# Supplementary material for: Disproportionality Analysis of Adverse Events Associated with IL-1 Inhibitors in the FDA Adverse Event Reporting System (FAERS)
Source: Pharmaceuticals (Basel). 2025 Dec 1;18(12):1827. doi: 10.3390/ph18121827 (PMC12736109; doi:10.3390/ph18121827)
Supplement: Supplementary file 1 [file pharmaceuticals-18-01827-s001.zip]

Archive with 7 entries (7 files):
- Supplementary Table S1.xlsx
- Supplementary Table S2.xlsx
- Supplementary Table S3.xlsx
- Supplementary Table S4.xlsx
- Supplementary Table S5.xlsx
- Supplementary Table S6.xlsx
- Supplementary Tables.pdf
