# Supplementary material for: Disproportionality Analysis of Adverse Events Associated with IL-1 Inhibitors in the FDA Adverse Event Reporting System (FAERS)
Source: Pharmaceuticals (Basel). 2025 Dec 1;18(12):1827. doi: 10.3390/ph18121827 (PMC12736109; doi:10.3390/ph18121827)
Supplement: Supplementary file 1 [file pharmaceuticals-18-01827-s001.zip › Supplementary Table S1.xlsx]

## Sheet: IL-1 inhibitors
soc_name_en	a	b	c	d	X2	IC025	ROR(95%Cl)	PRR	EBGM(EBGM05)	IC(IC025)
GENERAL DISORDERS AND ADMINISTRATION SITE CONDITIONS	16636	44083	9322620	43820062	4070.64	0.62	1.77 ( 1.74 - 1.81 )	1.56 ( 4070.64 )	1.56 ( 1.54 )	0.64 ( 0.62 )
INFECTIONS AND INFESTATIONS	6960	53759	2818511	50324171	4575.02	1.07	2.31 ( 2.25 - 2.37 )	2.16 ( 4575.02 )	2.16 ( 2.11 )	1.11 ( 1.07 )
INVESTIGATIONS	3532	57187	3322587	49820095	19.6	-0.15	0.93 ( 0.9 - 0.96 )	0.93 ( 19.6 )	0.93 ( 0.9 )	-0.1 ( -0.15 )
MUSCULOSKELETAL AND CONNECTIVE TISSUE DISORDERS	4037	56682	2828898	50313784	211.36	0.27	1.27 ( 1.23 - 1.31 )	1.25 ( 211.36 )	1.25 ( 1.22 )	0.32 ( 0.27 )
SURGICAL AND MEDICAL PROCEDURES	209	60510	724782	52417900	469.12	-2.18	0.25 ( 0.22 - 0.29 )	0.25 ( 469.12 )	0.25 ( 0.23 )	-1.99 ( -2.18 )
INJURY, POISONING AND PROCEDURAL COMPLICATIONS	7766	52953	5004805	48137877	808.27	0.41	1.41 ( 1.38 - 1.44 )	1.36 ( 808.27 )	1.36 ( 1.33 )	0.44 ( 0.41 )
CONGENITAL, FAMILIAL AND GENETIC DISORDERS	419	60300	163250	52979432	289.9	1.02	2.26 ( 2.05 - 2.48 )	2.25 ( 289.9 )	2.24 ( 2.07 )	1.17 ( 1.02 )
METABOLISM AND NUTRITION DISORDERS	601	60118	1151979	51990703	397.03	-1.25	0.45 ( 0.42 - 0.49 )	0.46 ( 397.03 )	0.46 ( 0.43 )	-1.13 ( -1.25 )
PREGNANCY, PUERPERIUM AND PERINATAL CONDITIONS	140	60579	230786	52911896	58.24	-1.16	0.53 ( 0.45 - 0.63 )	0.53 ( 58.24 )	0.53 ( 0.46 )	-0.91 ( -1.16 )
GASTROINTESTINAL DISORDERS	3505	57214	4582137	48560545	625.39	-0.63	0.65 ( 0.63 - 0.67 )	0.67 ( 625.39 )	0.67 ( 0.65 )	-0.58 ( -0.63 )
NEOPLASMS BENIGN, MALIGNANT AND UNSPECIFIED (INCL CYSTS AND POLYPS)	560	60159	1423472	51719210	718.17	-1.66	0.34 ( 0.31 - 0.37 )	0.34 ( 718.17 )	0.34 ( 0.32 )	-1.54 ( -1.66 )
VASCULAR DISORDERS	710	60009	1157822	51984860	290.09	-1.01	0.53 ( 0.49 - 0.57 )	0.54 ( 290.09 )	0.54 ( 0.5 )	-0.9 ( -1.01 )
RESPIRATORY, THORACIC AND MEDIASTINAL DISORDERS	2936	57783	2558110	50584572	0.06	-0.05	1 ( 0.97 - 1.04 )	1 ( 0.06 )	1 ( 0.97 )	0.01 ( -0.05 )
EYE DISORDERS	520	60199	1075083	52067599	416.71	-1.37	0.42 ( 0.38 - 0.46 )	0.42 ( 416.71 )	0.42 ( 0.39 )	-1.24 ( -1.37 )
SKIN AND SUBCUTANEOUS TISSUE DISORDERS	3622	57097	2878679	50264003	35.58	0.09	1.11 ( 1.07 - 1.15 )	1.1 ( 35.58 )	1.1 ( 1.07 )	0.14 ( 0.09 )
BLOOD AND LYMPHATIC SYSTEM DISORDERS	944	59775	913102	52229580	9.6	-0.24	0.9 ( 0.85 - 0.96 )	0.9 ( 9.6 )	0.9 ( 0.86 )	-0.14 ( -0.24 )
HEPATOBILIARY DISORDERS	564	60155	489717	52652965	0.04	-0.11	1.01 ( 0.93 - 1.1 )	1.01 ( 0.04 )	1.01 ( 0.94 )	0.01 ( -0.11 )
PSYCHIATRIC DISORDERS	1013	59706	3059395	50083287	1870.11	-1.88	0.28 ( 0.26 - 0.3 )	0.29 ( 1870.11 )	0.29 ( 0.28 )	-1.79 ( -1.88 )
NERVOUS SYSTEM DISORDERS	2582	58137	4549572	48593110	1439.08	-1.07	0.47 ( 0.46 - 0.49 )	0.5 ( 1439.08 )	0.5 ( 0.48 )	-1.01 ( -1.07 )
IMMUNE SYSTEM DISORDERS	1036	59683	594431	52548251	189.26	0.52	1.53 ( 1.44 - 1.63 )	1.53 ( 189.26 )	1.52 ( 1.45 )	0.61 ( 0.52 )
RENAL AND URINARY DISORDERS	544	60175	988003	52154679	308.58	-1.18	0.48 ( 0.44 - 0.52 )	0.48 ( 308.58 )	0.48 ( 0.45 )	-1.05 ( -1.18 )
CARDIAC DISORDERS	823	59896	1423350	51719332	407.44	-1.08	0.5 ( 0.47 - 0.53 )	0.51 ( 407.44 )	0.51 ( 0.48 )	-0.98 ( -1.08 )
EAR AND LABYRINTH DISORDERS	247	60472	231182	52911500	1.12	-0.28	0.93 ( 0.82 - 1.06 )	0.94 ( 1.12 )	0.94 ( 0.84 )	-0.1 ( -0.28 )
PRODUCT ISSUES	409	60310	840598	52302084	321.54	-1.37	0.42 ( 0.38 - 0.47 )	0.43 ( 321.54 )	0.43 ( 0.39 )	-1.23 ( -1.37 )
REPRODUCTIVE SYSTEM AND BREAST DISORDERS	109	60610	441270	52701412	312.26	-2.48	0.21 ( 0.18 - 0.26 )	0.22 ( 312.26 )	0.22 ( 0.18 )	-2.21 ( -2.48 )
ENDOCRINE DISORDERS	95	60624	136147	53006535	23.62	-1.01	0.61 ( 0.5 - 0.75 )	0.61 ( 23.62 )	0.61 ( 0.52 )	-0.71 ( -1.01 )
SOCIAL CIRCUMSTANCES	200	60519	232394	52910288	16.23	-0.61	0.75 ( 0.65 - 0.86 )	0.75 ( 16.23 )	0.75 ( 0.67 )	-0.41 ( -0.61 )

## Sheet: Anakinra
soc_name_en	a	b	c	d	X2	IC025	ROR(95%Cl)	PRR	EBGM(EBGM05)	IC(IC025)
INVESTIGATIONS	1658	29380	3324461	49847902	43.87	-0.3	0.85 ( 0.81 - 0.89 )	0.85 ( 43.87 )	0.85 ( 0.82 )	-0.23 ( -0.3 )
MUSCULOSKELETAL AND CONNECTIVE TISSUE DISORDERS	1885	29153	2831050	50341313	34.51	0.12	1.15 ( 1.1 - 1.2 )	1.14 ( 34.51 )	1.14 ( 1.1 )	0.19 ( 0.12 )
SURGICAL AND MEDICAL PROCEDURES	133	30905	724858	52447505	201.63	-1.92	0.31 ( 0.26 - 0.37 )	0.31 ( 201.63 )	0.31 ( 0.27 )	-1.67 ( -1.92 )
INJURY, POISONING AND PROCEDURAL COMPLICATIONS	4743	26295	5007828	48164535	1249.56	0.65	1.73 ( 1.68 - 1.79 )	1.62 ( 1249.56 )	1.62 ( 1.58 )	0.7 ( 0.65 )
CONGENITAL, FAMILIAL AND GENETIC DISORDERS	81	30957	163588	53008775	2.2	-0.56	0.85 ( 0.68 - 1.05 )	0.85 ( 2.2 )	0.85 ( 0.71 )	-0.24 ( -0.56 )
METABOLISM AND NUTRITION DISORDERS	283	30755	1152297	52020066	230.63	-1.42	0.42 ( 0.37 - 0.47 )	0.42 ( 230.63 )	0.42 ( 0.38 )	-1.25 ( -1.42 )
PREGNANCY, PUERPERIUM AND PERINATAL CONDITIONS	81	30957	230845	52941518	21.53	-1.05	0.6 ( 0.48 - 0.75 )	0.6 ( 21.53 )	0.6 ( 0.5 )	-0.73 ( -1.05 )
VASCULAR DISORDERS	334	30704	1158198	52014165	176.88	-1.18	0.49 ( 0.44 - 0.54 )	0.49 ( 176.88 )	0.49 ( 0.45 )	-1.02 ( -1.18 )
RESPIRATORY, THORACIC AND MEDIASTINAL DISORDERS	1101	29937	2559945	50612418	108.71	-0.53	0.73 ( 0.68 - 0.77 )	0.74 ( 108.71 )	0.74 ( 0.7 )	-0.44 ( -0.53 )
BLOOD AND LYMPHATIC SYSTEM DISORDERS	427	30611	913619	52258744	21.55	-0.46	0.8 ( 0.73 - 0.88 )	0.8 ( 21.55 )	0.8 ( 0.74 )	-0.32 ( -0.46 )
NEOPLASMS BENIGN, MALIGNANT AND UNSPECIFIED (INCL CYSTS AND POLYPS)	264	30774	1423768	51748595	397.52	-1.83	0.31 ( 0.28 - 0.35 )	0.32 ( 397.52 )	0.32 ( 0.29 )	-1.65 ( -1.83 )
INFECTIONS AND INFESTATIONS	3297	27741	2822174	50350189	1742.5	0.95	2.12 ( 2.05 - 2.2 )	2 ( 1742.5 )	2 ( 1.94 )	1 ( 0.95 )
GASTROINTESTINAL DISORDERS	1399	29639	4584243	48588120	666.61	-1.01	0.5 ( 0.47 - 0.53 )	0.52 ( 666.61 )	0.52 ( 0.5 )	-0.94 ( -1.01 )
IMMUNE SYSTEM DISORDERS	627	30411	594840	52577523	227.74	0.74	1.82 ( 1.68 - 1.97 )	1.81 ( 227.74 )	1.8 ( 1.69 )	0.85 ( 0.74 )
GENERAL DISORDERS AND ADMINISTRATION SITE CONDITIONS	9244	21794	9330012	43842351	3209.11	0.73	1.99 ( 1.95 - 2.04 )	1.7 ( 3209.11 )	1.7 ( 1.66 )	0.76 ( 0.73 )
SKIN AND SUBCUTANEOUS TISSUE DISORDERS	2066	28972	2880235	50292128	93.02	0.23	1.25 ( 1.19 - 1.3 )	1.23 ( 93.02 )	1.23 ( 1.18 )	0.3 ( 0.23 )
HEPATOBILIARY DISORDERS	285	30753	489996	52682367	0	-0.18	1 ( 0.89 - 1.12 )	1 ( 0 )	1 ( 0.9 )	-0.01 ( -0.18 )
CARDIAC DISORDERS	367	30671	1423806	51748557	266.23	-1.33	0.43 ( 0.39 - 0.48 )	0.44 ( 266.23 )	0.44 ( 0.41 )	-1.18 ( -1.33 )
NERVOUS SYSTEM DISORDERS	1243	29795	4550911	48621452	822.24	-1.18	0.45 ( 0.42 - 0.47 )	0.47 ( 822.24 )	0.47 ( 0.45 )	-1.1 ( -1.18 )
PSYCHIATRIC DISORDERS	532	30506	3059876	50112487	934.16	-1.87	0.29 ( 0.26 - 0.31 )	0.3 ( 934.16 )	0.3 ( 0.28 )	-1.75 ( -1.87 )
PRODUCT ISSUES	182	30856	840825	52331538	197.38	-1.64	0.37 ( 0.32 - 0.42 )	0.37 ( 197.38 )	0.37 ( 0.33 )	-1.43 ( -1.64 )
EAR AND LABYRINTH DISORDERS	68	30970	231361	52941002	33.43	-1.34	0.5 ( 0.4 - 0.64 )	0.5 ( 33.43 )	0.5 ( 0.41 )	-0.99 ( -1.34 )
RENAL AND URINARY DISORDERS	248	30790	988299	52184064	191.01	-1.4	0.43 ( 0.38 - 0.48 )	0.43 ( 191.01 )	0.43 ( 0.39 )	-1.22 ( -1.4 )
EYE DISORDERS	207	30831	1075396	52096967	287.76	-1.8	0.33 ( 0.28 - 0.37 )	0.33 ( 287.76 )	0.33 ( 0.29 )	-1.6 ( -1.8 )
SOCIAL CIRCUMSTANCES	188	30850	232406	52939957	20.27	0.26	1.39 ( 1.2 - 1.6 )	1.39 ( 20.27 )	1.39 ( 1.23 )	0.47 ( 0.26 )
REPRODUCTIVE SYSTEM AND BREAST DISORDERS	46	30992	441333	52731030	175.27	-2.91	0.18 ( 0.13 - 0.24 )	0.18 ( 175.27 )	0.18 ( 0.14 )	-2.48 ( -2.91 )
ENDOCRINE DISORDERS	49	30989	136193	53036170	11.73	-1.11	0.62 ( 0.47 - 0.81 )	0.62 ( 11.73 )	0.62 ( 0.49 )	-0.7 ( -1.11 )

## Sheet: Canakinumab
soc_name_en	a	b	c	d	X2	IC025	ROR(95%Cl)	PRR	EBGM(EBGM05)	IC(IC025)
GENERAL DISORDERS AND ADMINISTRATION SITE CONDITIONS	6778	21286	9332478	43842859	844.64	0.42	1.5 ( 1.46 - 1.54 )	1.38 ( 844.64 )	1.38 ( 1.34 )	0.46 ( 0.42 )
INFECTIONS AND INFESTATIONS	3548	24516	2821923	50353414	3001.59	1.2	2.58 ( 2.49 - 2.67 )	2.38 ( 3001.59 )	2.38 ( 2.31 )	1.25 ( 1.2 )
GASTROINTESTINAL DISORDERS	2026	26038	4583616	48591721	69.86	-0.32	0.82 ( 0.79 - 0.86 )	0.84 ( 69.86 )	0.84 ( 0.81 )	-0.26 ( -0.32 )
INVESTIGATIONS	1808	26256	3324311	49851026	1.74	-0.03	1.03 ( 0.98 - 1.08 )	1.03 ( 1.74 )	1.03 ( 0.99 )	0.04 ( -0.03 )
MUSCULOSKELETAL AND CONNECTIVE TISSUE DISORDERS	2069	25995	2830866	50344471	233.55	0.4	1.42 ( 1.35 - 1.48 )	1.38 ( 233.55 )	1.38 ( 1.33 )	0.47 ( 0.4 )
CONGENITAL, FAMILIAL AND GENETIC DISORDERS	332	27732	163337	53012000	701.59	1.78	3.89 ( 3.49 - 4.33 )	3.85 ( 701.59 )	3.85 ( 3.51 )	1.94 ( 1.78 )
NEOPLASMS BENIGN, MALIGNANT AND UNSPECIFIED (INCL CYSTS AND POLYPS)	289	27775	1423743	51751594	292.32	-1.55	0.38 ( 0.34 - 0.42 )	0.38 ( 292.32 )	0.38 ( 0.35 )	-1.38 ( -1.55 )
EYE DISORDERS	290	27774	1075313	52100024	138.46	-1.14	0.51 ( 0.45 - 0.57 )	0.51 ( 138.46 )	0.51 ( 0.46 )	-0.97 ( -1.14 )
SKIN AND SUBCUTANEOUS TISSUE DISORDERS	1481	26583	2880820	50294517	1.08	-0.11	0.97 ( 0.92 - 1.02 )	0.97 ( 1.08 )	0.97 ( 0.93 )	-0.04 ( -0.11 )
HEPATOBILIARY DISORDERS	278	27786	490003	52685334	1.47	-0.07	1.08 ( 0.96 - 1.21 )	1.07 ( 1.47 )	1.07 ( 0.97 )	0.1 ( -0.07 )
VASCULAR DISORDERS	358	27706	1158174	52017163	107.22	-0.92	0.58 ( 0.52 - 0.64 )	0.59 ( 107.22 )	0.59 ( 0.54 )	-0.77 ( -0.92 )
BLOOD AND LYMPHATIC SYSTEM DISORDERS	512	27552	913534	52261803	1.88	-0.04	1.06 ( 0.97 - 1.16 )	1.06 ( 1.88 )	1.06 ( 0.99 )	0.09 ( -0.04 )
PSYCHIATRIC DISORDERS	453	27611	3059955	50115382	886.9	-1.97	0.27 ( 0.24 - 0.29 )	0.28 ( 886.9 )	0.28 ( 0.26 )	-1.83 ( -1.97 )
NERVOUS SYSTEM DISORDERS	1255	26809	4550899	48624438	598.64	-1.02	0.5 ( 0.47 - 0.53 )	0.52 ( 598.64 )	0.52 ( 0.5 )	-0.94 ( -1.02 )
RESPIRATORY, THORACIC AND MEDIASTINAL DISORDERS	1726	26338	2559320	50616017	109.47	0.28	1.3 ( 1.23 - 1.36 )	1.28 ( 109.47 )	1.28 ( 1.23 )	0.35 ( 0.28 )
RENAL AND URINARY DISORDERS	284	27780	988263	52187074	110.23	-1.05	0.54 ( 0.48 - 0.61 )	0.54 ( 110.23 )	0.54 ( 0.49 )	-0.88 ( -1.05 )
IMMUNE SYSTEM DISORDERS	398	27666	595069	52580268	22.68	0.2	1.27 ( 1.15 - 1.4 )	1.27 ( 22.68 )	1.27 ( 1.17 )	0.34 ( 0.2 )
METABOLISM AND NUTRITION DISORDERS	310	27754	1152270	52023067	149.35	-1.14	0.5 ( 0.45 - 0.56 )	0.51 ( 149.35 )	0.51 ( 0.46 )	-0.97 ( -1.14 )
CARDIAC DISORDERS	392	27672	1423781	51751556	176.6	-1.08	0.51 ( 0.47 - 0.57 )	0.52 ( 176.6 )	0.52 ( 0.48 )	-0.94 ( -1.08 )
INJURY, POISONING AND PROCEDURAL COMPLICATIONS	2871	25193	5009700	48165637	21.52	0.06	1.1 ( 1.05 - 1.14 )	1.09 ( 21.52 )	1.09 ( 1.05 )	0.12 ( 0.06 )
EAR AND LABYRINTH DISORDERS	172	27892	231257	52944080	20.52	0.27	1.41 ( 1.22 - 1.64 )	1.41 ( 20.52 )	1.41 ( 1.24 )	0.49 ( 0.27 )
PREGNANCY, PUERPERIUM AND PERINATAL CONDITIONS	55	28009	230871	52944466	36.82	-1.53	0.45 ( 0.35 - 0.59 )	0.45 ( 36.82 )	0.45 ( 0.36 )	-1.15 ( -1.53 )
REPRODUCTIVE SYSTEM AND BREAST DISORDERS	62	28002	441317	52734020	126.45	-2.27	0.26 ( 0.21 - 0.34 )	0.27 ( 126.45 )	0.27 ( 0.22 )	-1.91 ( -2.27 )
ENDOCRINE DISORDERS	46	28018	136196	53039141	9.34	-1.06	0.64 ( 0.48 - 0.85 )	0.64 ( 9.34 )	0.64 ( 0.5 )	-0.64 ( -1.06 )
PRODUCT ISSUES	206	27858	840801	52334536	129.39	-1.31	0.46 ( 0.4 - 0.53 )	0.46 ( 129.39 )	0.46 ( 0.41 )	-1.11 ( -1.31 )
SURGICAL AND MEDICAL PROCEDURES	60	28004	724931	52450406	275.74	-3.04	0.16 ( 0.12 - 0.2 )	0.16 ( 275.74 )	0.16 ( 0.13 )	-2.67 ( -3.04 )
SOCIAL CIRCUMSTANCES	5	28059	232589	52942748	113.45	-5.8	0.04 ( 0.02 - 0.1 )	0.04 ( 113.45 )	0.04 ( 0.02 )	-4.62 ( -5.8 )

## Sheet: Rilonacept
soc_name_en	a	b	c	d	X2	IC025	ROR(95%Cl)	PRR	EBGM(EBGM05)	IC(IC025)
GASTROINTESTINAL DISORDERS	80	1537	4585562	48616222	27.68	-1.13	0.55 ( 0.44 - 0.69 )	0.57 ( 27.68 )	0.57 ( 0.48 )	-0.8 ( -1.13 )
INFECTIONS AND INFESTATIONS	115	1502	2825356	50376428	10.43	0.14	1.37 ( 1.13 - 1.65 )	1.34 ( 10.43 )	1.34 ( 1.14 )	0.42 ( 0.14 )
GENERAL DISORDERS AND ADMINISTRATION SITE CONDITIONS	614	1003	9338642	43863142	465.79	0.98	2.88 ( 2.6 - 3.18 )	2.16 ( 465.79 )	2.16 ( 1.99 )	1.11 ( 0.98 )
SKIN AND SUBCUTANEOUS TISSUE DISORDERS	75	1542	2882226	50319558	1.92	-0.56	0.85 ( 0.67 - 1.07 )	0.86 ( 1.92 )	0.86 ( 0.71 )	-0.22 ( -0.56 )
NERVOUS SYSTEM DISORDERS	84	1533	4552070	48649714	23.35	-1.04	0.59 ( 0.47 - 0.73 )	0.61 ( 23.35 )	0.61 ( 0.51 )	-0.72 ( -1.04 )
INJURY, POISONING AND PROCEDURAL COMPLICATIONS	152	1465	5012419	48189365	0	-0.25	1 ( 0.84 - 1.18 )	1 ( 0 )	1 ( 0.87 )	0 ( -0.25 )
CONGENITAL, FAMILIAL AND GENETIC DISORDERS	6	1611	163663	53038121	0.21	-0.82	1.21 ( 0.54 - 2.69 )	1.21 ( 0.21 )	1.21 ( 0.62 )	0.27 ( -0.82 )
RESPIRATORY, THORACIC AND MEDIASTINAL DISORDERS	109	1508	2560937	50640847	13.11	0.2	1.43 ( 1.18 - 1.74 )	1.4 ( 13.11 )	1.4 ( 1.19 )	0.49 ( 0.2 )
PRODUCT ISSUES	21	1596	840986	52360798	0.83	-0.9	0.82 ( 0.53 - 1.26 )	0.82 ( 0.83 )	0.82 ( 0.57 )	-0.28 ( -0.9 )
MUSCULOSKELETAL AND CONNECTIVE TISSUE DISORDERS	83	1534	2832852	50368932	0.12	-0.38	0.96 ( 0.77 - 1.2 )	0.96 ( 0.12 )	0.96 ( 0.8 )	-0.05 ( -0.38 )
BLOOD AND LYMPHATIC SYSTEM DISORDERS	5	1612	914041	52287743	19.01	-3.65	0.18 ( 0.07 - 0.43 )	0.18 ( 19.01 )	0.18 ( 0.09 )	-2.47 ( -3.65 )
INVESTIGATIONS	66	1551	3326053	49875731	12.99	-0.97	0.64 ( 0.5 - 0.82 )	0.65 ( 12.99 )	0.65 ( 0.53 )	-0.62 ( -0.97 )
PSYCHIATRIC DISORDERS	28	1589	3060380	50141404	48.22	-2.27	0.29 ( 0.2 - 0.42 )	0.3 ( 48.22 )	0.3 ( 0.22 )	-1.73 ( -2.27 )
SURGICAL AND MEDICAL PROCEDURES	16	1601	724975	52476809	1.68	-1.17	0.72 ( 0.44 - 1.18 )	0.73 ( 1.68 )	0.73 ( 0.48 )	-0.46 ( -1.17 )
HEPATOBILIARY DISORDERS	1	1616	490280	52711504	13.09	-5.94	0.07 ( 0.01 - 0.47 )	0.07 ( 13.09 )	0.07 ( 0.01 )	-3.9 ( -5.94 )
NEOPLASMS BENIGN, MALIGNANT AND UNSPECIFIED (INCL CYSTS AND POLYPS)	7	1610	1424025	51777759	31.25	-3.65	0.16 ( 0.08 - 0.33 )	0.16 ( 31.25 )	0.16 ( 0.09 )	-2.63 ( -3.65 )
IMMUNE SYSTEM DISORDERS	11	1606	595456	52606328	2.82	-1.55	0.61 ( 0.33 - 1.09 )	0.61 ( 2.82 )	0.61 ( 0.37 )	-0.72 ( -1.55 )
VASCULAR DISORDERS	18	1599	1158514	52043270	8.6	-1.63	0.51 ( 0.32 - 0.8 )	0.51 ( 8.6 )	0.51 ( 0.35 )	-0.97 ( -1.63 )
RENAL AND URINARY DISORDERS	12	1605	988535	52213249	11.04	-2.13	0.39 ( 0.22 - 0.7 )	0.4 ( 11.04 )	0.4 ( 0.25 )	-1.32 ( -2.13 )
EYE DISORDERS	23	1594	1075580	52126204	2.93	-1.1	0.7 ( 0.46 - 1.06 )	0.7 ( 2.93 )	0.7 ( 0.5 )	-0.51 ( -1.1 )
METABOLISM AND NUTRITION DISORDERS	8	1609	1152572	52049212	21.32	-3.09	0.22 ( 0.11 - 0.45 )	0.23 ( 21.32 )	0.23 ( 0.13 )	-2.13 ( -3.09 )
CARDIAC DISORDERS	64	1553	1424109	51777675	10.19	0.2	1.5 ( 1.17 - 1.92 )	1.48 ( 10.19 )	1.48 ( 1.2 )	0.56 ( 0.2 )
EAR AND LABYRINTH DISORDERS	7	1610	231422	52970362	0	-1.03	1 ( 0.47 - 2.09 )	1 ( 0 )	1 ( 0.53 )	-0.01 ( -1.03 )
PREGNANCY, PUERPERIUM AND PERINATAL CONDITIONS	4	1613	230922	52970862	1.3	-2.1	0.57 ( 0.21 - 1.52 )	0.57 ( 1.3 )	0.57 ( 0.25 )	-0.81 ( -2.1 )
SOCIAL CIRCUMSTANCES	7	1610	232587	52969197	0	-1.04	0.99 ( 0.47 - 2.08 )	0.99 ( 0 )	0.99 ( 0.53 )	-0.01 ( -1.04 )
REPRODUCTIVE SYSTEM AND BREAST DISORDERS	1	1616	441378	52760406	11.59	-5.79	0.07 ( 0.01 - 0.53 )	0.07 ( 11.59 )	0.07 ( 0.01 )	-3.75 ( -5.79 )
