# Supplementary material for: Disproportionality Analysis of Adverse Events Associated with IL-1 Inhibitors in the FDA Adverse Event Reporting System (FAERS)
Source: Pharmaceuticals (Basel). 2025 Dec 1;18(12):1827. doi: 10.3390/ph18121827 (PMC12736109; doi:10.3390/ph18121827)
Supplement: Supplementary file 1 [file pharmaceuticals-18-01827-s001.zip › Supplementary Table S2.xlsx]

## Sheet: IL-1 inhibitors
PT	a	b	c	d	X2	IC025	soc_name_en	ROR(95%Cl)	PRR	EBGM(EBGM05)	IC(IC025)
OFF LABEL USE	2793	57926	709614	52433068	4892.7	1.72	INJURY, POISONING AND PROCEDURAL COMPLICATIONS	3.56 ( 3.43 - 3.7 )	3.44 ( 4892.7 )	3.44 ( 3.33 )	1.78 ( 1.72 )
PYREXIA	1812	58907	308267	52834415	6050.1	2.29	GENERAL DISORDERS AND ADMINISTRATION SITE CONDITIONS	5.27 ( 5.03 - 5.53 )	5.14 ( 6050.1 )	5.12 ( 4.92 )	2.36 ( 2.29 )
CONDITION AGGRAVATED	1098	59621	253907	52888775	2250.95	1.83	GENERAL DISORDERS AND ADMINISTRATION SITE CONDITIONS	3.84 ( 3.61 - 4.07 )	3.78 ( 2250.95 )	3.77 ( 3.59 )	1.92 ( 1.83 )
INJECTION SITE PAIN	1080	59639	251792	52890890	2183.13	1.82	GENERAL DISORDERS AND ADMINISTRATION SITE CONDITIONS	3.8 ( 3.58 - 4.04 )	3.75 ( 2183.13 )	3.74 ( 3.56 )	1.9 ( 1.82 )
PRODUCT DOSE OMISSION ISSUE	1028	59691	195782	52946900	2887.51	2.1	INJURY, POISONING AND PROCEDURAL COMPLICATIONS	4.66 ( 4.38 - 4.95 )	4.6 ( 2887.51 )	4.58 ( 4.35 )	2.19 ( 2.1 )
INAPPROPRIATE SCHEDULE OF PRODUCT ADMINISTRATION	941	59778	134148	53008534	4030.46	2.51	INJURY, POISONING AND PROCEDURAL COMPLICATIONS	6.22 ( 5.83 - 6.64 )	6.14 ( 4030.46 )	6.1 ( 5.78 )	2.61 ( 2.51 )
INJECTION SITE ERYTHEMA	744	59975	107942	53034740	3108.52	2.48	GENERAL DISORDERS AND ADMINISTRATION SITE CONDITIONS	6.09 ( 5.67 - 6.55 )	6.03 ( 3108.52 )	6 ( 5.64 )	2.58 ( 2.48 )
COVID-19	698	60021	157121	52985561	1495.24	1.84	INFECTIONS AND INFESTATIONS	3.92 ( 3.64 - 4.23 )	3.89 ( 1495.24 )	3.88 ( 3.64 )	1.95 ( 1.84 )
INJECTION SITE PRURITUS	542	60177	57555	53085127	3420.51	2.91	GENERAL DISORDERS AND ADMINISTRATION SITE CONDITIONS	8.31 ( 7.63 - 9.04 )	8.24 ( 3420.51 )	8.17 ( 7.61 )	3.03 ( 2.91 )
INCORRECT DOSE ADMINISTERED	523	60196	177142	52965540	508.05	1.24	INJURY, POISONING AND PROCEDURAL COMPLICATIONS	2.6 ( 2.38 - 2.83 )	2.58 ( 508.05 )	2.58 ( 2.4 )	1.37 ( 1.24 )
INJECTION SITE REACTION	486	60233	59576	53083106	2548.11	2.69	GENERAL DISORDERS AND ADMINISTRATION SITE CONDITIONS	7.19 ( 6.57 - 7.86 )	7.14 ( 2548.11 )	7.09 ( 6.58 )	2.83 ( 2.69 )
INFECTION	462	60257	123674	53019008	726.81	1.57	INFECTIONS AND INFESTATIONS	3.29 ( 3 - 3.6 )	3.27 ( 726.81 )	3.26 ( 3.02 )	1.71 ( 1.57 )
ILLNESS	423	60296	69971	53072711	1465.15	2.26	GENERAL DISORDERS AND ADMINISTRATION SITE CONDITIONS	5.32 ( 4.83 - 5.86 )	5.29 ( 1465.15 )	5.27 ( 4.86 )	2.4 ( 2.26 )
NASOPHARYNGITIS	419	60300	159465	52983217	307.88	1.06	INFECTIONS AND INFESTATIONS	2.31 ( 2.1 - 2.54 )	2.3 ( 307.88 )	2.3 ( 2.12 )	1.2 ( 1.06 )
URTICARIA	406	60313	142183	53000499	365.06	1.18	SKIN AND SUBCUTANEOUS TISSUE DISORDERS	2.51 ( 2.28 - 2.77 )	2.5 ( 365.06 )	2.49 ( 2.3 )	1.32 ( 1.18 )
INJECTION SITE SWELLING	346	60373	63994	53078688	1014.18	2.08	GENERAL DISORDERS AND ADMINISTRATION SITE CONDITIONS	4.75 ( 4.28 - 5.28 )	4.73 ( 1014.18 )	4.71 ( 4.31 )	2.24 ( 2.08 )
INJECTION SITE RASH	340	60379	25074	53117608	3340.06	3.39	GENERAL DISORDERS AND ADMINISTRATION SITE CONDITIONS	11.93 ( 10.72 - 13.28 )	11.87 ( 3340.06 )	11.72 ( 10.72 )	3.55 ( 3.39 )
INJECTION SITE URTICARIA	329	60390	20050	53122632	4025.36	3.66	GENERAL DISORDERS AND ADMINISTRATION SITE CONDITIONS	14.43 ( 12.94 - 16.1 )	14.36 ( 4025.36 )	14.15 ( 12.91 )	3.82 ( 3.66 )
INFLUENZA	318	60401	93100	53049582	420.33	1.41	INFECTIONS AND INFESTATIONS	3 ( 2.69 - 3.35 )	2.99 ( 420.33 )	2.98 ( 2.72 )	1.58 ( 1.41 )
INJECTION SITE BRUISING	316	60403	66804	53075878	749.98	1.88	GENERAL DISORDERS AND ADMINISTRATION SITE CONDITIONS	4.16 ( 3.72 - 4.64 )	4.14 ( 749.98 )	4.13 ( 3.76 )	2.04 ( 1.88 )
HAEMOPHAGOCYTIC LYMPHOHISTIOCYTOSIS	267	60452	4864	53137818	11660.3	5.33	IMMUNE SYSTEM DISORDERS	48.25 ( 42.65 - 54.59 )	48.04 ( 11660.34 )	45.6 ( 41.12 )	5.51 ( 5.33 )
INTENTIONAL PRODUCT MISUSE	240	60479	76739	53065943	264.18	1.26	INJURY, POISONING AND PROCEDURAL COMPLICATIONS	2.74 ( 2.42 - 3.12 )	2.74 ( 264.18 )	2.73 ( 2.46 )	1.45 ( 1.26 )
OROPHARYNGEAL PAIN	239	60480	81566	53061116	227.8	1.17	RESPIRATORY, THORACIC AND MEDIASTINAL DISORDERS	2.57 ( 2.26 - 2.92 )	2.56 ( 227.8 )	2.56 ( 2.3 )	1.36 ( 1.17 )
STILL'S DISEASE	239	60480	484	53142198	68828.8	7.96	MUSCULOSKELETAL AND CONNECTIVE TISSUE DISORDERS	433.89 ( 371.53 - 506.72 )	432.19 ( 68828.8 )	289.65 ( 254.38 )	8.18 ( 7.96 )
SINUSITIS	233	60486	90924	53051758	160.33	0.97	INFECTIONS AND INFESTATIONS	2.25 ( 1.98 - 2.56 )	2.24 ( 160.33 )	2.24 ( 2.01 )	1.16 ( 0.97 )
ARTHRITIS	212	60507	69732	53072950	219.4	1.21	MUSCULOSKELETAL AND CONNECTIVE TISSUE DISORDERS	2.67 ( 2.33 - 3.05 )	2.66 ( 219.4 )	2.66 ( 2.37 )	1.41 ( 1.21 )
INFLAMMATION	211	60508	43550	53099132	520.4	1.88	GENERAL DISORDERS AND ADMINISTRATION SITE CONDITIONS	4.25 ( 3.71 - 4.87 )	4.24 ( 520.4 )	4.22 ( 3.77 )	2.08 ( 1.88 )
CELLULITIS	197	60522	45584	53097098	401.84	1.71	INFECTIONS AND INFESTATIONS	3.79 ( 3.3 - 4.36 )	3.78 ( 401.84 )	3.77 ( 3.35 )	1.91 ( 1.71 )
C-REACTIVE PROTEIN INCREASED	196	60523	31551	53111131	705.75	2.23	INVESTIGATIONS	5.45 ( 4.74 - 6.27 )	5.44 ( 705.75 )	5.41 ( 4.81 )	2.44 ( 2.23 )
RHINORRHOEA	186	60533	55603	53087079	235.55	1.33	RESPIRATORY, THORACIC AND MEDIASTINAL DISORDERS	2.93 ( 2.54 - 3.39 )	2.93 ( 235.55 )	2.92 ( 2.59 )	1.55 ( 1.33 )
JUVENILE IDIOPATHIC ARTHRITIS	166	60553	1979	53140703	10939.9	5.85	MUSCULOSKELETAL AND CONNECTIVE TISSUE DISORDERS	73.61 ( 62.82 - 86.26 )	73.41 ( 10939.88 )	67.81 ( 59.38 )	6.08 ( 5.85 )
INJECTION SITE MASS	158	60561	31713	53110969	407.41	1.89	GENERAL DISORDERS AND ADMINISTRATION SITE CONDITIONS	4.37 ( 3.74 - 5.11 )	4.36 ( 407.41 )	4.34 ( 3.81 )	2.12 ( 1.89 )
HERPES ZOSTER	141	60578	51350	53091332	115.32	1.02	INFECTIONS AND INFESTATIONS	2.41 ( 2.04 - 2.84 )	2.4 ( 115.32 )	2.4 ( 2.09 )	1.26 ( 1.02 )
VIRAL INFECTION	140	60579	28363	53114319	355.66	1.86	INFECTIONS AND INFESTATIONS	4.33 ( 3.66 - 5.11 )	4.32 ( 355.66 )	4.3 ( 3.74 )	2.11 ( 1.86 )
LOSS OF PERSONAL INDEPENDENCE IN DAILY ACTIVITIES	137	60582	38845	53103837	192.73	1.38	SOCIAL CIRCUMSTANCES	3.09 ( 2.61 - 3.66 )	3.09 ( 192.73 )	3.08 ( 2.68 )	1.62 ( 1.38 )
INJECTION SITE WARMTH	133	60586	18808	53123874	574.78	2.37	GENERAL DISORDERS AND ADMINISTRATION SITE CONDITIONS	6.2 ( 5.23 - 7.35 )	6.19 ( 574.78 )	6.15 ( 5.33 )	2.62 ( 2.37 )
LYMPHADENOPATHY	129	60590	31465	53111217	239.99	1.59	BLOOD AND LYMPHATIC SYSTEM DISORDERS	3.59 ( 3.02 - 4.27 )	3.59 ( 239.99 )	3.58 ( 3.1 )	1.84 ( 1.59 )
EAR INFECTION	123	60596	22594	53120088	364.04	1.99	INFECTIONS AND INFESTATIONS	4.77 ( 4 - 5.7 )	4.76 ( 364.04 )	4.74 ( 4.09 )	2.25 ( 1.99 )
UPPER RESPIRATORY TRACT INFECTION	120	60599	40478	53102204	117.35	1.11	INFECTIONS AND INFESTATIONS	2.6 ( 2.17 - 3.11 )	2.59 ( 117.35 )	2.59 ( 2.23 )	1.37 ( 1.11 )
SERUM FERRITIN INCREASED	112	60607	4551	53138131	2141.09	4.12	INVESTIGATIONS	21.58 ( 17.89 - 26.03 )	21.54 ( 2141.09 )	21.05 ( 17.99 )	4.4 ( 4.12 )
CRYOPYRIN ASSOCIATED PERIODIC SYNDROME	106	60613	72	53142610	55161.7	8.67	CONGENITAL, FAMILIAL AND GENETIC DISORDERS	1290.77 ( 956.77 - 1741.38 )	1288.52 ( 55161.7 )	521.8 ( 406.15 )	9.03 ( 8.67 )
PERICARDITIS	103	60616	12941	53129741	522.26	2.51	CARDIAC DISORDERS	6.98 ( 5.75 - 8.47 )	6.97 ( 522.26 )	6.92 ( 5.88 )	2.79 ( 2.51 )
FAMILIAL MEDITERRANEAN FEVER	98	60621	82	53142600	46608.9	8.54	CONGENITAL, FAMILIAL AND GENETIC DISORDERS	1047.69 ( 781.25 - 1405 )	1046 ( 46608.94 )	477.05 ( 373.19 )	8.9 ( 8.54 )
RED BLOOD CELL SEDIMENTATION RATE INCREASED	95	60624	9778	53132904	623.06	2.78	INVESTIGATIONS	8.52 ( 6.96 - 10.42 )	8.5 ( 623.06 )	8.43 ( 7.12 )	3.08 ( 2.78 )
DIVERTICULITIS	90	60629	24231	53118451	139.8	1.39	INFECTIONS AND INFESTATIONS	3.25 ( 2.65 - 4 )	3.25 ( 139.8 )	3.24 ( 2.73 )	1.7 ( 1.39 )
DRUG REACTION WITH EOSINOPHILIA AND SYSTEMIC SYMPTOMS	87	60632	21443	53121239	158.86	1.52	SKIN AND SUBCUTANEOUS TISSUE DISORDERS	3.55 ( 2.88 - 4.39 )	3.55 ( 158.86 )	3.54 ( 2.97 )	1.82 ( 1.52 )
NEEDLE ISSUE	81	60638	22608	53120074	117.46	1.33	PRODUCT ISSUES	3.14 ( 2.52 - 3.9 )	3.14 ( 117.46 )	3.13 ( 2.61 )	1.65 ( 1.33 )
PHARYNGITIS STREPTOCOCCAL	76	60643	9376	53133306	394.76	2.49	INFECTIONS AND INFESTATIONS	7.1 ( 5.67 - 8.9 )	7.09 ( 394.76 )	7.05 ( 5.83 )	2.82 ( 2.49 )
GASTROENTERITIS VIRAL	74	60645	15531	53127151	177.54	1.72	INFECTIONS AND INFESTATIONS	4.17 ( 3.32 - 5.25 )	4.17 ( 177.54 )	4.16 ( 3.43 )	2.05 ( 1.72 )
GASTROENTERITIS	73	60646	12794	53129888	231.9	1.98	INFECTIONS AND INFESTATIONS	5 ( 3.97 - 6.29 )	4.99 ( 231.9 )	4.97 ( 4.1 )	2.31 ( 1.98 )
LOCALISED INFECTION	69	60650	21492	53121190	80.21	1.14	INFECTIONS AND INFESTATIONS	2.81 ( 2.22 - 3.56 )	2.81 ( 80.21 )	2.8 ( 2.3 )	1.49 ( 1.14 )
INJECTION SITE DISCOLOURATION	68	60651	10668	53132014	253.98	2.12	GENERAL DISORDERS AND ADMINISTRATION SITE CONDITIONS	5.58 ( 4.4 - 7.09 )	5.58 ( 253.98 )	5.55 ( 4.55 )	2.47 ( 2.12 )
INJECTION SITE INDURATION	67	60652	11756	53130926	212.47	1.96	GENERAL DISORDERS AND ADMINISTRATION SITE CONDITIONS	4.99 ( 3.93 - 6.35 )	4.99 ( 212.47 )	4.97 ( 4.06 )	2.31 ( 1.96 )
INFLAMMATORY MARKER INCREASED	63	60656	3991	53138691	737.38	3.4	INVESTIGATIONS	13.83 ( 10.78 - 17.74 )	13.82 ( 737.38 )	13.62 ( 11.06 )	3.77 ( 3.4 )
SARS-COV-2 TEST POSITIVE	62	60657	12349	53130333	161.77	1.77	INVESTIGATIONS	4.4 ( 3.43 - 5.64 )	4.39 ( 161.77 )	4.38 ( 3.55 )	2.13 ( 1.77 )
ABSCESS	58	60661	14064	53128618	109	1.47	INFECTIONS AND INFESTATIONS	3.61 ( 2.79 - 4.68 )	3.61 ( 109 )	3.6 ( 2.9 )	1.85 ( 1.47 )
BODY TEMPERATURE INCREASED	58	60661	18663	53124019	62.91	1.06	INVESTIGATIONS	2.72 ( 2.1 - 3.52 )	2.72 ( 62.91 )	2.71 ( 2.19 )	1.44 ( 1.06 )
INJECTION SITE INFLAMMATION	56	60663	4195	53138487	539.91	3.14	GENERAL DISORDERS AND ADMINISTRATION SITE CONDITIONS	11.69 ( 8.98 - 15.22 )	11.68 ( 539.91 )	11.54 ( 9.26 )	3.53 ( 3.14 )
CONCOMITANT DISEASE AGGRAVATED	56	60663	5612	53137070	379.74	2.73	GENERAL DISORDERS AND ADMINISTRATION SITE CONDITIONS	8.74 ( 6.72 - 11.37 )	8.73 ( 379.74 )	8.66 ( 6.95 )	3.11 ( 2.73 )
INTENTIONAL DOSE OMISSION	56	60663	17604	53125078	63.85	1.09	INJURY, POISONING AND PROCEDURAL COMPLICATIONS	2.79 ( 2.14 - 3.62 )	2.78 ( 63.85 )	2.78 ( 2.23 )	1.47 ( 1.09 )
SYRINGE ISSUE	55	60664	14788	53127894	85.64	1.31	PRODUCT ISSUES	3.26 ( 2.5 - 4.25 )	3.26 ( 85.64 )	3.25 ( 2.6 )	1.7 ( 1.31 )
PRODUCT SUPPLY ISSUE	55	60664	5623	53137059	363.75	2.7	PRODUCT ISSUES	8.57 ( 6.57 - 11.18 )	8.56 ( 363.75 )	8.49 ( 6.8 )	3.09 ( 2.7 )
INJECTION SITE IRRITATION	54	60665	11025	53131657	135.45	1.7	GENERAL DISORDERS AND ADMINISTRATION SITE CONDITIONS	4.29 ( 3.28 - 5.61 )	4.29 ( 135.45 )	4.27 ( 3.41 )	2.09 ( 1.7 )
PHARYNGITIS	53	60666	11282	53131400	124.25	1.64	INFECTIONS AND INFESTATIONS	4.11 ( 3.14 - 5.39 )	4.11 ( 124.25 )	4.1 ( 3.27 )	2.03 ( 1.64 )
APPARENT DEATH	52	60667	3518	53139164	564.43	3.27	GENERAL DISORDERS AND ADMINISTRATION SITE CONDITIONS	12.95 ( 9.84 - 17.03 )	12.94 ( 564.43 )	12.76 ( 10.15 )	3.67 ( 3.27 )
BLOOD LACTATE DEHYDROGENASE INCREASED	49	60670	14967	53127715	59.33	1.11	INVESTIGATIONS	2.87 ( 2.17 - 3.8 )	2.87 ( 59.33 )	2.86 ( 2.26 )	1.52 ( 1.11 )
SERUM AMYLOID A PROTEIN INCREASED	49	60670	80	53142602	16229.3	7.9	INVESTIGATIONS	536.51 ( 375.94 - 765.65 )	536.07 ( 16229.33 )	332.83 ( 247.16 )	8.38 ( 7.9 )
AUTOINFLAMMATORY DISEASE	47	60672	125	53142557	11172.3	7.43	IMMUNE SYSTEM DISORDERS	329.34 ( 235.48 - 460.61 )	329.08 ( 11172.34 )	239.43 ( 180.83 )	7.9 ( 7.43 )
TONSILLITIS	45	60674	4581	53138101	299.21	2.66	INFECTIONS AND INFESTATIONS	8.6 ( 6.41 - 11.54 )	8.6 ( 299.21 )	8.52 ( 6.67 )	3.09 ( 2.66 )
MUCKLE-WELLS SYNDROME	42	60677	5	53142677	32839.9	9.01	CONGENITAL, FAMILIAL AND GENETIC DISORDERS	7356.96 ( 2910.62 - 18595.66 )	7351.88 ( 32839.9 )	783.01 ( 360.41 )	9.61 ( 9.01 )
SKIN REACTION	39	60680	12169	53130513	45.16	1.03	SKIN AND SUBCUTANEOUS TISSUE DISORDERS	2.81 ( 2.05 - 3.84 )	2.8 ( 45.16 )	2.8 ( 2.15 )	1.49 ( 1.03 )
CORONAVIRUS INFECTION	39	60680	5944	53136738	151.77	2.06	INFECTIONS AND INFESTATIONS	5.75 ( 4.19 - 7.87 )	5.74 ( 151.77 )	5.71 ( 4.39 )	2.51 ( 2.06 )
INJECTION SITE VESICLES	38	60681	4970	53137712	182.59	2.27	GENERAL DISORDERS AND ADMINISTRATION SITE CONDITIONS	6.7 ( 4.87 - 9.21 )	6.69 ( 182.59 )	6.65 ( 5.09 )	2.73 ( 2.27 )
HEPATOMEGALY	36	60683	9114	53133568	62.63	1.31	HEPATOBILIARY DISORDERS	3.46 ( 2.49 - 4.8 )	3.46 ( 62.63 )	3.45 ( 2.62 )	1.79 ( 1.31 )
ADVERSE REACTION	36	60683	11720	53130962	38.06	0.95	GENERAL DISORDERS AND ADMINISTRATION SITE CONDITIONS	2.69 ( 1.94 - 3.73 )	2.69 ( 38.06 )	2.68 ( 2.04 )	1.42 ( 0.95 )
SPLENOMEGALY	35	60684	10561	53132121	43.45	1.05	BLOOD AND LYMPHATIC SYSTEM DISORDERS	2.9 ( 2.08 - 4.04 )	2.9 ( 43.45 )	2.89 ( 2.19 )	1.53 ( 1.05 )
STREPTOCOCCAL INFECTION	33	60686	4800	53137882	137.12	2.08	INFECTIONS AND INFESTATIONS	6.02 ( 4.27 - 8.48 )	6.02 ( 137.12 )	5.98 ( 4.49 )	2.58 ( 2.08 )
C-REACTIVE PROTEIN ABNORMAL	33	60686	4895	53137787	133.42	2.06	INVESTIGATIONS	5.9 ( 4.19 - 8.31 )	5.9 ( 133.42 )	5.87 ( 4.41 )	2.55 ( 2.06 )
AMYLOIDOSIS	31	60688	1503	53141179	489.25	3.63	IMMUNE SYSTEM DISORDERS	18.06 ( 12.65 - 25.78 )	18.05 ( 489.25 )	17.71 ( 13.15 )	4.15 ( 3.63 )
TENDERNESS	30	60689	9458	53133224	33.99	0.95	GENERAL DISORDERS AND ADMINISTRATION SITE CONDITIONS	2.78 ( 1.94 - 3.97 )	2.78 ( 33.99 )	2.77 ( 2.05 )	1.47 ( 0.95 )
TUMOUR NECROSIS FACTOR RECEPTOR-ASSOCIATED PERIODIC SYNDROME	29	60690	27	53142655	13116	8.17	CONGENITAL, FAMILIAL AND GENETIC DISORDERS	940.5 ( 556.79 - 1588.65 )	940.05 ( 13116.04 )	453.76 ( 292.64 )	8.83 ( 8.17 )
APPENDICITIS	29	60690	7937	53134745	43.65	1.15	INFECTIONS AND INFESTATIONS	3.2 ( 2.22 - 4.61 )	3.2 ( 43.65 )	3.19 ( 2.35 )	1.67 ( 1.15 )
SYMPTOM RECURRENCE	29	60690	4416	53138266	112.99	1.99	GENERAL DISORDERS AND ADMINISTRATION SITE CONDITIONS	5.75 ( 3.99 - 8.28 )	5.75 ( 112.99 )	5.72 ( 4.21 )	2.52 ( 1.99 )
INFLAMMATORY BOWEL DISEASE	28	60691	8593	53134089	33.57	0.97	GASTROINTESTINAL DISORDERS	2.85 ( 1.97 - 4.13 )	2.85 ( 33.57 )	2.85 ( 2.09 )	1.51 ( 0.97 )
INJECTION SITE DISCOMFORT	28	60691	8326	53134356	35.81	1.02	GENERAL DISORDERS AND ADMINISTRATION SITE CONDITIONS	2.94 ( 2.03 - 4.27 )	2.94 ( 35.81 )	2.94 ( 2.15 )	1.55 ( 1.02 )
EPSTEIN-BARR VIRUS INFECTION	27	60692	5297	53137385	72.14	1.6	INFECTIONS AND INFESTATIONS	4.46 ( 3.06 - 6.51 )	4.46 ( 72.14 )	4.44 ( 3.24 )	2.15 ( 1.6 )
OTITIS MEDIA	25	60694	2984	53139698	135.6	2.3	INFECTIONS AND INFESTATIONS	7.34 ( 4.95 - 10.87 )	7.33 ( 135.6 )	7.28 ( 5.24 )	2.86 ( 2.3 )
CLUBBING	25	60694	342	53142340	1444.28	5.31	MUSCULOSKELETAL AND CONNECTIVE TISSUE DISORDERS	64 ( 42.64 - 96.07 )	63.98 ( 1444.28 )	59.69 ( 42.49 )	5.9 ( 5.31 )
ERYSIPELAS	24	60695	4510	53138172	68.57	1.63	INFECTIONS AND INFESTATIONS	4.66 ( 3.12 - 6.96 )	4.66 ( 68.57 )	4.64 ( 3.32 )	2.21 ( 1.63 )
UPPER RESPIRATORY TRACT INFLAMMATION	24	60695	1125	53141557	393.02	3.61	RESPIRATORY, THORACIC AND MEDIASTINAL DISORDERS	18.68 ( 12.47 - 27.99 )	18.67 ( 393.02 )	18.3 ( 13.05 )	4.19 ( 3.61 )
POLYARTHRITIS	23	60696	4431	53138251	63.23	1.59	MUSCULOSKELETAL AND CONNECTIVE TISSUE DISORDERS	4.54 ( 3.02 - 6.85 )	4.54 ( 63.23 )	4.52 ( 3.21 )	2.18 ( 1.59 )
RED BLOOD CELL SEDIMENTATION RATE ABNORMAL	23	60696	2175	53140507	167.59	2.6	INVESTIGATIONS	9.26 ( 6.14 - 13.96 )	9.26 ( 167.59 )	9.17 ( 6.5 )	3.2 ( 2.6 )
PLEURISY	23	60696	5535	53137147	43.79	1.27	RESPIRATORY, THORACIC AND MEDIASTINAL DISORDERS	3.64 ( 2.42 - 5.48 )	3.64 ( 43.79 )	3.63 ( 2.57 )	1.86 ( 1.27 )
PRODUCT DISTRIBUTION ISSUE	23	60696	5040	53137642	51.39	1.4	PRODUCT ISSUES	4 ( 2.65 - 6.02 )	3.99 ( 51.39 )	3.98 ( 2.83 )	1.99 ( 1.4 )
MENINGITIS	22	60697	5833	53136849	35.16	1.12	INFECTIONS AND INFESTATIONS	3.3 ( 2.17 - 5.02 )	3.3 ( 35.16 )	3.29 ( 2.32 )	1.72 ( 1.12 )
SUBCUTANEOUS ABSCESS	22	60697	4316	53138366	58.78	1.55	INFECTIONS AND INFESTATIONS	4.46 ( 2.93 - 6.79 )	4.46 ( 58.78 )	4.44 ( 3.13 )	2.15 ( 1.55 )
INJECTION SITE HYPERSENSITIVITY	22	60697	2247	53140435	145.67	2.48	GENERAL DISORDERS AND ADMINISTRATION SITE CONDITIONS	8.57 ( 5.63 - 13.05 )	8.57 ( 145.67 )	8.5 ( 5.98 )	3.09 ( 2.48 )
HEPATOSPLENOMEGALY	21	60698	2344	53140338	124.24	2.34	HEPATOBILIARY DISORDERS	7.84 ( 5.1 - 12.05 )	7.84 ( 124.24 )	7.78 ( 5.43 )	2.96 ( 2.34 )
INTERLEUKIN LEVEL INCREASED	21	60698	376	53142306	932.86	4.9	INVESTIGATIONS	48.9 ( 31.51 - 75.89 )	48.88 ( 932.86 )	46.35 ( 32.09 )	5.53 ( 4.9 )
INJECTION SITE SCAR	20	60699	2400	53140282	107.72	2.22	GENERAL DISORDERS AND ADMINISTRATION SITE CONDITIONS	7.3 ( 4.7 - 11.33 )	7.29 ( 107.72 )	7.24 ( 5.01 )	2.86 ( 2.22 )
CHRONIC INFANTILE NEUROLOGICAL CUTANEOUS AND ARTICULAR SYNDROME	19	60700	1	53142681	15795.9	8.8	CONGENITAL, FAMILIAL AND GENETIC DISORDERS	16634.45 ( 2226.75 - 124264.08 )	16629.24 ( 15795.89 )	832.41 ( 154.73 )	9.7 ( 8.8 )
ALVEOLAR PROTEINOSIS	19	60700	452	53142230	634.85	4.48	RESPIRATORY, THORACIC AND MEDIASTINAL DISORDERS	36.8 ( 23.25 - 58.24 )	36.79 ( 634.85 )	35.35 ( 24.07 )	5.14 ( 4.48 )
ARTHRITIS INFECTIVE	19	60700	4089	53138593	43.74	1.37	INFECTIONS AND INFESTATIONS	4.07 ( 2.59 - 6.38 )	4.07 ( 43.74 )	4.05 ( 2.78 )	2.02 ( 1.37 )
PRODUCT TEMPERATURE EXCURSION ISSUE	19	60700	2929	53139753	72.75	1.85	PRODUCT ISSUES	5.68 ( 3.62 - 8.92 )	5.68 ( 72.75 )	5.65 ( 3.87 )	2.5 ( 1.85 )
VARICELLA	18	60701	2113	53140569	99.77	2.22	INFECTIONS AND INFESTATIONS	7.46 ( 4.69 - 11.86 )	7.46 ( 99.77 )	7.4 ( 5.02 )	2.89 ( 2.22 )
CONCOMITANT DISEASE PROGRESSION	18	60701	1880	53140802	115.88	2.39	GENERAL DISORDERS AND ADMINISTRATION SITE CONDITIONS	8.38 ( 5.27 - 13.33 )	8.38 ( 115.88 )	8.31 ( 5.63 )	3.05 ( 2.39 )
INTRACRANIAL PRESSURE INCREASED	18	60701	4920	53137762	27.16	1.01	NERVOUS SYSTEM DISORDERS	3.2 ( 2.02 - 5.09 )	3.2 ( 27.16 )	3.19 ( 2.17 )	1.68 ( 1.01 )
ENTEROCOLITIS	18	60701	4643	53138039	30.27	1.1	GASTROINTESTINAL DISORDERS	3.39 ( 2.14 - 5.39 )	3.39 ( 30.27 )	3.38 ( 2.3 )	1.76 ( 1.1 )
FIBRIN D DIMER INCREASED	17	60702	3181	53139501	48.89	1.54	INVESTIGATIONS	4.68 ( 2.9 - 7.54 )	4.68 ( 48.89 )	4.66 ( 3.13 )	2.22 ( 1.54 )
CUSHINGOID	17	60702	2732	53139950	61.33	1.76	ENDOCRINE DISORDERS	5.45 ( 3.38 - 8.78 )	5.45 ( 61.33 )	5.42 ( 3.64 )	2.44 ( 1.76 )
SYNOVIAL CYST	16	60703	4267	53138415	25.29	1.01	MUSCULOSKELETAL AND CONNECTIVE TISSUE DISORDERS	3.28 ( 2.01 - 5.36 )	3.28 ( 25.29 )	3.27 ( 2.17 )	1.71 ( 1.01 )
BEHCET'S SYNDROME	16	60703	1148	53141534	162.23	2.89	VASCULAR DISORDERS	12.2 ( 7.45 - 19.99 )	12.2 ( 162.23 )	12.04 ( 7.97 )	3.59 ( 2.89 )
ARTHRITIS BACTERIAL	15	60704	3626	53139056	28.34	1.13	INFECTIONS AND INFESTATIONS	3.62 ( 2.18 - 6.01 )	3.62 ( 28.34 )	3.61 ( 2.36 )	1.85 ( 1.13 )
INFECTIOUS MONONUCLEOSIS	15	60704	2015	53140667	69.52	1.97	INFECTIONS AND INFESTATIONS	6.52 ( 3.92 - 10.83 )	6.52 ( 69.52 )	6.47 ( 4.23 )	2.69 ( 1.97 )
LYMPHADENITIS	15	60704	2115	53140567	65.07	1.9	BLOOD AND LYMPHATIC SYSTEM DISORDERS	6.21 ( 3.74 - 10.32 )	6.21 ( 65.07 )	6.17 ( 4.03 )	2.63 ( 1.9 )
BLOOD FIBRINOGEN DECREASED	15	60704	917	53141765	182.81	3.09	INVESTIGATIONS	14.32 ( 8.6 - 23.85 )	14.32 ( 182.81 )	14.1 ( 9.2 )	3.82 ( 3.09 )
IMPETIGO	15	60704	1268	53141414	125.27	2.63	INFECTIONS AND INFESTATIONS	10.36 ( 6.22 - 17.23 )	10.35 ( 125.27 )	10.24 ( 6.69 )	3.36 ( 2.63 )
RHINOVIRUS INFECTION	14	60705	2823	53139859	35.82	1.37	INFECTIONS AND INFESTATIONS	4.34 ( 2.57 - 7.34 )	4.34 ( 35.82 )	4.32 ( 2.79 )	2.11 ( 1.37 )
FAMILIAL COLD AUTOINFLAMMATORY SYNDROME	13	60706	4	53142678	8694.64	8.36	CONGENITAL, FAMILIAL AND GENETIC DISORDERS	2845.08 ( 927.64 - 8725.89 )	2844.48 ( 8694.64 )	670.05 ( 262.34 )	9.39 ( 8.36 )
INFECTION SUSCEPTIBILITY INCREASED	13	60706	1886	53140796	54.21	1.81	INFECTIONS AND INFESTATIONS	6.03 ( 3.5 - 10.41 )	6.03 ( 54.21 )	6 ( 3.8 )	2.58 ( 1.81 )
GROWTH RETARDATION	13	60706	2653	53140029	32.63	1.32	MUSCULOSKELETAL AND CONNECTIVE TISSUE DISORDERS	4.29 ( 2.49 - 7.4 )	4.29 ( 32.63 )	4.27 ( 2.71 )	2.1 ( 1.32 )
ATYPICAL PNEUMONIA	12	60707	2445	53140237	30.19	1.29	INFECTIONS AND INFESTATIONS	4.3 ( 2.44 - 7.58 )	4.3 ( 30.19 )	4.28 ( 2.66 )	2.1 ( 1.29 )
HYPERFERRITINAEMIA	12	60707	300	53142382	381.2	4.26	METABOLISM AND NUTRITION DISORDERS	35.02 ( 19.66 - 62.36 )	35.01 ( 381.2 )	33.7 ( 20.79 )	5.07 ( 4.26 )
SUSPECTED COVID-19	12	60707	3135	53139547	19.71	0.94	INFECTIONS AND INFESTATIONS	3.35 ( 1.9 - 5.91 )	3.35 ( 19.71 )	3.34 ( 2.08 )	1.74 ( 0.94 )
HYPER IGD SYNDROME	11	60708	1	53142681	8823.34	8.49	CONGENITAL, FAMILIAL AND GENETIC DISORDERS	9629.2 ( 1243.13 - 74587.2 )	9627.46 ( 8823.34 )	803.2 ( 144.85 )	9.65 ( 8.49 )
INJECTION SITE INFECTION	11	60708	2917	53139765	17.57	0.88	INFECTIONS AND INFESTATIONS	3.3 ( 1.83 - 5.97 )	3.3 ( 17.57 )	3.29 ( 2.01 )	1.72 ( 0.88 )
BACTERIAL SEPSIS	11	60708	2871	53139811	18.1	0.91	INFECTIONS AND INFESTATIONS	3.35 ( 1.86 - 6.06 )	3.35 ( 18.1 )	3.34 ( 2.04 )	1.74 ( 0.91 )
PNEUMONIA LIPOID	11	60708	99	53142583	943.05	5.58	RESPIRATORY, THORACIC AND MEDIASTINAL DISORDERS	97.26 ( 52.17 - 181.35 )	97.25 ( 943.05 )	87.62 ( 52.03 )	6.45 ( 5.58 )
LYME DISEASE	11	60708	2898	53139784	17.79	0.89	INFECTIONS AND INFESTATIONS	3.32 ( 1.84 - 6.01 )	3.32 ( 17.79 )	3.31 ( 2.02 )	1.73 ( 0.89 )
SERUM FERRITIN DECREASED	11	60708	1397	53141285	54.97	1.94	INVESTIGATIONS	6.89 ( 3.81 - 12.48 )	6.89 ( 54.97 )	6.85 ( 4.17 )	2.78 ( 1.94 )
ADENOVIRUS INFECTION	10	60709	2409	53140273	19.01	0.98	INFECTIONS AND INFESTATIONS	3.63 ( 1.95 - 6.76 )	3.63 ( 19.01 )	3.62 ( 2.15 )	1.86 ( 0.98 )
MACULE	10	60709	2496	53140186	17.85	0.93	SKIN AND SUBCUTANEOUS TISSUE DISORDERS	3.51 ( 1.88 - 6.53 )	3.51 ( 17.85 )	3.5 ( 2.08 )	1.81 ( 0.93 )
RESPIRATORY SYMPTOM	10	60709	2134	53140548	23.34	1.16	RESPIRATORY, THORACIC AND MEDIASTINAL DISORDERS	4.1 ( 2.2 - 7.64 )	4.1 ( 23.34 )	4.09 ( 2.43 )	2.03 ( 1.16 )
INJECTION SITE OEDEMA	10	60709	1523	53141159	38.95	1.64	GENERAL DISORDERS AND ADMINISTRATION SITE CONDITIONS	5.75 ( 3.09 - 10.7 )	5.75 ( 38.95 )	5.72 ( 3.4 )	2.51 ( 1.64 )
SCARLET FEVER	10	60709	280	53142402	282.8	4.03	INFECTIONS AND INFESTATIONS	31.26 ( 16.64 - 58.75 )	31.26 ( 282.8 )	30.21 ( 17.82 )	4.92 ( 4.03 )
LUNG OPACITY	10	60709	1853	53140829	29.19	1.36	RESPIRATORY, THORACIC AND MEDIASTINAL DISORDERS	4.72 ( 2.54 - 8.79 )	4.72 ( 29.19 )	4.7 ( 2.8 )	2.23 ( 1.36 )
GENE MUTATION	9	60710	1740	53140942	24.6	1.26	CONGENITAL, FAMILIAL AND GENETIC DISORDERS	4.53 ( 2.35 - 8.72 )	4.53 ( 24.6 )	4.51 ( 2.61 )	2.17 ( 1.26 )
CELLULITIS STAPHYLOCOCCAL	9	60710	602	53142080	98.97	2.77	INFECTIONS AND INFESTATIONS	13.09 ( 6.78 - 25.28 )	13.08 ( 98.97 )	12.91 ( 7.44 )	3.69 ( 2.77 )
PHYSICAL DECONDITIONING	9	60710	1785	53140897	23.64	1.22	GENERAL DISORDERS AND ADMINISTRATION SITE CONDITIONS	4.41 ( 2.29 - 8.5 )	4.41 ( 23.64 )	4.4 ( 2.54 )	2.14 ( 1.22 )
WRONG DOSE	9	60710	1995	53140687	19.73	1.06	INJURY, POISONING AND PROCEDURAL COMPLICATIONS	3.95 ( 2.05 - 7.6 )	3.95 ( 19.73 )	3.94 ( 2.28 )	1.98 ( 1.06 )
INJECTION SITE CELLULITIS	9	60710	1615	53141067	27.59	1.36	INFECTIONS AND INFESTATIONS	4.88 ( 2.53 - 9.39 )	4.88 ( 27.59 )	4.86 ( 2.81 )	2.28 ( 1.36 )
SKIN INDURATION	9	60710	1843	53140839	22.46	1.18	SKIN AND SUBCUTANEOUS TISSUE DISORDERS	4.27 ( 2.22 - 8.23 )	4.27 ( 22.46 )	4.26 ( 2.46 )	2.09 ( 1.18 )
OTITIS MEDIA ACUTE	8	60711	658	53142024	69.04	2.43	INFECTIONS AND INFESTATIONS	10.64 ( 5.3 - 21.37 )	10.64 ( 69.04 )	10.53 ( 5.87 )	3.4 ( 2.43 )
LYMPHANGITIS	8	60711	716	53141966	62.35	2.31	INFECTIONS AND INFESTATIONS	9.78 ( 4.87 - 19.63 )	9.78 ( 62.35 )	9.68 ( 5.4 )	3.28 ( 2.31 )
TONSILLAR HYPERTROPHY	8	60711	1446	53141236	24.26	1.3	RESPIRATORY, THORACIC AND MEDIASTINAL DISORDERS	4.84 ( 2.42 - 9.7 )	4.84 ( 24.26 )	4.82 ( 2.7 )	2.27 ( 1.3 )
BETA HAEMOLYTIC STREPTOCOCCAL INFECTION	8	60711	1080	53141602	36.83	1.72	INFECTIONS AND INFESTATIONS	6.48 ( 3.23 - 13 )	6.48 ( 36.83 )	6.44 ( 3.6 )	2.69 ( 1.72 )
SCHNITZLER'S SYNDROME	8	60711	35	53142647	1289.67	6.29	SKIN AND SUBCUTANEOUS TISSUE DISORDERS	200.08 ( 92.81 - 431.31 )	200.05 ( 1289.67 )	163.02 ( 85.72 )	7.35 ( 6.29 )
ILEAL ULCER	8	60711	809	53141873	53.63	2.13	GASTROINTESTINAL DISORDERS	8.66 ( 4.31 - 17.37 )	8.65 ( 53.63 )	8.58 ( 4.79 )	3.1 ( 2.13 )
JOINT DESTRUCTION	8	60711	1389	53141293	25.77	1.36	MUSCULOSKELETAL AND CONNECTIVE TISSUE DISORDERS	5.04 ( 2.52 - 10.1 )	5.04 ( 25.77 )	5.02 ( 2.81 )	2.33 ( 1.36 )
POST LUMBAR PUNCTURE SYNDROME	8	60711	945	53141737	43.98	1.91	INJURY, POISONING AND PROCEDURAL COMPLICATIONS	7.41 ( 3.69 - 14.86 )	7.41 ( 43.98 )	7.36 ( 4.11 )	2.88 ( 1.91 )
SHORT STATURE	8	60711	188	53142494	270.65	4.18	MUSCULOSKELETAL AND CONNECTIVE TISSUE DISORDERS	37.25 ( 18.36 - 75.58 )	37.24 ( 270.65 )	35.76 ( 19.78 )	5.16 ( 4.18 )
EXPOSURE TO SARS-COV-2	8	60711	1629	53141053	20.15	1.13	INJURY, POISONING AND PROCEDURAL COMPLICATIONS	4.3 ( 2.15 - 8.61 )	4.3 ( 20.15 )	4.28 ( 2.39 )	2.1 ( 1.13 )
ADENOCARCINOMA OF COLON	7	60712	1628	53141054	14.14	0.88	NEOPLASMS BENIGN, MALIGNANT AND UNSPECIFIED (INCL CYSTS AND POLYPS)	3.76 ( 1.79 - 7.91 )	3.76 ( 14.14 )	3.75 ( 2.02 )	1.91 ( 0.88 )
HAEMOPHILUS INFECTION	7	60712	834	53141848	38.06	1.84	INFECTIONS AND INFESTATIONS	7.35 ( 3.49 - 15.46 )	7.35 ( 38.06 )	7.29 ( 3.91 )	2.87 ( 1.84 )
JOINT ANKYLOSIS	7	60712	531	53142151	66.5	2.48	MUSCULOSKELETAL AND CONNECTIVE TISSUE DISORDERS	11.54 ( 5.47 - 24.32 )	11.54 ( 66.5 )	11.4 ( 6.11 )	3.51 ( 2.48 )
PNEUMONIA MYCOPLASMAL	7	60712	688	53141994	48.63	2.12	INFECTIONS AND INFESTATIONS	8.91 ( 4.23 - 18.75 )	8.9 ( 48.63 )	8.83 ( 4.73 )	3.14 ( 2.12 )
ANTIBODY TEST POSITIVE	7	60712	1553	53141129	15.32	0.95	INVESTIGATIONS	3.95 ( 1.88 - 8.29 )	3.94 ( 15.32 )	3.93 ( 2.11 )	1.98 ( 0.95 )
SALMONELLOSIS	7	60712	1392	53141290	18.31	1.11	INFECTIONS AND INFESTATIONS	4.4 ( 2.09 - 9.25 )	4.4 ( 18.31 )	4.38 ( 2.36 )	2.13 ( 1.11 )
ENTERITIS INFECTIOUS	7	60712	1527	53141155	15.76	0.98	INFECTIONS AND INFESTATIONS	4.01 ( 1.91 - 8.43 )	4.01 ( 15.76 )	4 ( 2.15 )	2 ( 0.98 )
PERICARDIAL DISEASE	7	60712	276	53142406	138.19	3.4	CARDIAC DISORDERS	22.2 ( 10.48 - 47.01 )	22.2 ( 138.19 )	21.67 ( 11.57 )	4.44 ( 3.4 )
LOCAL REACTION	7	60712	648	53142034	52.36	2.2	GENERAL DISORDERS AND ADMINISTRATION SITE CONDITIONS	9.46 ( 4.49 - 19.91 )	9.45 ( 52.36 )	9.36 ( 5.02 )	3.23 ( 2.2 )
RENAL AMYLOIDOSIS	7	60712	215	53142467	179.86	3.75	RENAL AND URINARY DISORDERS	28.5 ( 13.42 - 60.5 )	28.5 ( 179.86 )	27.63 ( 14.72 )	4.79 ( 3.75 )
PLEURAL ADHESION	6	60713	182	53142500	156.18	3.69	RESPIRATORY, THORACIC AND MEDIASTINAL DISORDERS	28.86 ( 12.79 - 65.08 )	28.85 ( 156.18 )	27.96 ( 14.16 )	4.81 ( 3.69 )
LYMPHADENITIS BACTERIAL	6	60713	139	53142543	205.95	4.06	INFECTIONS AND INFESTATIONS	37.78 ( 16.69 - 85.55 )	37.78 ( 205.95 )	36.26 ( 18.3 )	5.18 ( 4.06 )
ASTEATOSIS	6	60713	81	53142601	351.08	4.78	SKIN AND SUBCUTANEOUS TISSUE DISORDERS	64.84 ( 28.29 - 148.59 )	64.83 ( 351.08 )	60.43 ( 30.19 )	5.92 ( 4.78 )
GASTROINTESTINAL VIRAL INFECTION	6	60713	882	53141800	24.56	1.47	INFECTIONS AND INFESTATIONS	5.95 ( 2.67 - 13.29 )	5.95 ( 24.56 )	5.92 ( 3.02 )	2.57 ( 1.47 )
RED BLOOD CELL SEDIMENTATION RATE DECREASED	6	60713	231	53142451	121.51	3.36	INVESTIGATIONS	22.74 ( 10.11 - 51.13 )	22.73 ( 121.51 )	22.18 ( 11.26 )	4.47 ( 3.36 )
SYSTEMIC MYCOSIS	6	60713	958	53141724	21.85	1.35	INFECTIONS AND INFESTATIONS	5.48 ( 2.46 - 12.23 )	5.48 ( 21.85 )	5.45 ( 2.79 )	2.45 ( 1.35 )
INCORRECT DOSE ADMINISTERED BY PRODUCT	6	60713	1082	53141600	18.26	1.18	INJURY, POISONING AND PROCEDURAL COMPLICATIONS	4.85 ( 2.18 - 10.83 )	4.85 ( 18.26 )	4.83 ( 2.47 )	2.27 ( 1.18 )
OTITIS EXTERNA	6	60713	1099	53141583	17.83	1.16	INFECTIONS AND INFESTATIONS	4.78 ( 2.14 - 10.66 )	4.78 ( 17.83 )	4.76 ( 2.43 )	2.25 ( 1.16 )
SECONDARY AMYLOIDOSIS	6	60713	117	53142565	244.88	4.3	IMMUNE SYSTEM DISORDERS	44.89 ( 19.76 - 101.96 )	44.88 ( 244.88 )	42.74 ( 21.51 )	5.42 ( 4.3 )
ARTHRODESIS	6	60713	905	53141777	23.69	1.43	SURGICAL AND MEDICAL PROCEDURES	5.8 ( 2.6 - 12.95 )	5.8 ( 23.69 )	5.77 ( 2.95 )	2.53 ( 1.43 )
INFLAMMATORY MARKER DECREASED	6	60713	73	53142609	387.82	4.92	INVESTIGATIONS	71.94 ( 31.29 - 165.39 )	71.94 ( 387.82 )	66.55 ( 33.16 )	6.06 ( 4.92 )
CONGENITAL CENTRAL NERVOUS SYSTEM ANOMALY	5	60714	967	53141715	13.66	0.99	CONGENITAL, FAMILIAL AND GENETIC DISORDERS	4.53 ( 1.88 - 10.9 )	4.53 ( 13.66 )	4.51 ( 2.16 )	2.17 ( 0.99 )
GROIN ABSCESS	5	60714	1009	53141673	12.78	0.93	INFECTIONS AND INFESTATIONS	4.34 ( 1.8 - 10.44 )	4.34 ( 12.78 )	4.32 ( 2.07 )	2.11 ( 0.93 )
ROTAVIRUS INFECTION	5	60714	450	53142232	38.71	2.08	INFECTIONS AND INFESTATIONS	9.73 ( 4.03 - 23.48 )	9.72 ( 38.71 )	9.63 ( 4.61 )	3.27 ( 2.08 )
BRUCELLOSIS	5	60714	127	53142555	156.28	3.85	INFECTIONS AND INFESTATIONS	34.46 ( 14.1 - 84.22 )	34.46 ( 156.28 )	33.19 ( 15.71 )	5.05 ( 3.85 )
ENTEROVIRUS INFECTION	5	60714	666	53142016	23.44	1.52	INFECTIONS AND INFESTATIONS	6.57 ( 2.73 - 15.84 )	6.57 ( 23.44 )	6.53 ( 3.13 )	2.71 ( 1.52 )
MAST CELL ACTIVATION SYNDROME	5	60714	762	53141920	19.46	1.33	BLOOD AND LYMPHATIC SYSTEM DISORDERS	5.74 ( 2.38 - 13.84 )	5.74 ( 19.46 )	5.71 ( 2.74 )	2.51 ( 1.33 )
CAMPYLOBACTER GASTROENTERITIS	5	60714	474	53142208	36.32	2.01	INFECTIONS AND INFESTATIONS	9.23 ( 3.83 - 22.29 )	9.23 ( 36.32 )	9.15 ( 4.38 )	3.19 ( 2.01 )
TONSILLITIS STREPTOCOCCAL	5	60714	130	53142552	152.59	3.82	INFECTIONS AND INFESTATIONS	33.67 ( 13.78 - 82.25 )	33.66 ( 152.59 )	32.45 ( 15.37 )	5.02 ( 3.82 )
HAND-FOOT-AND-MOUTH DISEASE	5	60714	583	53142099	27.96	1.71	INFECTIONS AND INFESTATIONS	7.51 ( 3.11 - 18.1 )	7.51 ( 27.96 )	7.45 ( 3.57 )	2.9 ( 1.71 )
INTESTINAL SEPSIS	5	60714	204	53142478	95.16	3.2	INFECTIONS AND INFESTATIONS	21.45 ( 8.83 - 52.1 )	21.45 ( 95.16 )	20.96 ( 9.98 )	4.39 ( 3.2 )
ALDOLASE INCREASED	5	60714	211	53142471	91.77	3.15	INVESTIGATIONS	20.74 ( 8.54 - 50.35 )	20.74 ( 91.77 )	20.28 ( 9.66 )	4.34 ( 3.15 )
CARDIAC AMYLOIDOSIS	5	60714	884	53141798	15.67	1.12	CARDIAC DISORDERS	4.95 ( 2.06 - 11.92 )	4.95 ( 15.67 )	4.93 ( 2.36 )	2.3 ( 1.12 )
EPIGLOTTITIS	5	60714	480	53142202	35.76	1.99	INFECTIONS AND INFESTATIONS	9.12 ( 3.78 - 22.01 )	9.12 ( 35.76 )	9.03 ( 4.32 )	3.18 ( 1.99 )
HEPATITIS A	5	60714	766	53141916	19.31	1.32	INFECTIONS AND INFESTATIONS	5.71 ( 2.37 - 13.77 )	5.71 ( 19.31 )	5.68 ( 2.72 )	2.51 ( 1.32 )
PARVOVIRUS INFECTION	5	60714	323	53142359	57.23	2.55	INFECTIONS AND INFESTATIONS	13.55 ( 5.6 - 32.78 )	13.55 ( 57.23 )	13.36 ( 6.38 )	3.74 ( 2.55 )
MEVALONATE KINASE DEFICIENCY	5	60714	1	53142681	3645.1	7.91	CONGENITAL, FAMILIAL AND GENETIC DISORDERS	4376.48 ( 511.28 - 37462.15 )	4376.12 ( 3645.1 )	730.19 ( 121.12 )	9.51 ( 7.91 )
SEROSITIS	5	60714	396	53142286	45.14	2.26	GENERAL DISORDERS AND ADMINISTRATION SITE CONDITIONS	11.05 ( 4.57 - 26.7 )	11.05 ( 45.14 )	10.93 ( 5.22 )	3.45 ( 2.26 )
BODY TINEA	5	60714	473	53142209	36.41	2.01	INFECTIONS AND INFESTATIONS	9.25 ( 3.83 - 22.33 )	9.25 ( 36.41 )	9.17 ( 4.38 )	3.2 ( 2.01 )
CUTANEOUS AMYLOIDOSIS	5	60714	69	53142613	286.43	4.66	SKIN AND SUBCUTANEOUS TISSUE DISORDERS	63.43 ( 25.59 - 157.22 )	63.42 ( 286.43 )	59.2 ( 27.7 )	5.89 ( 4.66 )
PNEUMONIA STREPTOCOCCAL	5	60714	955	53141727	13.93	1.01	INFECTIONS AND INFESTATIONS	4.58 ( 1.9 - 11.04 )	4.58 ( 13.93 )	4.56 ( 2.19 )	2.19 ( 1.01 )
GASTROENTERITIS SALMONELLA	4	60715	676	53142006	13.41	1.07	INFECTIONS AND INFESTATIONS	5.18 ( 1.94 - 13.84 )	5.18 ( 13.41 )	5.15 ( 2.26 )	2.37 ( 1.07 )
WALDENSTROM'S MACROGLOBULINAEMIA	4	60715	464	53142218	22.52	1.61	NEOPLASMS BENIGN, MALIGNANT AND UNSPECIFIED (INCL CYSTS AND POLYPS)	7.55 ( 2.82 - 20.19 )	7.55 ( 22.52 )	7.49 ( 3.29 )	2.9 ( 1.61 )
PULMONARY VENO-OCCLUSIVE DISEASE	4	60715	616	53142066	15.34	1.2	RESPIRATORY, THORACIC AND MEDIASTINAL DISORDERS	5.68 ( 2.13 - 15.19 )	5.68 ( 15.34 )	5.65 ( 2.48 )	2.5 ( 1.2 )
MUSCLE ABSCESS	4	60715	544	53142138	18.23	1.38	INFECTIONS AND INFESTATIONS	6.44 ( 2.41 - 17.21 )	6.44 ( 18.23 )	6.4 ( 2.81 )	2.68 ( 1.38 )
C-REACTIVE PROTEIN DECREASED	4	60715	583	53142099	16.57	1.28	INVESTIGATIONS	6.01 ( 2.25 - 16.06 )	6 ( 16.57 )	5.97 ( 2.62 )	2.58 ( 1.28 )
AORTITIS	4	60715	543	53142139	18.28	1.38	VASCULAR DISORDERS	6.45 ( 2.41 - 17.24 )	6.45 ( 18.28 )	6.41 ( 2.81 )	2.68 ( 1.38 )
SMALL INTESTINE ULCER	4	60715	553	53142129	17.83	1.36	GASTROINTESTINAL DISORDERS	6.33 ( 2.37 - 16.93 )	6.33 ( 17.83 )	6.29 ( 2.76 )	2.65 ( 1.36 )
SINUSITIS FUNGAL	4	60715	648	53142034	14.26	1.13	INFECTIONS AND INFESTATIONS	5.4 ( 2.02 - 14.44 )	5.4 ( 14.26 )	5.38 ( 2.36 )	2.43 ( 1.13 )
INJECTION SITE EXFOLIATION	4	60715	564	53142118	17.35	1.33	GENERAL DISORDERS AND ADMINISTRATION SITE CONDITIONS	6.21 ( 2.32 - 16.6 )	6.21 ( 17.35 )	6.17 ( 2.71 )	2.63 ( 1.33 )
VULVAL ABSCESS	4	60715	357	53142325	31.28	1.98	INFECTIONS AND INFESTATIONS	9.81 ( 3.66 - 26.27 )	9.81 ( 31.28 )	9.71 ( 4.26 )	3.28 ( 1.98 )
STAPHYLOCOCCAL ABSCESS	4	60715	601	53142081	15.88	1.24	INFECTIONS AND INFESTATIONS	5.83 ( 2.18 - 15.57 )	5.83 ( 15.88 )	5.79 ( 2.54 )	2.53 ( 1.24 )
ABSCESS NECK	4	60715	612	53142070	15.48	1.21	INFECTIONS AND INFESTATIONS	5.72 ( 2.14 - 15.29 )	5.72 ( 15.48 )	5.69 ( 2.5 )	2.51 ( 1.21 )
CYTOKINE STORM	4	60715	541	53142141	18.37	1.39	IMMUNE SYSTEM DISORDERS	6.47 ( 2.42 - 17.31 )	6.47 ( 18.37 )	6.43 ( 2.82 )	2.69 ( 1.39 )
ANKLE ARTHROPLASTY	4	60715	298	53142384	38.81	2.24	SURGICAL AND MEDICAL PROCEDURES	11.75 ( 4.38 - 31.51 )	11.75 ( 38.81 )	11.61 ( 5.08 )	3.54 ( 2.24 )
METAPNEUMOVIRUS INFECTION	4	60715	594	53142088	16.15	1.26	INFECTIONS AND INFESTATIONS	5.89 ( 2.2 - 15.76 )	5.89 ( 16.15 )	5.86 ( 2.57 )	2.55 ( 1.26 )
COLD URTICARIA	4	60715	165	53142517	75.24	3.06	SKIN AND SUBCUTANEOUS TISSUE DISORDERS	21.22 ( 7.87 - 57.21 )	21.22 ( 75.24 )	20.74 ( 9.04 )	4.37 ( 3.06 )
FAMILIAL AMYLOIDOSIS	4	60715	11	53142671	927.71	6.39	CONGENITAL, FAMILIAL AND GENETIC DISORDERS	318.28 ( 101.34 - 999.61 )	318.26 ( 927.71 )	233.66 ( 89.68 )	7.87 ( 6.39 )
INTERLEUKIN-2 RECEPTOR INCREASED	4	60715	139	53142543	90.31	3.3	INVESTIGATIONS	25.19 ( 9.32 - 68.06 )	25.19 ( 90.31 )	24.51 ( 10.67 )	4.62 ( 3.3 )
EAR INFECTION BACTERIAL	4	60715	231	53142451	51.99	2.59	INFECTIONS AND INFESTATIONS	15.16 ( 5.64 - 40.73 )	15.16 ( 51.99 )	14.91 ( 6.52 )	3.9 ( 2.59 )
GOUTY TOPHUS	4	60715	191	53142491	64.19	2.86	MUSCULOSKELETAL AND CONNECTIVE TISSUE DISORDERS	18.33 ( 6.81 - 49.34 )	18.33 ( 64.19 )	17.97 ( 7.85 )	4.17 ( 2.86 )
INAPPROPRIATE SCHEDULE OF PRODUCT DISCONTINUATION	4	60715	282	53142400	41.39	2.31	INJURY, POISONING AND PROCEDURAL COMPLICATIONS	12.42 ( 4.63 - 33.31 )	12.41 ( 41.39 )	12.25 ( 5.37 )	3.62 ( 2.31 )
CHEMOKINE INCREASED	4	60715	15	53142667	730.73	6.08	INVESTIGATIONS	233.41 ( 77.46 - 703.29 )	233.39 ( 730.73 )	184.47 ( 73.3 )	7.53 ( 6.08 )
HYPERTENSIVE CARDIOMYOPATHY	4	60715	274	53142408	42.8	2.35	CARDIAC DISORDERS	12.78 ( 4.76 - 34.29 )	12.78 ( 42.8 )	12.61 ( 5.52 )	3.66 ( 2.35 )
EPIDURAL LIPOMATOSIS	4	60715	282	53142400	41.39	2.31	NERVOUS SYSTEM DISORDERS	12.42 ( 4.63 - 33.31 )	12.41 ( 41.39 )	12.25 ( 5.37 )	3.62 ( 2.31 )
HEPATOSPLENIC T-CELL LYMPHOMA	3	60716	342	53142340	17.27	1.48	NEOPLASMS BENIGN, MALIGNANT AND UNSPECIFIED (INCL CYSTS AND POLYPS)	7.68 ( 2.46 - 23.92 )	7.68 ( 17.27 )	7.62 ( 2.94 )	2.93 ( 1.48 )
MENINGISM	3	60716	438	53142244	12.4	1.13	NERVOUS SYSTEM DISORDERS	5.99 ( 1.93 - 18.66 )	5.99 ( 12.4 )	5.96 ( 2.3 )	2.58 ( 1.13 )
CSF PRESSURE INCREASED	3	60716	240	53142442	26.76	1.98	INVESTIGATIONS	10.94 ( 3.5 - 34.16 )	10.94 ( 26.76 )	10.82 ( 4.17 )	3.44 ( 1.98 )
MEAN CELL HAEMOGLOBIN CONCENTRATION INCREASED	3	60716	478	53142204	10.96	1	INVESTIGATIONS	5.49 ( 1.77 - 17.09 )	5.49 ( 10.96 )	5.47 ( 2.11 )	2.45 ( 1 )
PHARYNGOTONSILLITIS	3	60716	202	53142480	32.74	2.22	INFECTIONS AND INFESTATIONS	13 ( 4.16 - 40.64 )	13 ( 32.74 )	12.82 ( 4.94 )	3.68 ( 2.22 )
BACTERIAL TRACHEITIS	3	60716	67	53142615	106.86	3.75	INFECTIONS AND INFESTATIONS	39.19 ( 12.33 - 124.6 )	39.19 ( 106.86 )	37.55 ( 14.27 )	5.23 ( 3.75 )
GASTROENTERITIS ADENOVIRUS	3	60716	140	53142542	49.37	2.74	INFECTIONS AND INFESTATIONS	18.76 ( 5.98 - 58.86 )	18.75 ( 49.37 )	18.38 ( 7.06 )	4.2 ( 2.74 )
GASTROENTERITIS ROTAVIRUS	3	60716	273	53142409	22.91	1.8	INFECTIONS AND INFESTATIONS	9.62 ( 3.08 - 30.01 )	9.62 ( 22.91 )	9.52 ( 3.68 )	3.25 ( 1.8 )
PERIORBITAL CELLULITIS	3	60716	464	53142218	11.43	1.04	INFECTIONS AND INFESTATIONS	5.66 ( 1.82 - 17.61 )	5.66 ( 11.43 )	5.63 ( 2.18 )	2.49 ( 1.04 )
TYPE III IMMUNE COMPLEX MEDIATED REACTION	3	60716	458	53142224	11.65	1.06	IMMUNE SYSTEM DISORDERS	5.73 ( 1.84 - 17.84 )	5.73 ( 11.65 )	5.7 ( 2.21 )	2.51 ( 1.06 )
WEBER-CHRISTIAN DISEASE	3	60716	11	53142671	557.94	5.93	SKIN AND SUBCUTANEOUS TISSUE DISORDERS	238.71 ( 66.59 - 855.68 )	238.7 ( 557.94 )	187.76 ( 64.52 )	7.55 ( 5.93 )
VIRAL PHARYNGITIS	3	60716	364	53142318	15.92	1.39	INFECTIONS AND INFESTATIONS	7.21 ( 2.32 - 22.47 )	7.21 ( 15.92 )	7.16 ( 2.77 )	2.84 ( 1.39 )
POLYMERASE CHAIN REACTION POSITIVE	3	60716	293	53142389	21	1.7	INVESTIGATIONS	8.96 ( 2.87 - 27.95 )	8.96 ( 21 )	8.88 ( 3.43 )	3.15 ( 1.7 )
COATING IN MOUTH	3	60716	457	53142225	11.68	1.07	GASTROINTESTINAL DISORDERS	5.75 ( 1.85 - 17.88 )	5.75 ( 11.68 )	5.71 ( 2.21 )	2.51 ( 1.07 )
NON-NEUTRALISING ANTIBODIES POSITIVE	3	60716	37	53142645	191.41	4.53	INVESTIGATIONS	70.97 ( 21.88 - 230.17 )	70.96 ( 191.41 )	65.72 ( 24.55 )	6.04 ( 4.53 )
ACTIVATED PARTIAL THROMBOPLASTIN TIME SHORTENED	3	60716	384	53142298	14.84	1.31	INVESTIGATIONS	6.84 ( 2.2 - 21.3 )	6.84 ( 14.84 )	6.79 ( 2.63 )	2.76 ( 1.31 )
ACUTE DISSEMINATED ENCEPHALOMYELITIS	3	60716	313	53142369	19.34	1.6	NERVOUS SYSTEM DISORDERS	8.39 ( 2.69 - 26.15 )	8.39 ( 19.34 )	8.32 ( 3.21 )	3.06 ( 1.6 )
INFILTRATION ANAESTHESIA	3	60716	28	53142654	248.71	4.88	SURGICAL AND MEDICAL PROCEDURES	93.78 ( 28.51 - 308.48 )	93.77 ( 248.71 )	84.8 ( 31.31 )	6.41 ( 4.88 )
LARYNGOMALACIA	3	60716	312	53142370	19.42	1.61	CONGENITAL, FAMILIAL AND GENETIC DISORDERS	8.42 ( 2.7 - 26.24 )	8.42 ( 19.42 )	8.34 ( 3.22 )	3.06 ( 1.61 )
EHLERS-DANLOS SYNDROME	3	60716	328	53142354	18.22	1.54	CONGENITAL, FAMILIAL AND GENETIC DISORDERS	8.01 ( 2.57 - 24.95 )	8.01 ( 18.22 )	7.94 ( 3.07 )	2.99 ( 1.54 )
HYPERGAMMAGLOBULINAEMIA	3	60716	419	53142263	13.18	1.19	BLOOD AND LYMPHATIC SYSTEM DISORDERS	6.27 ( 2.01 - 19.51 )	6.27 ( 13.18 )	6.23 ( 2.41 )	2.64 ( 1.19 )
HUMAN ANTICHIMERIC ANTIBODY POSITIVE	3	60716	316	53142366	19.11	1.59	INVESTIGATIONS	8.31 ( 2.67 - 25.9 )	8.31 ( 19.11 )	8.24 ( 3.18 )	3.04 ( 1.59 )
CHRONIC RECURRENT MULTIFOCAL OSTEOMYELITIS	3	60716	89	53142593	79.91	3.36	MUSCULOSKELETAL AND CONNECTIVE TISSUE DISORDERS	29.5 ( 9.34 - 93.23 )	29.5 ( 79.91 )	28.57 ( 10.91 )	4.84 ( 3.36 )
ADENOIDAL HYPERTROPHY	3	60716	348	53142334	16.89	1.45	RESPIRATORY, THORACIC AND MEDIASTINAL DISORDERS	7.55 ( 2.42 - 23.51 )	7.55 ( 16.89 )	7.49 ( 2.89 )	2.9 ( 1.45 )
MEASLES	3	60716	451	53142231	11.9	1.08	INFECTIONS AND INFESTATIONS	5.82 ( 1.87 - 18.12 )	5.82 ( 11.9 )	5.79 ( 2.24 )	2.53 ( 1.08 )
UPPER RESPIRATORY TRACT INFECTION BACTERIAL	3	60716	196	53142486	33.89	2.27	INFECTIONS AND INFESTATIONS	13.4 ( 4.28 - 41.9 )	13.4 ( 33.89 )	13.21 ( 5.09 )	3.72 ( 2.27 )
GROWTH FAILURE	3	60716	299	53142383	20.48	1.67	MUSCULOSKELETAL AND CONNECTIVE TISSUE DISORDERS	8.78 ( 2.82 - 27.38 )	8.78 ( 20.48 )	8.7 ( 3.36 )	3.12 ( 1.67 )
EOSINOPHILIC CELLULITIS	3	60716	184	53142498	36.43	2.36	SKIN AND SUBCUTANEOUS TISSUE DISORDERS	14.27 ( 4.56 - 44.66 )	14.27 ( 36.43 )	14.06 ( 5.41 )	3.81 ( 2.36 )
OESOPHAGEAL INFECTION	3	60716	398	53142284	14.14	1.26	INFECTIONS AND INFESTATIONS	6.6 ( 2.12 - 20.54 )	6.6 ( 14.14 )	6.56 ( 2.53 )	2.71 ( 1.26 )
COMPLEMENT FACTOR DECREASED	3	60716	155	53142527	44.14	2.6	INVESTIGATIONS	16.94 ( 5.4 - 53.1 )	16.94 ( 44.14 )	16.64 ( 6.4 )	4.06 ( 2.6 )
DOSE CALCULATION ERROR	3	60716	492	53142190	10.51	0.96	INJURY, POISONING AND PROCEDURAL COMPLICATIONS	5.34 ( 1.72 - 16.61 )	5.34 ( 10.51 )	5.31 ( 2.05 )	2.41 ( 0.96 )
INFLUENZA A VIRUS TEST POSITIVE	3	60716	307	53142375	19.82	1.63	INVESTIGATIONS	8.55 ( 2.74 - 26.67 )	8.55 ( 19.82 )	8.48 ( 3.27 )	3.08 ( 1.63 )
VIRAL RASH	3	60716	347	53142335	16.95	1.46	INFECTIONS AND INFESTATIONS	7.57 ( 2.43 - 23.58 )	7.57 ( 16.95 )	7.51 ( 2.9 )	2.91 ( 1.46 )
RED BLOOD CELL SEDIMENTATION RATE	3	60716	272	53142410	23.02	1.8	INVESTIGATIONS	9.65 ( 3.09 - 30.12 )	9.65 ( 23.02 )	9.56 ( 3.69 )	3.26 ( 1.8 )
CRYSTAL ARTHROPATHY	3	60716	157	53142525	43.52	2.58	MUSCULOSKELETAL AND CONNECTIVE TISSUE DISORDERS	16.72 ( 5.34 - 52.42 )	16.72 ( 43.52 )	16.43 ( 6.32 )	4.04 ( 2.58 )
GASTROENTERITIS ESCHERICHIA COLI	3	60716	398	53142284	14.14	1.26	INFECTIONS AND INFESTATIONS	6.6 ( 2.12 - 20.54 )	6.6 ( 14.14 )	6.56 ( 2.53 )	2.71 ( 1.26 )
BODY FAT DISORDER	3	60716	482	53142200	10.83	0.99	METABOLISM AND NUTRITION DISORDERS	5.45 ( 1.75 - 16.95 )	5.45 ( 10.83 )	5.42 ( 2.1 )	2.44 ( 0.99 )
RELAPSING FEVER	3	60716	258	53142424	24.54	1.88	INFECTIONS AND INFESTATIONS	10.18 ( 3.26 - 31.77 )	10.18 ( 24.54 )	10.07 ( 3.89 )	3.33 ( 1.88 )
LUNG DIFFUSION DISORDER	3	60716	117	53142565	59.92	2.99	RESPIRATORY, THORACIC AND MEDIASTINAL DISORDERS	22.44 ( 7.13 - 70.6 )	22.44 ( 59.92 )	21.91 ( 8.4 )	4.45 ( 2.99 )
INJECTION SITE PUSTULE	3	60716	324	53142358	18.51	1.56	INFECTIONS AND INFESTATIONS	8.1 ( 2.6 - 25.26 )	8.1 ( 18.51 )	8.04 ( 3.11 )	3.01 ( 1.56 )
CHONDROCALCINOSIS	3	60716	503	53142179	10.17	0.93	MUSCULOSKELETAL AND CONNECTIVE TISSUE DISORDERS	5.22 ( 1.68 - 16.24 )	5.22 ( 10.17 )	5.19 ( 2.01 )	2.38 ( 0.93 )
PRODUCT INTOLERANCE	3	60716	175	53142507	38.55	2.43	GENERAL DISORDERS AND ADMINISTRATION SITE CONDITIONS	15 ( 4.79 - 46.98 )	15 ( 38.55 )	14.77 ( 5.68 )	3.88 ( 2.43 )
CHOLANGITIS CHRONIC	3	60716	39	53142643	182.02	4.46	HEPATOBILIARY DISORDERS	67.33 ( 20.81 - 217.88 )	67.32 ( 182.02 )	62.59 ( 23.43 )	5.97 ( 4.46 )
SACRAL PAIN	3	60716	436	53142246	12.48	1.13	MUSCULOSKELETAL AND CONNECTIVE TISSUE DISORDERS	6.02 ( 1.93 - 18.75 )	6.02 ( 12.48 )	5.99 ( 2.32 )	2.58 ( 1.13 )
X-LINKED LYMPHOPROLIFERATIVE SYNDROME	3	60716	25	53142657	275.99	5.01	CONGENITAL, FAMILIAL AND GENETIC DISORDERS	105.03 ( 31.71 - 347.88 )	105.03 ( 275.99 )	93.88 ( 34.47 )	6.55 ( 5.01 )
VEXAS SYNDROME	3	60716	45	53142637	158.53	4.27	CONGENITAL, FAMILIAL AND GENETIC DISORDERS	58.35 ( 18.13 - 187.77 )	58.35 ( 158.53 )	54.76 ( 20.6 )	5.78 ( 4.27 )

## Sheet: Anakinra
PT	a	b	c	d	X2	IC025	soc_name_en	ROR(95%Cl)	PRR	EBGM(EBGM05)	IC(IC025)
OFF LABEL USE	2586	28452	709821	52462542	11494.8	2.58	INJURY, POISONING AND PROCEDURAL COMPLICATIONS	6.72 ( 6.45 - 6.99 )	6.24 ( 11494.83 )	6.22 ( 6.02 )	2.64 ( 2.58 )
INJECTION SITE PAIN	928	30110	251944	52920419	4151.35	2.56	GENERAL DISORDERS AND ADMINISTRATION SITE CONDITIONS	6.47 ( 6.06 - 6.91 )	6.31 ( 4151.35 )	6.29 ( 5.96 )	2.65 ( 2.56 )
PRODUCT DOSE OMISSION ISSUE	835	30203	195975	52976388	4536.79	2.76	INJURY, POISONING AND PROCEDURAL COMPLICATIONS	7.47 ( 6.98 - 8.01 )	7.3 ( 4536.79 )	7.27 ( 6.87 )	2.86 ( 2.76 )
INJECTION SITE ERYTHEMA	641	30397	108045	53064318	5275.45	3.22	GENERAL DISORDERS AND ADMINISTRATION SITE CONDITIONS	10.36 ( 9.58 - 11.2 )	10.16 ( 5275.45 )	10.11 ( 9.47 )	3.34 ( 3.22 )
PYREXIA	503	30535	309576	52862787	577.24	1.35	GENERAL DISORDERS AND ADMINISTRATION SITE CONDITIONS	2.81 ( 2.58 - 3.07 )	2.78 ( 577.24 )	2.78 ( 2.58 )	1.48 ( 1.35 )
INJECTION SITE PRURITUS	493	30545	57604	53114759	6229.43	3.73	GENERAL DISORDERS AND ADMINISTRATION SITE CONDITIONS	14.88 ( 13.61 - 16.27 )	14.66 ( 6229.43 )	14.55 ( 13.5 )	3.86 ( 3.73 )
CONDITION AGGRAVATED	440	30598	254565	52917798	573.22	1.43	GENERAL DISORDERS AND ADMINISTRATION SITE CONDITIONS	2.99 ( 2.72 - 3.28 )	2.96 ( 573.22 )	2.96 ( 2.73 )	1.56 ( 1.43 )
INJECTION SITE REACTION	421	30617	59641	53112722	4258.69	3.44	GENERAL DISORDERS AND ADMINISTRATION SITE CONDITIONS	12.25 ( 11.12 - 13.49 )	12.09 ( 4258.69 )	12.02 ( 11.08 )	3.59 ( 3.44 )
COVID-19	420	30618	157399	53014964	1172.18	2.05	INFECTIONS AND INFESTATIONS	4.62 ( 4.2 - 5.09 )	4.57 ( 1172.18 )	4.56 ( 4.21 )	2.19 ( 2.05 )
INJECTION SITE URTICARIA	307	30731	20072	53152291	7332.53	4.52	GENERAL DISORDERS AND ADMINISTRATION SITE CONDITIONS	26.45 ( 23.62 - 29.63 )	26.2 ( 7332.53 )	25.82 ( 23.49 )	4.69 ( 4.52 )
INJECTION SITE SWELLING	295	30743	64045	53108318	1769.21	2.81	GENERAL DISORDERS AND ADMINISTRATION SITE CONDITIONS	7.96 ( 7.09 - 8.93 )	7.89 ( 1769.21 )	7.86 ( 7.14 )	2.97 ( 2.81 )
INJECTION SITE RASH	293	30745	25121	53147242	5224.76	4.13	GENERAL DISORDERS AND ADMINISTRATION SITE CONDITIONS	20.16 ( 17.96 - 22.64 )	19.98 ( 5224.76 )	19.76 ( 17.94 )	4.3 ( 4.13 )
INFECTION	286	30752	123850	53048513	631.74	1.81	INFECTIONS AND INFESTATIONS	3.98 ( 3.55 - 4.48 )	3.96 ( 631.74 )	3.95 ( 3.58 )	1.98 ( 1.81 )
INJECTION SITE BRUISING	283	30755	66837	53105526	1521.31	2.68	GENERAL DISORDERS AND ADMINISTRATION SITE CONDITIONS	7.31 ( 6.5 - 8.22 )	7.25 ( 1521.31 )	7.23 ( 6.55 )	2.85 ( 2.68 )
INTENTIONAL PRODUCT MISUSE	239	30799	76740	53095623	840.56	2.22	INJURY, POISONING AND PROCEDURAL COMPLICATIONS	5.37 ( 4.73 - 6.1 )	5.34 ( 840.56 )	5.32 ( 4.78 )	2.41 ( 2.22 )
URTICARIA	229	30809	142360	53030003	256.44	1.27	SKIN AND SUBCUTANEOUS TISSUE DISORDERS	2.77 ( 2.43 - 3.15 )	2.76 ( 256.44 )	2.75 ( 2.47 )	1.46 ( 1.27 )
RHEUMATOID ARTHRITIS	176	30862	98968	53073395	241.99	1.39	MUSCULOSKELETAL AND CONNECTIVE TISSUE DISORDERS	3.06 ( 2.64 - 3.55 )	3.05 ( 241.99 )	3.04 ( 2.69 )	1.61 ( 1.39 )
ILLNESS	172	30866	70222	53102141	418.25	1.85	GENERAL DISORDERS AND ADMINISTRATION SITE CONDITIONS	4.21 ( 3.63 - 4.9 )	4.2 ( 418.25 )	4.19 ( 3.69 )	2.07 ( 1.85 )
SINUSITIS	159	30879	90998	53081365	211.05	1.35	INFECTIONS AND INFESTATIONS	3 ( 2.57 - 3.51 )	2.99 ( 211.05 )	2.99 ( 2.62 )	1.58 ( 1.35 )
CONTUSION	150	30888	84961	53087402	203.25	1.36	INJURY, POISONING AND PROCEDURAL COMPLICATIONS	3.03 ( 2.58 - 3.56 )	3.02 ( 203.25 )	3.02 ( 2.64 )	1.6 ( 1.36 )
HAEMOPHAGOCYTIC LYMPHOHISTIOCYTOSIS	134	30904	4997	53167366	5737.54	5.23	IMMUNE SYSTEM DISORDERS	46.13 ( 38.85 - 54.79 )	45.94 ( 5737.54 )	44.77 ( 38.77 )	5.48 ( 5.23 )
LOSS OF PERSONAL INDEPENDENCE IN DAILY ACTIVITIES	130	30908	38852	53133511	506.54	2.26	SOCIAL CIRCUMSTANCES	5.75 ( 4.84 - 6.84 )	5.73 ( 506.54 )	5.72 ( 4.95 )	2.52 ( 2.26 )
INFLUENZA	128	30910	93290	53079073	99.36	0.98	INFECTIONS AND INFESTATIONS	2.36 ( 1.98 - 2.8 )	2.35 ( 99.36 )	2.35 ( 2.03 )	1.23 ( 0.98 )
INJECTION SITE MASS	127	30911	31744	53140619	632.82	2.52	GENERAL DISORDERS AND ADMINISTRATION SITE CONDITIONS	6.88 ( 5.78 - 8.19 )	6.85 ( 632.82 )	6.83 ( 5.9 )	2.77 ( 2.52 )
SWELLING	121	30917	81812	53090551	112.34	1.08	GENERAL DISORDERS AND ADMINISTRATION SITE CONDITIONS	2.54 ( 2.12 - 3.04 )	2.53 ( 112.34 )	2.53 ( 2.18 )	1.34 ( 1.08 )
INJECTION SITE WARMTH	113	30925	18828	53153535	941.51	3.08	GENERAL DISORDERS AND ADMINISTRATION SITE CONDITIONS	10.32 ( 8.57 - 12.42 )	10.28 ( 941.51 )	10.23 ( 8.76 )	3.35 ( 3.08 )
CELLULITIS	100	30938	45681	53126682	201.42	1.62	INFECTIONS AND INFESTATIONS	3.76 ( 3.09 - 4.58 )	3.75 ( 201.42 )	3.74 ( 3.18 )	1.9 ( 1.62 )
INFLAMMATION	93	30945	43668	53128695	178.57	1.57	GENERAL DISORDERS AND ADMINISTRATION SITE CONDITIONS	3.66 ( 2.98 - 4.48 )	3.65 ( 178.57 )	3.64 ( 3.07 )	1.87 ( 1.57 )
HERPES ZOSTER	93	30945	51398	53120965	132.17	1.33	INFECTIONS AND INFESTATIONS	3.11 ( 2.53 - 3.81 )	3.1 ( 132.17 )	3.1 ( 2.61 )	1.63 ( 1.33 )
STILL'S DISEASE	88	30950	635	53171728	18195.3	7.38	MUSCULOSKELETAL AND CONNECTIVE TISSUE DISORDERS	238.08 ( 190.45 - 297.63 )	237.41 ( 18195.29 )	208.64 ( 173.09 )	7.7 ( 7.38 )
VIRAL INFECTION	72	30966	28431	53143932	184.59	1.78	INFECTIONS AND INFESTATIONS	4.35 ( 3.45 - 5.48 )	4.34 ( 184.59 )	4.33 ( 3.57 )	2.11 ( 1.78 )
INJECTION SITE DISCOLOURATION	65	30973	10671	53161692	551.27	3.02	GENERAL DISORDERS AND ADMINISTRATION SITE CONDITIONS	10.45 ( 8.19 - 13.35 )	10.44 ( 551.27 )	10.38 ( 8.46 )	3.38 ( 3.02 )
RASH MACULAR	62	30976	29831	53142532	113.99	1.47	SKIN AND SUBCUTANEOUS TISSUE DISORDERS	3.57 ( 2.78 - 4.58 )	3.56 ( 113.99 )	3.56 ( 2.89 )	1.83 ( 1.47 )
C-REACTIVE PROTEIN INCREASED	61	30977	31686	53140677	97.55	1.35	INVESTIGATIONS	3.3 ( 2.57 - 4.25 )	3.3 ( 97.55 )	3.29 ( 2.67 )	1.72 ( 1.35 )
INJECTION SITE INDURATION	60	30978	11763	53160600	409.17	2.75	GENERAL DISORDERS AND ADMINISTRATION SITE CONDITIONS	8.75 ( 6.79 - 11.28 )	8.74 ( 409.17 )	8.7 ( 7.03 )	3.12 ( 2.75 )
SERUM FERRITIN INCREASED	59	30979	4604	53167759	1165.13	4.06	INVESTIGATIONS	21.99 ( 17.01 - 28.44 )	21.95 ( 1165.13 )	21.69 ( 17.49 )	4.44 ( 4.06 )
EAR INFECTION	57	30981	22660	53149703	144.56	1.72	INFECTIONS AND INFESTATIONS	4.32 ( 3.33 - 5.6 )	4.31 ( 144.56 )	4.3 ( 3.46 )	2.1 ( 1.72 )
INTENTIONAL DOSE OMISSION	54	30984	17606	53154757	185.51	2	INJURY, POISONING AND PROCEDURAL COMPLICATIONS	5.26 ( 4.03 - 6.87 )	5.25 ( 185.51 )	5.24 ( 4.19 )	2.39 ( 2 )
LOCALISED INFECTION	53	30985	21508	53150855	130.03	1.68	INFECTIONS AND INFESTATIONS	4.23 ( 3.23 - 5.54 )	4.22 ( 130.03 )	4.21 ( 3.36 )	2.08 ( 1.68 )
NEEDLE ISSUE	52	30986	22637	53149726	113.64	1.58	PRODUCT ISSUES	3.94 ( 3 - 5.17 )	3.94 ( 113.64 )	3.93 ( 3.13 )	1.97 ( 1.58 )
PERICARDITIS	51	30987	12993	53159370	247.62	2.34	CARDIAC DISORDERS	6.73 ( 5.11 - 8.87 )	6.72 ( 247.62 )	6.7 ( 5.32 )	2.74 ( 2.34 )
INJECTION SITE IRRITATION	49	30989	11030	53161333	280.17	2.51	GENERAL DISORDERS AND ADMINISTRATION SITE CONDITIONS	7.62 ( 5.75 - 10.09 )	7.61 ( 280.17 )	7.58 ( 5.99 )	2.92 ( 2.51 )
RED BLOOD CELL SEDIMENTATION RATE INCREASED	46	30992	9827	53162536	281.35	2.58	INVESTIGATIONS	8.03 ( 6.01 - 10.73 )	8.02 ( 281.35 )	7.99 ( 6.27 )	3 ( 2.58 )
INJECTION SITE INFLAMMATION	44	30994	4207	53168156	695.6	3.72	GENERAL DISORDERS AND ADMINISTRATION SITE CONDITIONS	17.94 ( 13.33 - 24.15 )	17.92 ( 695.6 )	17.74 ( 13.84 )	4.15 ( 3.72 )
PRODUCT DOSE OMISSION IN ERROR	44	30994	15986	53156377	128.49	1.8	INJURY, POISONING AND PROCEDURAL COMPLICATIONS	4.72 ( 3.51 - 6.35 )	4.72 ( 128.49 )	4.71 ( 3.67 )	2.23 ( 1.8 )
GASTROENTERITIS VIRAL	43	30995	15562	53156801	126.32	1.8	INFECTIONS AND INFESTATIONS	4.74 ( 3.51 - 6.39 )	4.73 ( 126.32 )	4.72 ( 3.68 )	2.24 ( 1.8 )
DRUG REACTION WITH EOSINOPHILIA AND SYSTEMIC SYMPTOMS	43	30995	21487	53150876	73.84	1.34	SKIN AND SUBCUTANEOUS TISSUE DISORDERS	3.43 ( 2.54 - 4.63 )	3.43 ( 73.84 )	3.42 ( 2.66 )	1.78 ( 1.34 )
JUVENILE IDIOPATHIC ARTHRITIS	37	31001	2108	53170255	1021.9	4.41	MUSCULOSKELETAL AND CONNECTIVE TISSUE DISORDERS	30.1 ( 21.75 - 41.67 )	30.07 ( 1021.9 )	29.57 ( 22.52 )	4.89 ( 4.41 )
GOUT	36	31002	15838	53156525	77.28	1.48	METABOLISM AND NUTRITION DISORDERS	3.9 ( 2.81 - 5.41 )	3.89 ( 77.28 )	3.89 ( 2.96 )	1.96 ( 1.48 )
SYRINGE ISSUE	36	31002	14807	53157556	86.4	1.58	PRODUCT ISSUES	4.17 ( 3.01 - 5.78 )	4.17 ( 86.4 )	4.16 ( 3.16 )	2.06 ( 1.58 )
MULTIPLE ORGAN DYSFUNCTION SYNDROME	35	31003	22270	53150093	37.19	0.95	GENERAL DISORDERS AND ADMINISTRATION SITE CONDITIONS	2.69 ( 1.93 - 3.75 )	2.69 ( 37.19 )	2.69 ( 2.04 )	1.43 ( 0.95 )
KIDNEY INFECTION	35	31003	17286	53155077	61.39	1.31	INFECTIONS AND INFESTATIONS	3.47 ( 2.49 - 4.84 )	3.47 ( 61.39 )	3.46 ( 2.62 )	1.79 ( 1.31 )
INFLAMMATORY MARKER INCREASED	32	31006	4022	53168341	371.58	3.25	INVESTIGATIONS	13.64 ( 9.63 - 19.32 )	13.63 ( 371.58 )	13.53 ( 10.11 )	3.76 ( 3.25 )
ABSCESS	31	31007	14091	53158272	62.94	1.4	INFECTIONS AND INFESTATIONS	3.77 ( 2.65 - 5.37 )	3.77 ( 62.94 )	3.76 ( 2.8 )	1.91 ( 1.4 )
ADVERSE REACTION	30	31008	11726	53160637	78.15	1.61	GENERAL DISORDERS AND ADMINISTRATION SITE CONDITIONS	4.39 ( 3.06 - 6.28 )	4.38 ( 78.15 )	4.37 ( 3.24 )	2.13 ( 1.61 )
SKIN REACTION	29	31009	12179	53160184	67.26	1.5	SKIN AND SUBCUTANEOUS TISSUE DISORDERS	4.08 ( 2.84 - 5.88 )	4.08 ( 67.26 )	4.07 ( 3 )	2.03 ( 1.5 )
PHARYNGITIS STREPTOCOCCAL	28	31010	9424	53162939	91.76	1.81	INFECTIONS AND INFESTATIONS	5.09 ( 3.51 - 7.38 )	5.09 ( 91.76 )	5.08 ( 3.72 )	2.34 ( 1.81 )
INJECTION SITE VESICLES	27	31011	4981	53167382	198.58	2.66	GENERAL DISORDERS AND ADMINISTRATION SITE CONDITIONS	9.29 ( 6.37 - 13.57 )	9.29 ( 198.58 )	9.24 ( 6.73 )	3.21 ( 2.66 )
ACUTE RESPIRATORY DISTRESS SYNDROME	26	31012	15758	53156605	30.65	0.94	RESPIRATORY, THORACIC AND MEDIASTINAL DISORDERS	2.83 ( 1.92 - 4.16 )	2.83 ( 30.65 )	2.82 ( 2.05 )	1.5 ( 0.94 )
EOSINOPHILIA	25	31013	15154	53157209	29.46	0.93	BLOOD AND LYMPHATIC SYSTEM DISORDERS	2.83 ( 1.91 - 4.19 )	2.83 ( 29.46 )	2.82 ( 2.03 )	1.5 ( 0.93 )
HEPATOCELLULAR INJURY	24	31014	13237	53159126	34.22	1.06	HEPATOBILIARY DISORDERS	3.11 ( 2.08 - 4.64 )	3.11 ( 34.22 )	3.1 ( 2.22 )	1.63 ( 1.06 )
CORONAVIRUS INFECTION	24	31014	5959	53166404	120.6	2.2	INFECTIONS AND INFESTATIONS	6.9 ( 4.62 - 10.31 )	6.9 ( 120.6 )	6.88 ( 4.92 )	2.78 ( 2.2 )
IMMUNE SYSTEM DISORDER	23	31015	11559	53160804	39.08	1.18	IMMUNE SYSTEM DISORDERS	3.41 ( 2.27 - 5.14 )	3.41 ( 39.08 )	3.4 ( 2.42 )	1.77 ( 1.18 )
INJECTION SITE NODULE	22	31016	9864	53162499	45.72	1.33	GENERAL DISORDERS AND ADMINISTRATION SITE CONDITIONS	3.82 ( 2.52 - 5.81 )	3.82 ( 45.72 )	3.81 ( 2.69 )	1.93 ( 1.33 )
MASS	22	31016	12627	53159736	28.99	0.97	GENERAL DISORDERS AND ADMINISTRATION SITE CONDITIONS	2.99 ( 1.97 - 4.54 )	2.98 ( 28.99 )	2.98 ( 2.1 )	1.58 ( 0.97 )
INJECTION SITE DISCOMFORT	21	31017	8333	53164030	53.4	1.49	GENERAL DISORDERS AND ADMINISTRATION SITE CONDITIONS	4.32 ( 2.81 - 6.63 )	4.32 ( 53.4 )	4.31 ( 3.01 )	2.11 ( 1.49 )
TENDERNESS	21	31017	9467	53162896	43.24	1.31	GENERAL DISORDERS AND ADMINISTRATION SITE CONDITIONS	3.8 ( 2.48 - 5.83 )	3.8 ( 43.24 )	3.79 ( 2.65 )	1.92 ( 1.31 )
INJECTION SITE HYPERSENSITIVITY	20	31018	2249	53170114	263.67	3.28	GENERAL DISORDERS AND ADMINISTRATION SITE CONDITIONS	15.24 ( 9.81 - 23.68 )	15.23 ( 263.67 )	15.11 ( 10.45 )	3.92 ( 3.28 )
INJECTION SITE SCAR	19	31019	2401	53169962	219.25	3.1	GENERAL DISORDERS AND ADMINISTRATION SITE CONDITIONS	13.56 ( 8.64 - 21.31 )	13.56 ( 219.25 )	13.46 ( 9.22 )	3.75 ( 3.1 )
RED BLOOD CELL SEDIMENTATION RATE ABNORMAL	19	31019	2179	53170184	244.97	3.24	INVESTIGATIONS	14.95 ( 9.51 - 23.48 )	14.94 ( 244.97 )	14.82 ( 10.15 )	3.89 ( 3.24 )
AUTOINFLAMMATORY DISEASE	19	31019	153	53172210	3561.89	6.88	IMMUNE SYSTEM DISORDERS	212.87 ( 132.13 - 342.95 )	212.74 ( 3561.89 )	189.35 ( 127.05 )	7.56 ( 6.88 )
PHARYNGEAL SWELLING	15	31023	7457	53164906	25.99	1.06	RESPIRATORY, THORACIC AND MEDIASTINAL DISORDERS	3.45 ( 2.08 - 5.72 )	3.45 ( 25.99 )	3.44 ( 2.25 )	1.78 ( 1.06 )
HEPATOSPLENOMEGALY	14	31024	2351	53170012	115.51	2.6	HEPATOBILIARY DISORDERS	10.21 ( 6.03 - 17.26 )	10.2 ( 115.51 )	10.15 ( 6.54 )	3.34 ( 2.6 )
C-REACTIVE PROTEIN ABNORMAL	13	31025	4915	53167448	35.68	1.4	INVESTIGATIONS	4.53 ( 2.63 - 7.81 )	4.53 ( 35.68 )	4.52 ( 2.87 )	2.18 ( 1.4 )
RHEUMATOID FACTOR POSITIVE	12	31026	4466	53167897	33.76	1.4	INVESTIGATIONS	4.6 ( 2.61 - 8.12 )	4.6 ( 33.76 )	4.59 ( 2.86 )	2.2 ( 1.4 )
POLYARTHRITIS	12	31026	4442	53167921	34.04	1.41	MUSCULOSKELETAL AND CONNECTIVE TISSUE DISORDERS	4.63 ( 2.63 - 8.16 )	4.63 ( 34.04 )	4.62 ( 2.87 )	2.21 ( 1.41 )
ARTHRITIS INFECTIVE	12	31026	4096	53168267	38.51	1.52	INFECTIONS AND INFESTATIONS	5.02 ( 2.85 - 8.85 )	5.02 ( 38.51 )	5.01 ( 3.12 )	2.32 ( 1.52 )
ARTHRITIS BACTERIAL	11	31027	3630	53168733	37.11	1.54	INFECTIONS AND INFESTATIONS	5.19 ( 2.87 - 9.39 )	5.19 ( 37.11 )	5.18 ( 3.16 )	2.37 ( 1.54 )
AMYLOIDOSIS	11	31027	1523	53170840	114.17	2.78	IMMUNE SYSTEM DISORDERS	12.38 ( 6.84 - 22.4 )	12.37 ( 114.17 )	12.29 ( 7.48 )	3.62 ( 2.78 )
CRYOPYRIN ASSOCIATED PERIODIC SYNDROME	11	31027	167	53172196	1144	5.87	CONGENITAL, FAMILIAL AND GENETIC DISORDERS	112.88 ( 61.32 - 207.79 )	112.84 ( 1144 )	105.93 ( 63.57 )	6.73 ( 5.87 )
ALVEOLAR PROTEINOSIS	10	31028	461	53171902	344.41	4.31	RESPIRATORY, THORACIC AND MEDIASTINAL DISORDERS	37.17 ( 19.87 - 69.56 )	37.16 ( 344.41 )	36.39 ( 21.54 )	5.19 ( 4.31 )
CLUBBING	10	31028	357	53172006	447.55	4.66	MUSCULOSKELETAL AND CONNECTIVE TISSUE DISORDERS	48 ( 25.6 - 90 )	47.99 ( 447.55 )	46.71 ( 27.6 )	5.55 ( 4.66 )
LIQUID PRODUCT PHYSICAL ISSUE	10	31028	5032	53167331	16.95	0.89	PRODUCT ISSUES	3.41 ( 1.83 - 6.33 )	3.4 ( 16.95 )	3.4 ( 2.02 )	1.77 ( 0.89 )
INJECTION SITE INFECTION	9	31029	2919	53169444	31.15	1.48	INFECTIONS AND INFESTATIONS	5.28 ( 2.75 - 10.17 )	5.28 ( 31.15 )	5.27 ( 3.05 )	2.4 ( 1.48 )
INJECTION SITE OEDEMA	9	31029	1524	53170839	73.51	2.42	GENERAL DISORDERS AND ADMINISTRATION SITE CONDITIONS	10.12 ( 5.25 - 19.49 )	10.12 ( 73.51 )	10.06 ( 5.82 )	3.33 ( 2.42 )
FIBRIN D DIMER INCREASED	9	31029	3189	53169174	27.3	1.36	INVESTIGATIONS	4.84 ( 2.51 - 9.3 )	4.83 ( 27.3 )	4.82 ( 2.79 )	2.27 ( 1.36 )
BACTERIAL SEPSIS	9	31029	2873	53169490	31.88	1.51	INFECTIONS AND INFESTATIONS	5.37 ( 2.79 - 10.33 )	5.37 ( 31.88 )	5.35 ( 3.1 )	2.42 ( 1.51 )
FAMILIAL MEDITERRANEAN FEVER	8	31030	172	53172191	593.92	5.27	CONGENITAL, FAMILIAL AND GENETIC DISORDERS	79.7 ( 39.22 - 161.95 )	79.68 ( 593.92 )	76.18 ( 42.09 )	6.25 ( 5.27 )
JOINT DESTRUCTION	8	31030	1389	53170974	63.38	2.33	MUSCULOSKELETAL AND CONNECTIVE TISSUE DISORDERS	9.87 ( 4.93 - 19.78 )	9.87 ( 63.38 )	9.82 ( 5.49 )	3.3 ( 2.33 )
SKIN INDURATION	8	31030	1844	53170519	44.34	1.92	SKIN AND SUBCUTANEOUS TISSUE DISORDERS	7.43 ( 3.71 - 14.89 )	7.43 ( 44.34 )	7.4 ( 4.14 )	2.89 ( 1.92 )
ANTIBODY TEST POSITIVE	7	31031	1553	53170810	40.78	1.92	INVESTIGATIONS	7.72 ( 3.68 - 16.23 )	7.72 ( 40.78 )	7.69 ( 4.13 )	2.94 ( 1.92 )
SERUM AMYLOID A PROTEIN INCREASED	7	31031	122	53172241	637.56	5.49	INVESTIGATIONS	98.32 ( 45.89 - 210.62 )	98.29 ( 637.56 )	93.02 ( 49.17 )	6.54 ( 5.49 )
POST LUMBAR PUNCTURE SYNDROME	7	31031	946	53171417	74.74	2.63	INJURY, POISONING AND PROCEDURAL COMPLICATIONS	12.68 ( 6.03 - 26.67 )	12.68 ( 74.74 )	12.59 ( 6.76 )	3.65 ( 2.63 )
SERUM FERRITIN DECREASED	7	31031	1401	53170962	46.5	2.07	INVESTIGATIONS	8.56 ( 4.07 - 17.99 )	8.56 ( 46.5 )	8.52 ( 4.58 )	3.09 ( 2.07 )
CHRONIC INFANTILE NEUROLOGICAL CUTANEOUS AND ARTICULAR SYNDROME	7	31031	13	53172350	4188.09	8.03	CONGENITAL, FAMILIAL AND GENETIC DISORDERS	922.67 ( 368.09 - 2312.76 )	922.46 ( 4188.09 )	599.95 ( 278.09 )	9.23 ( 8.03 )
SUSPECTED COVID-19	7	31031	3140	53169223	14.54	0.91	INFECTIONS AND INFESTATIONS	3.82 ( 1.82 - 8.02 )	3.82 ( 14.54 )	3.81 ( 2.05 )	1.93 ( 0.91 )
CUTANEOUS VASCULITIS	6	31032	2616	53169747	13.07	0.88	SKIN AND SUBCUTANEOUS TISSUE DISORDERS	3.93 ( 1.76 - 8.76 )	3.93 ( 13.07 )	3.92 ( 2.01 )	1.97 ( 0.88 )
VARICELLA	6	31032	2125	53170238	18.21	1.18	INFECTIONS AND INFESTATIONS	4.84 ( 2.17 - 10.78 )	4.84 ( 18.21 )	4.83 ( 2.47 )	2.27 ( 1.18 )
SALMONELLOSIS	6	31032	1393	53170970	32.95	1.78	INFECTIONS AND INFESTATIONS	7.38 ( 3.31 - 16.46 )	7.38 ( 32.95 )	7.35 ( 3.76 )	2.88 ( 1.78 )
ARTHRODESIS	6	31032	905	53171458	56.3	2.4	SURGICAL AND MEDICAL PROCEDURES	11.36 ( 5.09 - 25.35 )	11.36 ( 56.3 )	11.29 ( 5.77 )	3.5 ( 2.4 )
PERICARDIAL DISEASE	6	31032	277	53172086	206.34	4.08	CARDIAC DISORDERS	37.11 ( 16.53 - 83.34 )	37.11 ( 206.34 )	36.34 ( 18.47 )	5.18 ( 4.08 )
INFLAMMATORY MARKER DECREASED	6	31032	73	53172290	769.62	5.89	INVESTIGATIONS	140.83 ( 61.26 - 323.78 )	140.81 ( 769.62 )	130.19 ( 64.87 )	7.02 ( 5.89 )
LOCAL REACTION	6	31032	649	53171714	82.64	2.88	GENERAL DISORDERS AND ADMINISTRATION SITE CONDITIONS	15.84 ( 7.09 - 35.39 )	15.84 ( 82.64 )	15.7 ( 8.01 )	3.97 ( 2.88 )
TYPE IV HYPERSENSITIVITY REACTION	6	31032	2378	53169985	15.29	1.02	IMMUNE SYSTEM DISORDERS	4.32 ( 1.94 - 9.63 )	4.32 ( 15.29 )	4.31 ( 2.21 )	2.11 ( 1.02 )
CONGENITAL CENTRAL NERVOUS SYSTEM ANOMALY	5	31033	967	53171396	34.68	1.96	CONGENITAL, FAMILIAL AND GENETIC DISORDERS	8.86 ( 3.68 - 21.33 )	8.86 ( 34.68 )	8.82 ( 4.23 )	3.14 ( 1.96 )
CELLULITIS STAPHYLOCOCCAL	5	31033	606	53171757	60.53	2.63	INFECTIONS AND INFESTATIONS	14.14 ( 5.86 - 34.09 )	14.13 ( 60.53 )	14.03 ( 6.72 )	3.81 ( 2.63 )
HUMAN HERPESVIRUS 6 INFECTION	5	31033	1722	53170641	15.83	1.13	INFECTIONS AND INFESTATIONS	4.97 ( 2.07 - 11.97 )	4.97 ( 15.83 )	4.96 ( 2.38 )	2.31 ( 1.13 )
PNEUMONIA LIPOID	5	31033	105	53172258	379.86	5.07	RESPIRATORY, THORACIC AND MEDIASTINAL DISORDERS	81.59 ( 33.26 - 200.13 )	81.58 ( 379.86 )	77.92 ( 36.78 )	6.28 ( 5.07 )
ALDOLASE INCREASED	5	31033	211	53172152	188.63	4.12	INVESTIGATIONS	40.6 ( 16.72 - 98.57 )	40.6 ( 188.63 )	39.68 ( 18.89 )	5.31 ( 4.12 )
BLOOD FIBRINOGEN DECREASED	5	31033	927	53171436	36.55	2.02	INVESTIGATIONS	9.24 ( 3.84 - 22.26 )	9.24 ( 36.55 )	9.2 ( 4.41 )	3.2 ( 2.02 )
TUMOUR NECROSIS FACTOR RECEPTOR-ASSOCIATED PERIODIC SYNDROME	5	31033	51	53172312	755.71	6.02	CONGENITAL, FAMILIAL AND GENETIC DISORDERS	167.98 ( 67.04 - 420.91 )	167.95 ( 755.71 )	153.05 ( 70.96 )	7.26 ( 6.02 )
ACUTE FEBRILE NEUTROPHILIC DERMATOSIS	5	31033	1965	53170398	12.91	0.94	SKIN AND SUBCUTANEOUS TISSUE DISORDERS	4.36 ( 1.81 - 10.49 )	4.36 ( 12.91 )	4.35 ( 2.09 )	2.12 ( 0.94 )
JOINT NOISE	5	31033	1615	53170748	17.41	1.22	MUSCULOSKELETAL AND CONNECTIVE TISSUE DISORDERS	5.3 ( 2.2 - 12.76 )	5.3 ( 17.41 )	5.29 ( 2.54 )	2.4 ( 1.22 )
BODY TINEA	5	31033	473	53171890	79.98	2.98	INFECTIONS AND INFESTATIONS	18.11 ( 7.5 - 43.72 )	18.11 ( 79.98 )	17.93 ( 8.58 )	4.16 ( 2.98 )
RED BLOOD CELL SEDIMENTATION RATE DECREASED	5	31033	232	53172131	171.06	3.98	INVESTIGATIONS	36.93 ( 15.22 - 89.56 )	36.92 ( 171.06 )	36.16 ( 17.23 )	5.18 ( 3.98 )
HYPERFERRITINAEMIA	5	31033	307	53172056	127.61	3.59	METABOLISM AND NUTRITION DISORDERS	27.91 ( 11.53 - 67.53 )	27.9 ( 127.61 )	27.47 ( 13.11 )	4.78 ( 3.59 )
RENAL AMYLOIDOSIS	5	31033	217	53172146	183.27	4.08	RENAL AND URINARY DISORDERS	39.48 ( 16.27 - 95.82 )	39.47 ( 183.27 )	38.61 ( 18.39 )	5.27 ( 4.08 )
CUTANEOUS AMYLOIDOSIS	5	31033	69	53172294	569.48	5.63	SKIN AND SUBCUTANEOUS TISSUE DISORDERS	124.16 ( 50.09 - 307.78 )	124.14 ( 569.48 )	115.82 ( 54.19 )	6.86 ( 5.63 )
WALDENSTROM'S MACROGLOBULINAEMIA	4	31034	464	53171899	50.91	2.58	NEOPLASMS BENIGN, MALIGNANT AND UNSPECIFIED (INCL CYSTS AND POLYPS)	14.77 ( 5.52 - 39.52 )	14.77 ( 50.91 )	14.65 ( 6.43 )	3.87 ( 2.58 )
ANKLE ARTHROPLASTY	4	31034	298	53172065	83.04	3.2	SURGICAL AND MEDICAL PROCEDURES	23 ( 8.57 - 61.68 )	23 ( 83.04 )	22.7 ( 9.94 )	4.5 ( 3.2 )
SECONDARY AMYLOIDOSIS	4	31034	119	53172244	215.18	4.48	IMMUNE SYSTEM DISORDERS	57.59 ( 21.26 - 155.99 )	57.58 ( 215.18 )	55.74 ( 24.22 )	5.8 ( 4.48 )
VIRAEMIA	4	31034	1169	53171194	16.08	1.25	INFECTIONS AND INFESTATIONS	5.86 ( 2.2 - 15.65 )	5.86 ( 16.08 )	5.85 ( 2.57 )	2.55 ( 1.25 )
BEHCET'S SYNDROME	4	31034	1160	53171203	16.25	1.27	VASCULAR DISORDERS	5.91 ( 2.21 - 15.77 )	5.91 ( 16.25 )	5.89 ( 2.59 )	2.56 ( 1.27 )
EAR INFECTION BACTERIAL	4	31034	231	53172132	108.91	3.56	INFECTIONS AND INFESTATIONS	29.67 ( 11.04 - 79.73 )	29.66 ( 108.91 )	29.18 ( 12.76 )	4.87 ( 3.56 )
POSTURAL ORTHOSTATIC TACHYCARDIA SYNDROME	4	31034	927	53171436	22.02	1.59	CARDIAC DISORDERS	7.39 ( 2.77 - 19.74 )	7.39 ( 22.02 )	7.36 ( 3.24 )	2.88 ( 1.59 )
GOUTY TOPHUS	4	31034	191	53172172	132.84	3.83	MUSCULOSKELETAL AND CONNECTIVE TISSUE DISORDERS	35.88 ( 13.33 - 96.59 )	35.88 ( 132.84 )	35.16 ( 15.35 )	5.14 ( 3.83 )
INJECTION RELATED REACTION	4	31034	1276	53171087	14.18	1.13	INJURY, POISONING AND PROCEDURAL COMPLICATIONS	5.37 ( 2.01 - 14.33 )	5.37 ( 14.18 )	5.36 ( 2.36 )	2.42 ( 1.13 )
HEPATOSPLENIC T-CELL LYMPHOMA	3	31035	342	53172021	38.94	2.45	NEOPLASMS BENIGN, MALIGNANT AND UNSPECIFIED (INCL CYSTS AND POLYPS)	15.03 ( 4.82 - 46.83 )	15.03 ( 38.94 )	14.91 ( 5.76 )	3.9 ( 2.45 )
WEBER-CHRISTIAN DISEASE	3	31035	11	53172352	1096.59	6.9	SKIN AND SUBCUTANEOUS TISSUE DISORDERS	467.26 ( 130.35 - 1675 )	467.22 ( 1096.59 )	367.32 ( 126.21 )	8.52 ( 6.9 )
AORTITIS	3	31035	544	53171819	22.54	1.78	VASCULAR DISORDERS	9.45 ( 3.04 - 29.39 )	9.45 ( 22.54 )	9.4 ( 3.64 )	3.23 ( 1.78 )
NON-NEUTRALISING ANTIBODIES POSITIVE	3	31035	37	53172326	379.93	5.49	INVESTIGATIONS	138.92 ( 42.83 - 450.57 )	138.9 ( 379.93 )	128.56 ( 48.03 )	7.01 ( 5.49 )
INFILTRATION ANAESTHESIA	3	31035	28	53172335	491.96	5.84	SURGICAL AND MEDICAL PROCEDURES	183.57 ( 55.8 - 603.85 )	183.55 ( 491.96 )	165.88 ( 61.25 )	7.37 ( 5.84 )
VASCULITIC RASH	3	31035	714	53171649	15.94	1.4	SKIN AND SUBCUTANEOUS TISSUE DISORDERS	7.2 ( 2.32 - 22.37 )	7.2 ( 15.94 )	7.17 ( 2.78 )	2.84 ( 1.4 )
ABDOMINAL COMPARTMENT SYNDROME	3	31035	527	53171836	23.43	1.83	GASTROINTESTINAL DISORDERS	9.75 ( 3.14 - 30.34 )	9.75 ( 23.43 )	9.7 ( 3.75 )	3.28 ( 1.83 )
LARYNGOMALACIA	3	31035	312	53172051	43.18	2.58	CONGENITAL, FAMILIAL AND GENETIC DISORDERS	16.47 ( 5.28 - 51.36 )	16.47 ( 43.18 )	16.33 ( 6.3 )	4.03 ( 2.58 )
INJECTION SITE EXFOLIATION	3	31035	565	53171798	21.5	1.73	GENERAL DISORDERS AND ADMINISTRATION SITE CONDITIONS	9.1 ( 2.92 - 28.29 )	9.1 ( 21.5 )	9.05 ( 3.5 )	3.18 ( 1.73 )
VULVAL ABSCESS	3	31035	358	53172005	36.97	2.38	INFECTIONS AND INFESTATIONS	14.36 ( 4.61 - 44.73 )	14.36 ( 36.97 )	14.24 ( 5.5 )	3.83 ( 2.38 )
BODY HEIGHT BELOW NORMAL	3	31035	622	53171741	19.06	1.59	INVESTIGATIONS	8.26 ( 2.66 - 25.69 )	8.26 ( 19.06 )	8.23 ( 3.18 )	3.04 ( 1.59 )
HUMAN ANTICHIMERIC ANTIBODY POSITIVE	3	31035	316	53172047	42.57	2.56	INVESTIGATIONS	16.27 ( 5.22 - 50.71 )	16.26 ( 42.57 )	16.12 ( 6.23 )	4.01 ( 2.56 )
JOINT ANKYLOSIS	3	31035	535	53171828	23	1.81	MUSCULOSKELETAL AND CONNECTIVE TISSUE DISORDERS	9.61 ( 3.09 - 29.88 )	9.61 ( 23 )	9.56 ( 3.7 )	3.26 ( 1.81 )
INJECTION SITE ULCER	3	31035	853	53171510	12.53	1.14	GENERAL DISORDERS AND ADMINISTRATION SITE CONDITIONS	6.03 ( 1.94 - 18.72 )	6.03 ( 12.53 )	6.01 ( 2.33 )	2.59 ( 1.14 )
EPSTEIN-BARR VIRAEMIA	3	31035	879	53171484	12.01	1.1	INFECTIONS AND INFESTATIONS	5.85 ( 1.88 - 18.17 )	5.85 ( 12.01 )	5.83 ( 2.26 )	2.54 ( 1.1 )
SERRATIA INFECTION	3	31035	656	53171707	17.81	1.52	INFECTIONS AND INFESTATIONS	7.84 ( 2.52 - 24.36 )	7.83 ( 17.81 )	7.8 ( 3.02 )	2.96 ( 1.52 )
SEROSITIS	3	31035	398	53171965	32.73	2.23	GENERAL DISORDERS AND ADMINISTRATION SITE CONDITIONS	12.91 ( 4.15 - 40.22 )	12.91 ( 32.73 )	12.82 ( 4.96 )	3.68 ( 2.23 )
VIRAL RASH	3	31035	347	53172016	38.3	2.43	INFECTIONS AND INFESTATIONS	14.81 ( 4.75 - 46.15 )	14.81 ( 38.3 )	14.69 ( 5.68 )	3.88 ( 2.43 )
CRYSTAL ARTHROPATHY	3	31035	157	53172206	90.57	3.55	MUSCULOSKELETAL AND CONNECTIVE TISSUE DISORDERS	32.74 ( 10.44 - 102.61 )	32.74 ( 90.57 )	32.14 ( 12.36 )	5.01 ( 3.55 )
SINUSITIS BACTERIAL	3	31035	942	53171421	10.88	1	INFECTIONS AND INFESTATIONS	5.46 ( 1.76 - 16.95 )	5.46 ( 10.88 )	5.44 ( 2.11 )	2.44 ( 1 )
BODY FAT DISORDER	3	31035	482	53171881	26.11	1.96	METABOLISM AND NUTRITION DISORDERS	10.66 ( 3.43 - 33.18 )	10.66 ( 26.11 )	10.6 ( 4.1 )	3.41 ( 1.96 )
GASTRIC PH DECREASED	3	31035	931	53171432	11.07	1.02	INVESTIGATIONS	5.52 ( 1.78 - 17.15 )	5.52 ( 11.07 )	5.51 ( 2.13 )	2.46 ( 1.02 )
METAPNEUMOVIRUS INFECTION	3	31035	595	53171768	20.16	1.66	INFECTIONS AND INFESTATIONS	8.64 ( 2.78 - 26.86 )	8.64 ( 20.16 )	8.6 ( 3.33 )	3.1 ( 1.66 )
C-REACTIVE PROTEIN DECREASED	3	31035	584	53171779	20.64	1.68	INVESTIGATIONS	8.8 ( 2.83 - 27.37 )	8.8 ( 20.64 )	8.76 ( 3.39 )	3.13 ( 1.68 )
STRESS AT WORK	3	31035	969	53171394	10.44	0.96	SOCIAL CIRCUMSTANCES	5.3 ( 1.71 - 16.48 )	5.3 ( 10.44 )	5.29 ( 2.05 )	2.4 ( 0.96 )
POST-ACUTE COVID-19 SYNDROME	3	31035	929	53171434	11.1	1.02	INFECTIONS AND INFESTATIONS	5.53 ( 1.78 - 17.19 )	5.53 ( 11.1 )	5.52 ( 2.14 )	2.46 ( 1.02 )
INJECTION SITE PUSTULE	3	31035	324	53172039	41.39	2.52	INFECTIONS AND INFESTATIONS	15.86 ( 5.09 - 49.45 )	15.86 ( 41.39 )	15.73 ( 6.07 )	3.98 ( 2.52 )
PRODUCT INTOLERANCE	3	31035	175	53172188	80.82	3.39	GENERAL DISORDERS AND ADMINISTRATION SITE CONDITIONS	29.37 ( 9.38 - 91.96 )	29.37 ( 80.82 )	28.89 ( 11.12 )	4.85 ( 3.39 )
CHOLANGITIS CHRONIC	3	31035	39	53172324	361.55	5.43	HEPATOBILIARY DISORDERS	131.79 ( 40.73 - 426.5 )	131.78 ( 361.55 )	122.44 ( 45.83 )	6.94 ( 5.43 )
INTERLEUKIN LEVEL INCREASED	3	31035	394	53171969	33.11	2.25	INVESTIGATIONS	13.05 ( 4.19 - 40.63 )	13.04 ( 33.11 )	12.95 ( 5.01 )	3.7 ( 2.25 )
VEXAS SYNDROME	3	31035	45	53172318	315.61	5.24	CONGENITAL, FAMILIAL AND GENETIC DISORDERS	114.22 ( 35.49 - 367.56 )	114.21 ( 315.61 )	107.13 ( 40.29 )	6.74 ( 5.24 )

## Sheet: Canakinumab
PT	a	b	c	d	X2	IC025	soc_name_en	ROR(95%Cl)	PRR	EBGM(EBGM05)	IC(IC025)
PYREXIA	1291	26773	308788	52866549	7821.15	2.9	GENERAL DISORDERS AND ADMINISTRATION SITE CONDITIONS	8.26 ( 7.81 - 8.73 )	7.92 ( 7821.15 )	7.89 ( 7.53 )	2.98 ( 2.9 )
INAPPROPRIATE SCHEDULE OF PRODUCT ADMINISTRATION	904	27160	134185	53041152	9761.68	3.57	INJURY, POISONING AND PROCEDURAL COMPLICATIONS	13.16 ( 12.31 - 14.06 )	12.77 ( 9761.68 )	12.69 ( 12 )	3.67 ( 3.57 )
MALAISE	694	27370	396652	52778685	1128.56	1.62	GENERAL DISORDERS AND ADMINISTRATION SITE CONDITIONS	3.37 ( 3.13 - 3.64 )	3.32 ( 1128.56 )	3.31 ( 3.11 )	1.73 ( 1.62 )
CONDITION AGGRAVATED	647	27417	254358	52920979	1963.02	2.15	GENERAL DISORDERS AND ADMINISTRATION SITE CONDITIONS	4.91 ( 4.54 - 5.31 )	4.82 ( 1963.02 )	4.81 ( 4.51 )	2.27 ( 2.15 )
ARTHRALGIA	502	27562	362129	52813208	508.46	1.26	MUSCULOSKELETAL AND CONNECTIVE TISSUE DISORDERS	2.66 ( 2.43 - 2.9 )	2.63 ( 508.46 )	2.62 ( 2.44 )	1.39 ( 1.26 )
INCORRECT DOSE ADMINISTERED	491	27573	177174	52998163	1690.72	2.26	INJURY, POISONING AND PROCEDURAL COMPLICATIONS	5.33 ( 4.87 - 5.82 )	5.25 ( 1690.72 )	5.24 ( 4.86 )	2.39 ( 2.26 )
RASH	454	27610	373216	52802121	337.37	1.07	SKIN AND SUBCUTANEOUS TISSUE DISORDERS	2.33 ( 2.12 - 2.55 )	2.3 ( 337.37 )	2.3 ( 2.13 )	1.2 ( 1.07 )
PNEUMONIA	339	27725	281105	52894232	245.99	1.03	INFECTIONS AND INFESTATIONS	2.3 ( 2.07 - 2.56 )	2.29 ( 245.99 )	2.28 ( 2.09 )	1.19 ( 1.03 )
COUGH	304	27760	243453	52931884	240.56	1.08	RESPIRATORY, THORACIC AND MEDIASTINAL DISORDERS	2.38 ( 2.13 - 2.67 )	2.37 ( 240.56 )	2.36 ( 2.15 )	1.24 ( 1.08 )
COVID-19	259	27805	157560	53017777	372.35	1.46	INFECTIONS AND INFESTATIONS	3.13 ( 2.77 - 3.54 )	3.11 ( 372.35 )	3.11 ( 2.81 )	1.64 ( 1.46 )
ABDOMINAL PAIN	253	27811	204973	52970364	194.39	1.04	GASTROINTESTINAL DISORDERS	2.35 ( 2.08 - 2.66 )	2.34 ( 194.39 )	2.34 ( 2.11 )	1.22 ( 1.04 )
ILLNESS	243	27821	70151	53105186	1143.5	2.52	GENERAL DISORDERS AND ADMINISTRATION SITE CONDITIONS	6.61 ( 5.83 - 7.5 )	6.56 ( 1143.5 )	6.54 ( 5.89 )	2.71 ( 2.52 )
PRODUCT USE IN UNAPPROVED INDICATION	234	27830	193448	52981889	170.84	1.01	INJURY, POISONING AND PROCEDURAL COMPLICATIONS	2.3 ( 2.02 - 2.62 )	2.29 ( 170.84 )	2.29 ( 2.06 )	1.2 ( 1.01 )
NASOPHARYNGITIS	232	27832	159652	53015685	259.46	1.27	INFECTIONS AND INFESTATIONS	2.77 ( 2.43 - 3.15 )	2.75 ( 259.46 )	2.75 ( 2.47 )	1.46 ( 1.27 )
INFLUENZA	187	27877	93231	53082106	385.8	1.71	INFECTIONS AND INFESTATIONS	3.82 ( 3.31 - 4.41 )	3.8 ( 385.8 )	3.79 ( 3.36 )	1.92 ( 1.71 )
INFECTION	166	27898	123970	53051367	154.75	1.12	INFECTIONS AND INFESTATIONS	2.55 ( 2.19 - 2.97 )	2.54 ( 154.75 )	2.54 ( 2.23 )	1.34 ( 1.12 )
STILL'S DISEASE	151	27913	572	53174765	59517.4	8.37	MUSCULOSKELETAL AND CONNECTIVE TISSUE DISORDERS	502.9 ( 420.18 - 601.9 )	500.2 ( 59517.4 )	395.94 ( 340.66 )	8.63 ( 8.37 )
OROPHARYNGEAL PAIN	147	27917	81658	53093679	250.45	1.53	RESPIRATORY, THORACIC AND MEDIASTINAL DISORDERS	3.42 ( 2.91 - 4.03 )	3.41 ( 250.45 )	3.41 ( 2.97 )	1.77 ( 1.53 )
JOINT SWELLING	144	27920	105198	53070139	141.1	1.13	MUSCULOSKELETAL AND CONNECTIVE TISSUE DISORDERS	2.6 ( 2.21 - 3.07 )	2.59 ( 141.1 )	2.59 ( 2.26 )	1.37 ( 1.13 )
RHINORRHOEA	137	27927	55652	53119685	393.85	1.97	RESPIRATORY, THORACIC AND MEDIASTINAL DISORDERS	4.68 ( 3.96 - 5.54 )	4.66 ( 393.85 )	4.66 ( 4.04 )	2.22 ( 1.97 )
C-REACTIVE PROTEIN INCREASED	133	27931	31614	53143723	807.96	2.74	INVESTIGATIONS	8 ( 6.75 - 9.49 )	7.97 ( 807.96 )	7.94 ( 6.88 )	2.99 ( 2.74 )
HAEMOPHAGOCYTIC LYMPHOHISTIOCYTOSIS	133	27931	4998	53170339	6276.31	5.37	IMMUNE SYSTEM DISORDERS	50.66 ( 42.63 - 60.2 )	50.42 ( 6276.31 )	49.14 ( 42.53 )	5.62 ( 5.37 )
JUVENILE IDIOPATHIC ARTHRITIS	129	27935	2016	53173321	14459	6.57	MUSCULOSKELETAL AND CONNECTIVE TISSUE DISORDERS	121.8 ( 101.9 - 145.59 )	121.24 ( 14458.95 )	114.01 ( 98.2 )	6.83 ( 6.57 )
ARTHRITIS	127	27937	69817	53105520	220.47	1.53	MUSCULOSKELETAL AND CONNECTIVE TISSUE DISORDERS	3.46 ( 2.9 - 4.12 )	3.45 ( 220.47 )	3.44 ( 2.97 )	1.78 ( 1.53 )
INFLAMMATION	112	27952	43649	53131688	342.97	2.01	GENERAL DISORDERS AND ADMINISTRATION SITE CONDITIONS	4.88 ( 4.05 - 5.87 )	4.86 ( 342.97 )	4.85 ( 4.15 )	2.28 ( 2.01 )
CELLULITIS	94	27970	45687	53129650	202.33	1.66	INFECTIONS AND INFESTATIONS	3.91 ( 3.19 - 4.79 )	3.9 ( 202.33 )	3.89 ( 3.29 )	1.96 ( 1.66 )
CRYOPYRIN ASSOCIATED PERIODIC SYNDROME	91	27973	87	53175250	88061.6	9.55	CONGENITAL, FAMILIAL AND GENETIC DISORDERS	1988.35 ( 1481.69 - 2668.27 )	1981.9 ( 88061.59 )	969.2 ( 757.76 )	9.92 ( 9.55 )
NASAL CONGESTION	90	27974	49975	53125362	153.35	1.47	RESPIRATORY, THORACIC AND MEDIASTINAL DISORDERS	3.42 ( 2.78 - 4.21 )	3.41 ( 153.35 )	3.41 ( 2.87 )	1.77 ( 1.47 )
FAMILIAL MEDITERRANEAN FEVER	90	27974	90	53175247	85175.8	9.52	CONGENITAL, FAMILIAL AND GENETIC DISORDERS	1900.88 ( 1418.93 - 2546.53 )	1894.79 ( 85175.78 )	947.89 ( 742.16 )	9.89 ( 9.52 )
LYMPHADENOPATHY	81	27983	31513	53143824	248.63	1.96	BLOOD AND LYMPHATIC SYSTEM DISORDERS	4.88 ( 3.92 - 6.07 )	4.87 ( 248.63 )	4.86 ( 4.05 )	2.28 ( 1.96 )
UPPER RESPIRATORY TRACT INFECTION	76	27988	40522	53134815	139.31	1.5	INFECTIONS AND INFESTATIONS	3.56 ( 2.84 - 4.46 )	3.55 ( 139.31 )	3.55 ( 2.94 )	1.83 ( 1.5 )
VIRAL INFECTION	67	27997	28436	53146901	179.8	1.81	INFECTIONS AND INFESTATIONS	4.47 ( 3.52 - 5.69 )	4.46 ( 179.8 )	4.46 ( 3.65 )	2.16 ( 1.81 )
DIVERTICULITIS	67	27997	24254	53151083	228.97	2.03	INFECTIONS AND INFESTATIONS	5.24 ( 4.13 - 6.67 )	5.23 ( 228.97 )	5.22 ( 4.27 )	2.38 ( 2.03 )
EAR INFECTION	66	27998	22651	53152686	243.73	2.11	INFECTIONS AND INFESTATIONS	5.53 ( 4.34 - 7.05 )	5.52 ( 243.73 )	5.51 ( 4.5 )	2.46 ( 2.11 )
INTERSTITIAL LUNG DISEASE	65	27999	41827	53133510	83.41	1.2	RESPIRATORY, THORACIC AND MEDIASTINAL DISORDERS	2.95 ( 2.31 - 3.76 )	2.94 ( 83.41 )	2.94 ( 2.4 )	1.56 ( 1.2 )
DISEASE RECURRENCE	60	28004	42518	53132819	62.83	1.05	GENERAL DISORDERS AND ADMINISTRATION SITE CONDITIONS	2.68 ( 2.08 - 3.45 )	2.67 ( 62.83 )	2.67 ( 2.16 )	1.42 ( 1.05 )
GASTROENTERITIS	58	28006	12809	53162528	386.73	2.72	INFECTIONS AND INFESTATIONS	8.6 ( 6.64 - 11.13 )	8.58 ( 386.73 )	8.55 ( 6.89 )	3.1 ( 2.72 )
CONCOMITANT DISEASE AGGRAVATED	56	28008	5612	53169725	940.49	3.84	GENERAL DISORDERS AND ADMINISTRATION SITE CONDITIONS	18.94 ( 14.56 - 24.65 )	18.91 ( 940.49 )	18.73 ( 15.02 )	4.23 ( 3.84 )
SERUM FERRITIN INCREASED	52	28012	4611	53170726	998.41	4	INVESTIGATIONS	21.41 ( 16.28 - 28.14 )	21.37 ( 998.41 )	21.14 ( 16.82 )	4.4 ( 4 )
APPARENT DEATH	51	28013	3519	53171818	1281.86	4.36	GENERAL DISORDERS AND ADMINISTRATION SITE CONDITIONS	27.51 ( 20.86 - 36.28 )	27.46 ( 1281.86 )	27.08 ( 21.49 )	4.76 ( 4.36 )
RED BLOOD CELL SEDIMENTATION RATE INCREASED	49	28015	9824	53165513	368.5	2.82	INVESTIGATIONS	9.47 ( 7.15 - 12.54 )	9.45 ( 368.5 )	9.41 ( 7.44 )	3.23 ( 2.82 )
PHARYNGITIS STREPTOCOCCAL	47	28017	9405	53165932	354.29	2.82	INFECTIONS AND INFESTATIONS	9.48 ( 7.12 - 12.63 )	9.47 ( 354.29 )	9.43 ( 7.42 )	3.24 ( 2.82 )
BODY TEMPERATURE INCREASED	46	28018	18675	53156662	132.27	1.8	INVESTIGATIONS	4.67 ( 3.5 - 6.24 )	4.67 ( 132.27 )	4.66 ( 3.66 )	2.22 ( 1.8 )
PRODUCT SUPPLY ISSUE	45	28019	5633	53169704	589.48	3.48	PRODUCT ISSUES	15.16 ( 11.3 - 20.33 )	15.14 ( 589.48 )	15.02 ( 11.75 )	3.91 ( 3.48 )
DRUG REACTION WITH EOSINOPHILIA AND SYSTEMIC SYMPTOMS	44	28020	21486	53153851	93.92	1.52	SKIN AND SUBCUTANEOUS TISSUE DISORDERS	3.88 ( 2.89 - 5.22 )	3.88 ( 93.92 )	3.87 ( 3.02 )	1.95 ( 1.52 )
SARS-COV-2 TEST POSITIVE	44	28020	12367	53162970	214.43	2.32	INVESTIGATIONS	6.75 ( 5.02 - 9.08 )	6.74 ( 214.43 )	6.72 ( 5.25 )	2.75 ( 2.32 )
TONSILLITIS	43	28021	4583	53170754	674.6	3.7	INFECTIONS AND INFESTATIONS	17.8 ( 13.18 - 24.04 )	17.78 ( 674.6 )	17.62 ( 13.7 )	4.14 ( 3.7 )
SERUM AMYLOID A PROTEIN INCREASED	42	28022	87	53175250	25853.6	8.76	INVESTIGATIONS	916.09 ( 633.76 - 1324.22 )	914.73 ( 25853.57 )	617.23 ( 453.48 )	9.27 ( 8.76 )
MUCKLE-WELLS SYNDROME	40	28024	7	53175330	64491.6	10.04	CONGENITAL, FAMILIAL AND GENETIC DISORDERS	10842.81 ( 4856.89 - 24206.16 )	10827.36 ( 64491.57 )	1613.44 ( 823.97 )	10.66 ( 10.04 )
PHARYNGITIS	37	28027	11298	53164039	161.06	2.16	INFECTIONS AND INFESTATIONS	6.21 ( 4.5 - 8.58 )	6.21 ( 161.06 )	6.19 ( 4.72 )	2.63 ( 2.16 )
DEAFNESS	37	28027	22817	53152520	51.67	1.15	EAR AND LABYRINTH DISORDERS	3.08 ( 2.23 - 4.25 )	3.07 ( 51.67 )	3.07 ( 2.34 )	1.62 ( 1.15 )
TRANSAMINASES INCREASED	32	28032	19810	53155527	44.34	1.11	INVESTIGATIONS	3.06 ( 2.17 - 4.33 )	3.06 ( 44.34 )	3.06 ( 2.29 )	1.61 ( 1.11 )
MOUTH ULCERATION	32	28032	18278	53157059	51.73	1.23	GASTROINTESTINAL DISORDERS	3.32 ( 2.35 - 4.7 )	3.32 ( 51.73 )	3.31 ( 2.48 )	1.73 ( 1.23 )
INFLAMMATORY MARKER INCREASED	31	28033	4023	53171314	389.77	3.35	INVESTIGATIONS	14.62 ( 10.26 - 20.81 )	14.6 ( 389.77 )	14.5 ( 10.78 )	3.86 ( 3.35 )
BLOOD LACTATE DEHYDROGENASE INCREASED	31	28033	14985	53160352	67.3	1.46	INVESTIGATIONS	3.92 ( 2.76 - 5.58 )	3.92 ( 67.3 )	3.91 ( 2.91 )	1.97 ( 1.46 )
GASTROENTERITIS VIRAL	30	28034	15575	53159762	57.62	1.35	INFECTIONS AND INFESTATIONS	3.65 ( 2.55 - 5.23 )	3.65 ( 57.62 )	3.64 ( 2.7 )	1.87 ( 1.35 )
CONJUNCTIVITIS	29	28035	15426	53159911	53.36	1.3	INFECTIONS AND INFESTATIONS	3.56 ( 2.48 - 5.13 )	3.56 ( 53.36 )	3.56 ( 2.62 )	1.83 ( 1.3 )
LYMPHOCYTE COUNT DECREASED	29	28035	16039	53159298	49.74	1.25	INVESTIGATIONS	3.43 ( 2.38 - 4.94 )	3.43 ( 49.74 )	3.42 ( 2.52 )	1.77 ( 1.25 )
HEPATOMEGALY	28	28036	9122	53166215	111.34	2	HEPATOBILIARY DISORDERS	5.82 ( 4.02 - 8.44 )	5.82 ( 111.34 )	5.8 ( 4.25 )	2.54 ( 2 )
PERICARDITIS	28	28036	13016	53162321	64.88	1.49	CARDIAC DISORDERS	4.08 ( 2.81 - 5.91 )	4.08 ( 64.88 )	4.07 ( 2.98 )	2.02 ( 1.49 )
AUTOINFLAMMATORY DISEASE	28	28036	144	53175193	8589.92	7.69	IMMUNE SYSTEM DISORDERS	368.8 ( 245.98 - 552.93 )	368.43 ( 8589.92 )	308.62 ( 219.91 )	8.27 ( 7.69 )
INFLAMMATORY BOWEL DISEASE	27	28037	8594	53166743	110.93	2.02	GASTROINTESTINAL DISORDERS	5.96 ( 4.08 - 8.69 )	5.95 ( 110.93 )	5.94 ( 4.33 )	2.57 ( 2.02 )
ABSCESS	26	28038	14096	53161241	46.23	1.25	INFECTIONS AND INFESTATIONS	3.5 ( 2.38 - 5.14 )	3.49 ( 46.23 )	3.49 ( 2.53 )	1.8 ( 1.25 )
EAR PAIN	26	28038	17239	53158098	31.36	0.96	EAR AND LABYRINTH DISORDERS	2.86 ( 1.95 - 4.2 )	2.86 ( 31.36 )	2.85 ( 2.07 )	1.51 ( 0.96 )
PULMONARY THROMBOSIS	25	28039	9567	53165770	78.64	1.74	RESPIRATORY, THORACIC AND MEDIASTINAL DISORDERS	4.95 ( 3.35 - 7.34 )	4.95 ( 78.64 )	4.94 ( 3.56 )	2.3 ( 1.74 )
TUMOUR NECROSIS FACTOR RECEPTOR-ASSOCIATED PERIODIC SYNDROME	24	28040	32	53175305	19461.8	8.97	CONGENITAL, FAMILIAL AND GENETIC DISORDERS	1422.31 ( 837.69 - 2414.93 )	1421.09 ( 19461.85 )	812.48 ( 521.72 )	9.67 ( 8.97 )
SPLENOMEGALY	24	28040	10572	53164765	60.69	1.52	BLOOD AND LYMPHATIC SYSTEM DISORDERS	4.3 ( 2.88 - 6.43 )	4.3 ( 60.69 )	4.29 ( 3.07 )	2.1 ( 1.52 )
UPPER RESPIRATORY TRACT INFLAMMATION	24	28040	1125	53174212	903.47	4.72	RESPIRATORY, THORACIC AND MEDIASTINAL DISORDERS	40.46 ( 27 - 60.63 )	40.42 ( 903.47 )	39.6 ( 28.23 )	5.31 ( 4.72 )
APPENDICITIS	23	28041	7943	53167394	84.15	1.86	INFECTIONS AND INFESTATIONS	5.49 ( 3.65 - 8.27 )	5.49 ( 84.15 )	5.47 ( 3.89 )	2.45 ( 1.86 )
STREPTOCOCCAL INFECTION	23	28041	4810	53170527	164.16	2.58	INFECTIONS AND INFESTATIONS	9.07 ( 6.02 - 13.66 )	9.06 ( 164.16 )	9.02 ( 6.4 )	3.17 ( 2.58 )
DECREASED IMMUNE RESPONSIVENESS	22	28042	8190	53167147	72.12	1.74	IMMUNE SYSTEM DISORDERS	5.09 ( 3.35 - 7.74 )	5.09 ( 72.12 )	5.08 ( 3.58 )	2.34 ( 1.74 )
INCORRECT ROUTE OF PRODUCT ADMINISTRATION	22	28042	13363	53161974	31.64	1.04	INJURY, POISONING AND PROCEDURAL COMPLICATIONS	3.12 ( 2.05 - 4.74 )	3.12 ( 31.64 )	3.12 ( 2.2 )	1.64 ( 1.04 )
SYMPTOM RECURRENCE	21	28043	4424	53170913	148.52	2.55	GENERAL DISORDERS AND ADMINISTRATION SITE CONDITIONS	9 ( 5.86 - 13.82 )	8.99 ( 148.52 )	8.96 ( 6.26 )	3.16 ( 2.55 )
OTITIS MEDIA	20	28044	2989	53172348	213.73	3.02	INFECTIONS AND INFESTATIONS	12.69 ( 8.17 - 19.7 )	12.68 ( 213.73 )	12.6 ( 8.72 )	3.66 ( 3.02 )
C-REACTIVE PROTEIN ABNORMAL	20	28044	4908	53170429	116.55	2.31	INVESTIGATIONS	7.73 ( 4.98 - 11.99 )	7.72 ( 116.55 )	7.69 ( 5.33 )	2.94 ( 2.31 )
SUBCUTANEOUS ABSCESS	19	28045	4319	53171018	122.13	2.41	INFECTIONS AND INFESTATIONS	8.34 ( 5.31 - 13.09 )	8.34 ( 122.13 )	8.3 ( 5.69 )	3.05 ( 2.41 )
EPSTEIN-BARR VIRUS INFECTION	19	28045	5305	53170032	93.41	2.11	INFECTIONS AND INFESTATIONS	6.79 ( 4.33 - 10.66 )	6.79 ( 93.41 )	6.77 ( 4.64 )	2.76 ( 2.11 )
AMYLOIDOSIS	19	28045	1515	53173822	409.18	3.9	IMMUNE SYSTEM DISORDERS	23.78 ( 15.12 - 37.39 )	23.76 ( 409.18 )	23.48 ( 16.08 )	4.55 ( 3.9 )
PRODUCT TEMPERATURE EXCURSION ISSUE	19	28045	2929	53172408	195.82	2.96	PRODUCT ISSUES	12.3 ( 7.83 - 19.31 )	12.29 ( 195.82 )	12.22 ( 8.38 )	3.61 ( 2.96 )
ERYSIPELAS	18	28046	4516	53170821	101.93	2.25	INFECTIONS AND INFESTATIONS	7.56 ( 4.76 - 12.01 )	7.55 ( 101.93 )	7.53 ( 5.11 )	2.91 ( 2.25 )
CONCOMITANT DISEASE PROGRESSION	18	28046	1880	53173457	288.79	3.5	GENERAL DISORDERS AND ADMINISTRATION SITE CONDITIONS	18.15 ( 11.41 - 28.88 )	18.14 ( 288.79 )	17.98 ( 12.19 )	4.17 ( 3.5 )
BODY TEMPERATURE DECREASED	18	28046	9121	53166216	36.06	1.24	INVESTIGATIONS	3.74 ( 2.36 - 5.94 )	3.74 ( 36.06 )	3.73 ( 2.54 )	1.9 ( 1.24 )
INTERLEUKIN LEVEL INCREASED	18	28046	379	53174958	1512.21	5.75	INVESTIGATIONS	90.05 ( 56.11 - 144.5 )	89.99 ( 1512.21 )	85.96 ( 57.86 )	6.43 ( 5.75 )
ENTEROCOLITIS	18	28046	4643	53170694	98.3	2.21	GASTROINTESTINAL DISORDERS	7.35 ( 4.63 - 11.68 )	7.35 ( 98.3 )	7.32 ( 4.97 )	2.87 ( 2.21 )
MENINGITIS	17	28047	5838	53169499	62.7	1.78	INFECTIONS AND INFESTATIONS	5.52 ( 3.43 - 8.89 )	5.52 ( 62.7 )	5.5 ( 3.7 )	2.46 ( 1.78 )
RHINITIS	17	28047	7060	53168277	47.18	1.51	INFECTIONS AND INFESTATIONS	4.56 ( 2.84 - 7.35 )	4.56 ( 47.18 )	4.55 ( 3.06 )	2.19 ( 1.51 )
PLEURISY	16	28048	5542	53169795	58.29	1.75	RESPIRATORY, THORACIC AND MEDIASTINAL DISORDERS	5.47 ( 3.35 - 8.94 )	5.47 ( 58.29 )	5.46 ( 3.62 )	2.45 ( 1.75 )
NORMAL NEWBORN	15	28049	4759	53170578	61.91	1.85	PREGNANCY, PUERPERIUM AND PERINATAL CONDITIONS	5.97 ( 3.6 - 9.92 )	5.97 ( 61.91 )	5.96 ( 3.9 )	2.57 ( 1.85 )
CLUBBING	15	28049	352	53174985	1133.07	5.54	MUSCULOSKELETAL AND CONNECTIVE TISSUE DISORDERS	80.79 ( 48.18 - 135.46 )	80.74 ( 1133.07 )	77.48 ( 50.28 )	6.28 ( 5.54 )
PRODUCT DISTRIBUTION ISSUE	15	28049	5048	53170289	56.96	1.77	PRODUCT ISSUES	5.63 ( 3.39 - 9.35 )	5.63 ( 56.96 )	5.62 ( 3.67 )	2.49 ( 1.77 )
CORONAVIRUS INFECTION	15	28049	5968	53169369	44.48	1.53	INFECTIONS AND INFESTATIONS	4.76 ( 2.87 - 7.91 )	4.76 ( 44.48 )	4.75 ( 3.11 )	2.25 ( 1.53 )
IMPETIGO	14	28050	1269	53174068	262.44	3.62	INFECTIONS AND INFESTATIONS	20.91 ( 12.35 - 35.42 )	20.9 ( 262.44 )	20.69 ( 13.31 )	4.37 ( 3.62 )
TERMINAL STATE	13	28051	6046	53169291	30.09	1.25	GENERAL DISORDERS AND ADMINISTRATION SITE CONDITIONS	4.08 ( 2.36 - 7.02 )	4.07 ( 30.09 )	4.07 ( 2.58 )	2.02 ( 1.25 )
IMMUNOSUPPRESSION	13	28051	7160	53168177	22.46	1.01	IMMUNE SYSTEM DISORDERS	3.44 ( 2 - 5.93 )	3.44 ( 22.46 )	3.44 ( 2.18 )	1.78 ( 1.01 )
CHRONIC INFANTILE NEUROLOGICAL CUTANEOUS AND ARTICULAR SYNDROME	12	28052	8	53175329	13632.9	9.13	CONGENITAL, FAMILIAL AND GENETIC DISORDERS	2843.4 ( 1162.19 - 6956.59 )	2842.18 ( 13632.88 )	1137.47 ( 538.05 )	10.15 ( 9.13 )
VARICELLA	12	28052	2119	53173218	105.29	2.61	INFECTIONS AND INFESTATIONS	10.73 ( 6.09 - 18.93 )	10.73 ( 105.29 )	10.68 ( 6.64 )	3.42 ( 2.61 )
INFECTIOUS MONONUCLEOSIS	12	28052	2018	53173319	111.61	2.68	INFECTIONS AND INFESTATIONS	11.27 ( 6.39 - 19.88 )	11.27 ( 111.61 )	11.21 ( 6.97 )	3.49 ( 2.68 )
INTRACRANIAL PRESSURE INCREASED	12	28052	4926	53170411	33.91	1.4	NERVOUS SYSTEM DISORDERS	4.62 ( 2.62 - 8.14 )	4.62 ( 33.91 )	4.61 ( 2.87 )	2.2 ( 1.4 )
BEHCET'S SYNDROME	12	28052	1152	53174185	211.26	3.48	VASCULAR DISORDERS	19.75 ( 11.18 - 34.88 )	19.74 ( 211.26 )	19.54 ( 12.14 )	4.29 ( 3.48 )
FAMILIAL COLD AUTOINFLAMMATORY SYNDROME	11	28053	6	53175331	13478.7	9.19	CONGENITAL, FAMILIAL AND GENETIC DISORDERS	3475.14 ( 1285.09 - 9397.48 )	3473.78 ( 13478.67 )	1226.69 ( 533.62 )	10.26 ( 9.19 )
VIRAL UPPER RESPIRATORY TRACT INFECTION	11	28053	4463	53170874	31.65	1.39	INFECTIONS AND INFESTATIONS	4.67 ( 2.58 - 8.44 )	4.67 ( 31.65 )	4.66 ( 2.84 )	2.22 ( 1.39 )
PARONYCHIA	11	28053	3682	53171655	42.09	1.66	INFECTIONS AND INFESTATIONS	5.66 ( 3.13 - 10.24 )	5.66 ( 42.09 )	5.65 ( 3.44 )	2.5 ( 1.66 )
PAPILLOEDEMA	11	28053	4009	53171328	37.21	1.54	EYE DISORDERS	5.2 ( 2.88 - 9.4 )	5.2 ( 37.21 )	5.19 ( 3.16 )	2.38 ( 1.54 )
CUSHINGOID	11	28053	2738	53172599	62.93	2.09	ENDOCRINE DISORDERS	7.61 ( 4.21 - 13.77 )	7.61 ( 62.93 )	7.59 ( 4.62 )	2.92 ( 2.09 )
POLYARTHRITIS	10	28054	4444	53170893	24.93	1.22	MUSCULOSKELETAL AND CONNECTIVE TISSUE DISORDERS	4.26 ( 2.29 - 7.93 )	4.26 ( 24.93 )	4.26 ( 2.53 )	2.09 ( 1.22 )
SYNOVIAL CYST	10	28054	4273	53171064	26.54	1.27	MUSCULOSKELETAL AND CONNECTIVE TISSUE DISORDERS	4.44 ( 2.38 - 8.25 )	4.43 ( 26.54 )	4.43 ( 2.63 )	2.15 ( 1.27 )
HYPER IGD SYNDROME	10	28054	2	53175335	15786.6	9.44	CONGENITAL, FAMILIAL AND GENETIC DISORDERS	9477.32 ( 2076.42 - 43256.86 )	9473.94 ( 15786.57 )	1579.82 ( 443.5 )	10.63 ( 9.44 )
BREATH SOUNDS ABNORMAL	10	28054	4253	53171084	26.74	1.28	INVESTIGATIONS	4.46 ( 2.4 - 8.29 )	4.46 ( 26.74 )	4.45 ( 2.65 )	2.15 ( 1.28 )
BLOOD FIBRINOGEN DECREASED	10	28054	922	53174415	184	3.47	INVESTIGATIONS	20.56 ( 11.02 - 38.34 )	20.55 ( 184 )	20.34 ( 12.07 )	4.35 ( 3.47 )
RHINOVIRUS INFECTION	10	28054	2827	53172510	48.35	1.87	INFECTIONS AND INFESTATIONS	6.7 ( 3.6 - 12.48 )	6.7 ( 48.35 )	6.68 ( 3.97 )	2.74 ( 1.87 )
GROWTH RETARDATION	10	28054	2656	53172681	52.55	1.96	MUSCULOSKELETAL AND CONNECTIVE TISSUE DISORDERS	7.14 ( 3.83 - 13.28 )	7.13 ( 52.55 )	7.11 ( 4.23 )	2.83 ( 1.96 )
INFECTION SUSCEPTIBILITY INCREASED	9	28055	1890	53173447	63.9	2.25	INFECTIONS AND INFESTATIONS	9.03 ( 4.69 - 17.37 )	9.02 ( 63.9 )	8.98 ( 5.19 )	3.17 ( 2.25 )
ALVEOLAR PROTEINOSIS	9	28055	462	53174875	308.44	4.26	RESPIRATORY, THORACIC AND MEDIASTINAL DISORDERS	36.92 ( 19.09 - 71.42 )	36.91 ( 308.44 )	36.23 ( 20.86 )	5.18 ( 4.26 )
LYMPHADENITIS	9	28055	2121	53173216	55.25	2.09	BLOOD AND LYMPHATIC SYSTEM DISORDERS	8.04 ( 4.18 - 15.48 )	8.04 ( 55.25 )	8.01 ( 4.63 )	3 ( 2.09 )
PHYSICAL DECONDITIONING	9	28055	1785	53173552	68.58	2.33	GENERAL DISORDERS AND ADMINISTRATION SITE CONDITIONS	9.56 ( 4.96 - 18.4 )	9.55 ( 68.58 )	9.51 ( 5.5 )	3.25 ( 2.33 )
FAECAL CALPROTECTIN INCREASED	9	28055	2516	53172821	44.17	1.84	INVESTIGATIONS	6.78 ( 3.52 - 13.05 )	6.78 ( 44.17 )	6.76 ( 3.91 )	2.76 ( 1.84 )
SCARLET FEVER	9	28055	281	53175056	511.94	4.95	INFECTIONS AND INFESTATIONS	60.71 ( 31.26 - 117.9 )	60.69 ( 511.94 )	58.83 ( 33.76 )	5.88 ( 4.95 )
WRONG DOSE	9	28055	1995	53173342	59.72	2.17	INJURY, POISONING AND PROCEDURAL COMPLICATIONS	8.55 ( 4.44 - 16.46 )	8.55 ( 59.72 )	8.51 ( 4.92 )	3.09 ( 2.17 )
TONSILLAR HYPERTROPHY	8	28056	1446	53173891	68.25	2.42	RESPIRATORY, THORACIC AND MEDIASTINAL DISORDERS	10.49 ( 5.23 - 21.01 )	10.48 ( 68.25 )	10.43 ( 5.83 )	3.38 ( 2.42 )
ATYPICAL PNEUMONIA	8	28056	2449	53172888	34.7	1.66	INFECTIONS AND INFESTATIONS	6.19 ( 3.09 - 12.4 )	6.19 ( 34.7 )	6.17 ( 3.45 )	2.63 ( 1.66 )
ILEAL ULCER	8	28056	809	53174528	133.01	3.25	GASTROINTESTINAL DISORDERS	18.74 ( 9.34 - 37.61 )	18.74 ( 133.01 )	18.56 ( 10.36 )	4.21 ( 3.25 )
AUTISM SPECTRUM DISORDER	8	28056	3618	53171719	19.39	1.1	PSYCHIATRIC DISORDERS	4.19 ( 2.09 - 8.39 )	4.19 ( 19.39 )	4.18 ( 2.34 )	2.06 ( 1.1 )
HAEMOPHILUS INFECTION	7	28057	834	53174503	96.95	2.95	INFECTIONS AND INFESTATIONS	15.91 ( 7.56 - 33.47 )	15.9 ( 96.95 )	15.78 ( 8.47 )	3.98 ( 2.95 )
LYMPHANGITIS	7	28057	717	53174620	114.75	3.17	INFECTIONS AND INFESTATIONS	18.5 ( 8.79 - 38.96 )	18.5 ( 114.75 )	18.33 ( 9.83 )	4.2 ( 3.17 )
GENE MUTATION	7	28057	1742	53173595	40.06	1.9	CONGENITAL, FAMILIAL AND GENETIC DISORDERS	7.62 ( 3.62 - 16 )	7.61 ( 40.06 )	7.59 ( 4.08 )	2.92 ( 1.9 )
MACULE	7	28057	2499	53172838	24.4	1.38	SKIN AND SUBCUTANEOUS TISSUE DISORDERS	5.31 ( 2.53 - 11.15 )	5.31 ( 24.4 )	5.3 ( 2.85 )	2.4 ( 1.38 )
RESPIRATORY SYMPTOM	7	28057	2137	53173200	30.48	1.61	RESPIRATORY, THORACIC AND MEDIASTINAL DISORDERS	6.21 ( 2.96 - 13.04 )	6.21 ( 30.48 )	6.19 ( 3.33 )	2.63 ( 1.61 )
HYPERFERRITINAEMIA	7	28057	305	53175032	284.05	4.38	METABOLISM AND NUTRITION DISORDERS	43.5 ( 20.56 - 92.02 )	43.49 ( 284.05 )	42.53 ( 22.72 )	5.41 ( 4.38 )
PNEUMONIA MYCOPLASMAL	7	28057	688	53174649	120.09	3.23	INFECTIONS AND INFESTATIONS	19.28 ( 9.16 - 40.6 )	19.28 ( 120.09 )	19.09 ( 10.24 )	4.26 ( 3.23 )
ENTERITIS INFECTIOUS	7	28057	1527	53173810	47.39	2.09	INFECTIONS AND INFESTATIONS	8.69 ( 4.13 - 18.26 )	8.69 ( 47.39 )	8.65 ( 4.65 )	3.11 ( 2.09 )
HEPATOSPLENOMEGALY	7	28057	2358	53172979	26.54	1.47	HEPATOBILIARY DISORDERS	5.63 ( 2.68 - 11.82 )	5.62 ( 26.54 )	5.61 ( 3.02 )	2.49 ( 1.47 )
LUNG OPACITY	7	28057	1856	53173481	36.87	1.81	RESPIRATORY, THORACIC AND MEDIASTINAL DISORDERS	7.15 ( 3.4 - 15.02 )	7.15 ( 36.87 )	7.12 ( 3.83 )	2.83 ( 1.81 )
OTITIS MEDIA ACUTE	6	28058	660	53174677	90.88	3	INFECTIONS AND INFESTATIONS	17.23 ( 7.71 - 38.49 )	17.23 ( 90.88 )	17.08 ( 8.72 )	4.09 ( 3 )
PLEURAL ADHESION	6	28058	182	53175155	351.31	4.81	RESPIRATORY, THORACIC AND MEDIASTINAL DISORDERS	62.48 ( 27.7 - 140.92 )	62.47 ( 351.31 )	60.5 ( 30.64 )	5.92 ( 4.81 )
PYODERMA GANGRENOSUM	6	28058	2884	53172453	13.15	0.88	SKIN AND SUBCUTANEOUS TISSUE DISORDERS	3.94 ( 1.77 - 8.78 )	3.94 ( 13.15 )	3.94 ( 2.01 )	1.98 ( 0.88 )
BETA HAEMOLYTIC STREPTOCOCCAL INFECTION	6	28058	1082	53174255	51.33	2.29	INFECTIONS AND INFESTATIONS	10.51 ( 4.71 - 23.45 )	10.51 ( 51.33 )	10.45 ( 5.34 )	3.39 ( 2.29 )
PHARYNGEAL ERYTHEMA	6	28058	2063	53173274	22.09	1.37	RESPIRATORY, THORACIC AND MEDIASTINAL DISORDERS	5.51 ( 2.47 - 12.28 )	5.51 ( 22.09 )	5.5 ( 2.81 )	2.46 ( 1.37 )
ASTEATOSIS	6	28058	81	53175256	772.92	5.9	SKIN AND SUBCUTANEOUS TISSUE DISORDERS	140.38 ( 61.25 - 321.74 )	140.35 ( 772.92 )	130.74 ( 65.32 )	7.03 ( 5.9 )
PNEUMONIA LIPOID	6	28058	104	53175233	608.82	5.57	RESPIRATORY, THORACIC AND MEDIASTINAL DISORDERS	109.34 ( 48.01 - 249 )	109.31 ( 608.82 )	103.41 ( 51.94 )	6.69 ( 5.57 )
SYSTEMIC MYCOSIS	6	28058	958	53174379	59.34	2.47	INFECTIONS AND INFESTATIONS	11.87 ( 5.32 - 26.49 )	11.87 ( 59.34 )	11.8 ( 6.03 )	3.56 ( 2.47 )
PNEUMONIA VIRAL	6	28058	2731	53172606	14.39	0.96	INFECTIONS AND INFESTATIONS	4.16 ( 1.87 - 9.28 )	4.16 ( 14.39 )	4.16 ( 2.13 )	2.06 ( 0.96 )
SCHNITZLER'S SYNDROME	6	28058	37	53175300	1576.03	6.87	SKIN AND SUBCUTANEOUS TISSUE DISORDERS	307.33 ( 129.7 - 728.22 )	307.26 ( 1576.03 )	264.53 ( 128.52 )	8.05 ( 6.87 )
SHORT STATURE	6	28058	190	53175147	336.49	4.75	MUSCULOSKELETAL AND CONNECTIVE TISSUE DISORDERS	59.85 ( 26.55 - 134.91 )	59.84 ( 336.49 )	58.03 ( 29.4 )	5.86 ( 4.75 )
ADENOCARCINOMA OF COLON	5	28059	1630	53173707	19.86	1.36	NEOPLASMS BENIGN, MALIGNANT AND UNSPECIFIED (INCL CYSTS AND POLYPS)	5.81 ( 2.42 - 13.99 )	5.81 ( 19.86 )	5.8 ( 2.78 )	2.54 ( 1.36 )
MYCOBACTERIAL INFECTION	5	28059	1499	53173838	22.32	1.48	INFECTIONS AND INFESTATIONS	6.32 ( 2.63 - 15.21 )	6.32 ( 22.32 )	6.3 ( 3.02 )	2.66 ( 1.48 )
MASTITIS	5	28059	1694	53173643	18.8	1.3	INFECTIONS AND INFESTATIONS	5.59 ( 2.32 - 13.46 )	5.59 ( 18.8 )	5.58 ( 2.68 )	2.48 ( 1.3 )
GROIN ABSCESS	5	28059	1009	53174328	37.3	2.04	INFECTIONS AND INFESTATIONS	9.39 ( 3.9 - 22.61 )	9.39 ( 37.3 )	9.35 ( 4.48 )	3.22 ( 2.04 )
INTESTINAL ULCER	5	28059	1410	53173927	24.25	1.56	GASTROINTESTINAL DISORDERS	6.72 ( 2.79 - 16.17 )	6.72 ( 24.25 )	6.7 ( 3.21 )	2.74 ( 1.56 )
BREAKTHROUGH PAIN	5	28059	2187	53173150	12.79	0.93	GENERAL DISORDERS AND ADMINISTRATION SITE CONDITIONS	4.33 ( 1.8 - 10.42 )	4.33 ( 12.79 )	4.32 ( 2.07 )	2.11 ( 0.93 )
MULTI-ORGAN DISORDER	5	28059	1805	53173532	17.15	1.21	GENERAL DISORDERS AND ADMINISTRATION SITE CONDITIONS	5.25 ( 2.18 - 12.63 )	5.25 ( 17.15 )	5.24 ( 2.51 )	2.39 ( 1.21 )
INCORRECT DOSE ADMINISTERED BY PRODUCT	5	28059	1083	53174254	34.15	1.94	INJURY, POISONING AND PROCEDURAL COMPLICATIONS	8.75 ( 3.63 - 21.06 )	8.75 ( 34.15 )	8.71 ( 4.18 )	3.12 ( 1.94 )
ADRENAL DISORDER	5	28059	1669	53173668	19.21	1.32	ENDOCRINE DISORDERS	5.68 ( 2.36 - 13.66 )	5.68 ( 19.21 )	5.66 ( 2.72 )	2.5 ( 1.32 )
TONSILLITIS STREPTOCOCCAL	5	28059	130	53175207	341.32	4.93	INFECTIONS AND INFESTATIONS	72.89 ( 29.83 - 178.08 )	72.88 ( 341.32 )	70.21 ( 33.25 )	6.13 ( 4.93 )
HAND-FOOT-AND-MOUTH DISEASE	5	28059	583	53174754	70.95	2.83	INFECTIONS AND INFESTATIONS	16.25 ( 6.74 - 39.2 )	16.25 ( 70.95 )	16.12 ( 7.72 )	4.01 ( 2.83 )
INTESTINAL SEPSIS	5	28059	204	53175133	216.99	4.31	INFECTIONS AND INFESTATIONS	46.45 ( 19.13 - 112.8 )	46.44 ( 216.99 )	45.35 ( 21.59 )	5.5 ( 4.31 )
CARDIAC AMYLOIDOSIS	5	28059	884	53174453	43.81	2.23	CARDIAC DISORDERS	10.72 ( 4.45 - 25.82 )	10.72 ( 43.81 )	10.66 ( 5.11 )	3.41 ( 2.23 )
EPIGLOTTITIS	5	28059	480	53174857	88.02	3.1	INFECTIONS AND INFESTATIONS	19.74 ( 8.18 - 47.65 )	19.74 ( 88.02 )	19.54 ( 9.35 )	4.29 ( 3.1 )
MEVALONATE KINASE DEFICIENCY	5	28059	1	53175336	7893.29	9.02	CONGENITAL, FAMILIAL AND GENETIC DISORDERS	9475.63 ( 1106.96 - 81111.72 )	9473.94 ( 7893.29 )	1579.82 ( 262.04 )	10.63 ( 9.02 )
PAPILLARY THYROID CANCER	4	28060	1494	53173843	13.05	1.05	NEOPLASMS BENIGN, MALIGNANT AND UNSPECIFIED (INCL CYSTS AND POLYPS)	5.07 ( 1.9 - 13.54 )	5.07 ( 13.05 )	5.06 ( 2.23 )	2.34 ( 1.05 )
WOUND INFECTION STAPHYLOCOCCAL	4	28060	1636	53173701	11.37	0.92	INFECTIONS AND INFESTATIONS	4.63 ( 1.74 - 12.36 )	4.63 ( 11.37 )	4.62 ( 2.03 )	2.21 ( 0.92 )
LYMPHADENITIS BACTERIAL	4	28060	141	53175196	201.37	4.4	INFECTIONS AND INFESTATIONS	53.76 ( 19.9 - 145.24 )	53.75 ( 201.37 )	52.3 ( 22.77 )	5.71 ( 4.4 )
BLOOD IMMUNOGLOBULIN G INCREASED	4	28060	1088	53174249	20.36	1.5	INVESTIGATIONS	6.97 ( 2.61 - 18.6 )	6.97 ( 20.36 )	6.94 ( 3.05 )	2.8 ( 1.5 )
KNEE DEFORMITY	4	28060	1345	53173992	15.21	1.2	MUSCULOSKELETAL AND CONNECTIVE TISSUE DISORDERS	5.64 ( 2.11 - 15.04 )	5.64 ( 15.21 )	5.62 ( 2.47 )	2.49 ( 1.2 )
MUSCLE ABSCESS	4	28060	544	53174793	47.67	2.49	INFECTIONS AND INFESTATIONS	13.93 ( 5.21 - 37.26 )	13.93 ( 47.67 )	13.84 ( 6.08 )	3.79 ( 2.49 )
CELLULITIS STAPHYLOCOCCAL	4	28060	607	53174730	41.99	2.34	INFECTIONS AND INFESTATIONS	12.49 ( 4.67 - 33.38 )	12.49 ( 41.99 )	12.41 ( 5.45 )	3.63 ( 2.34 )
JOINT ANKYLOSIS	4	28060	534	53174803	48.69	2.52	MUSCULOSKELETAL AND CONNECTIVE TISSUE DISORDERS	14.2 ( 5.31 - 37.96 )	14.19 ( 48.69 )	14.1 ( 6.19 )	3.82 ( 2.52 )
GASTROINTESTINAL VIRAL INFECTION	4	28060	884	53174453	26.64	1.8	INFECTIONS AND INFESTATIONS	8.57 ( 3.21 - 22.9 )	8.57 ( 26.64 )	8.54 ( 3.75 )	3.09 ( 1.8 )
ENTEROVIRUS INFECTION	4	28060	667	53174670	37.58	2.2	INFECTIONS AND INFESTATIONS	11.36 ( 4.25 - 30.37 )	11.36 ( 37.58 )	11.3 ( 4.96 )	3.5 ( 2.2 )
LOWER RESPIRATORY TRACT CONGESTION	4	28060	1467	53173870	13.4	1.07	RESPIRATORY, THORACIC AND MEDIASTINAL DISORDERS	5.17 ( 1.94 - 13.79 )	5.17 ( 13.4 )	5.16 ( 2.27 )	2.37 ( 1.07 )
LYMPHOCYTE COUNT ABNORMAL	4	28060	941	53174396	24.61	1.71	INVESTIGATIONS	8.06 ( 3.02 - 21.51 )	8.05 ( 24.61 )	8.02 ( 3.53 )	3 ( 1.71 )
SMALL INTESTINE ULCER	4	28060	553	53174784	46.78	2.47	GASTROINTESTINAL DISORDERS	13.71 ( 5.13 - 36.65 )	13.71 ( 46.78 )	13.61 ( 5.98 )	3.77 ( 2.47 )
FEBRILE INFECTION	4	28060	974	53174363	23.54	1.66	INFECTIONS AND INFESTATIONS	7.78 ( 2.91 - 20.78 )	7.78 ( 23.54 )	7.75 ( 3.41 )	2.95 ( 1.66 )
SINUSITIS FUNGAL	4	28060	648	53174689	38.89	2.24	INFECTIONS AND INFESTATIONS	11.7 ( 4.38 - 31.26 )	11.7 ( 38.89 )	11.63 ( 5.11 )	3.54 ( 2.24 )
CAMPYLOBACTER GASTROENTERITIS	4	28060	475	53174862	55.61	2.69	INFECTIONS AND INFESTATIONS	15.96 ( 5.96 - 42.7 )	15.96 ( 55.61 )	15.83 ( 6.95 )	3.98 ( 2.69 )
OTITIS EXTERNA	4	28060	1101	53174236	20.04	1.49	INFECTIONS AND INFESTATIONS	6.88 ( 2.58 - 18.38 )	6.88 ( 20.04 )	6.86 ( 3.02 )	2.78 ( 1.49 )
BUTTERFLY RASH	4	28060	886	53174451	26.57	1.8	SKIN AND SUBCUTANEOUS TISSUE DISORDERS	8.56 ( 3.2 - 22.85 )	8.55 ( 26.57 )	8.52 ( 3.75 )	3.09 ( 1.8 )
FAMILIAL AMYLOIDOSIS	4	28060	11	53175326	2015.25	7.5	CONGENITAL, FAMILIAL AND GENETIC DISORDERS	689.11 ( 219.41 - 2164.31 )	689.01 ( 2015.25 )	505.54 ( 194.03 )	8.98 ( 7.5 )
H1N1 INFLUENZA	4	28060	1328	53174009	15.48	1.22	INFECTIONS AND INFESTATIONS	5.71 ( 2.14 - 15.23 )	5.71 ( 15.48 )	5.69 ( 2.5 )	2.51 ( 1.22 )
PARVOVIRUS INFECTION	4	28060	324	53175013	84.7	3.23	INFECTIONS AND INFESTATIONS	23.4 ( 8.73 - 62.72 )	23.39 ( 84.7 )	23.12 ( 10.13 )	4.53 ( 3.23 )
INTERLEUKIN-2 RECEPTOR INCREASED	4	28060	139	53175198	204.3	4.42	INVESTIGATIONS	54.53 ( 20.18 - 147.36 )	54.53 ( 204.3 )	53.03 ( 23.08 )	5.73 ( 4.42 )
SECONDARY ADRENOCORTICAL INSUFFICIENCY	4	28060	1204	53174133	17.76	1.36	ENDOCRINE DISORDERS	6.3 ( 2.36 - 16.8 )	6.29 ( 17.76 )	6.28 ( 2.76 )	2.65 ( 1.36 )
PNEUMONIA STREPTOCOCCAL	4	28060	956	53174381	24.12	1.69	INFECTIONS AND INFESTATIONS	7.93 ( 2.97 - 21.17 )	7.93 ( 24.12 )	7.9 ( 3.47 )	2.98 ( 1.69 )
MENINGISM	3	28061	438	53174899	32.94	2.24	NERVOUS SYSTEM DISORDERS	12.98 ( 4.17 - 40.4 )	12.98 ( 32.94 )	12.9 ( 4.99 )	3.69 ( 2.24 )
GASTROENTERITIS SALMONELLA	3	28061	677	53174660	19.46	1.62	INFECTIONS AND INFESTATIONS	8.4 ( 2.7 - 26.1 )	8.4 ( 19.46 )	8.36 ( 3.24 )	3.06 ( 1.62 )
STREPTOCOCCUS TEST POSITIVE	3	28061	1000	53174337	11.55	1.06	INVESTIGATIONS	5.68 ( 1.83 - 17.66 )	5.68 ( 11.55 )	5.67 ( 2.2 )	2.5 ( 1.06 )
TRANSITIONAL CELL CARCINOMA	3	28061	1065	53174272	10.54	0.97	NEOPLASMS BENIGN, MALIGNANT AND UNSPECIFIED (INCL CYSTS AND POLYPS)	5.34 ( 1.72 - 16.58 )	5.34 ( 10.54 )	5.33 ( 2.06 )	2.41 ( 0.97 )
GASTROENTERITIS ADENOVIRUS	3	28061	140	53175197	113.45	3.85	INFECTIONS AND INFESTATIONS	40.61 ( 12.94 - 127.44 )	40.6 ( 113.45 )	39.77 ( 15.27 )	5.31 ( 3.85 )
GASTROENTERITIS ROTAVIRUS	3	28061	273	53175064	55.99	2.91	INFECTIONS AND INFESTATIONS	20.82 ( 6.67 - 64.97 )	20.82 ( 55.99 )	20.61 ( 7.95 )	4.37 ( 2.91 )
ANIMAL SCRATCH	3	28061	855	53174482	14.35	1.28	INJURY, POISONING AND PROCEDURAL COMPLICATIONS	6.65 ( 2.14 - 20.66 )	6.65 ( 14.35 )	6.63 ( 2.57 )	2.73 ( 1.28 )
ALLERGY TO ANIMAL	3	28061	835	53174502	14.81	1.32	IMMUNE SYSTEM DISORDERS	6.81 ( 2.19 - 21.15 )	6.81 ( 14.81 )	6.79 ( 2.63 )	2.76 ( 1.32 )
SQUAMOUS CELL CARCINOMA OF LUNG	3	28061	680	53174657	19.35	1.61	NEOPLASMS BENIGN, MALIGNANT AND UNSPECIFIED (INCL CYSTS AND POLYPS)	8.36 ( 2.69 - 25.99 )	8.36 ( 19.35 )	8.33 ( 3.22 )	3.06 ( 1.61 )
FEBRILE CONVULSION	3	28061	1047	53174290	10.81	0.99	NERVOUS SYSTEM DISORDERS	5.43 ( 1.75 - 16.86 )	5.43 ( 10.81 )	5.42 ( 2.1 )	2.44 ( 0.99 )
VIRAL PHARYNGITIS	3	28061	364	53174973	40.71	2.5	INFECTIONS AND INFESTATIONS	15.62 ( 5.01 - 48.65 )	15.62 ( 40.71 )	15.5 ( 5.99 )	3.95 ( 2.5 )
CUTANEOUS SYMPTOM	3	28061	543	53174794	25.55	1.93	SKIN AND SUBCUTANEOUS TISSUE DISORDERS	10.47 ( 3.37 - 32.57 )	10.47 ( 25.55 )	10.42 ( 4.03 )	3.38 ( 1.93 )
POLYMERASE CHAIN REACTION POSITIVE	3	28061	293	53175044	51.83	2.81	INVESTIGATIONS	19.4 ( 6.22 - 60.51 )	19.4 ( 51.83 )	19.21 ( 7.42 )	4.26 ( 2.81 )
ROTAVIRUS INFECTION	3	28061	452	53174885	31.76	2.19	INFECTIONS AND INFESTATIONS	12.58 ( 4.04 - 39.15 )	12.58 ( 31.76 )	12.5 ( 4.83 )	3.64 ( 2.19 )
BRUCELLOSIS	3	28061	129	53175208	123.39	3.96	INFECTIONS AND INFESTATIONS	44.07 ( 14.03 - 138.45 )	44.06 ( 123.39 )	43.09 ( 16.53 )	5.43 ( 3.96 )
GASTROINTESTINAL EROSION	3	28061	572	53174765	23.99	1.86	GASTROINTESTINAL DISORDERS	9.94 ( 3.2 - 30.91 )	9.94 ( 23.99 )	9.89 ( 3.83 )	3.31 ( 1.86 )
COATING IN MOUTH	3	28061	457	53174880	31.35	2.18	GASTROINTESTINAL DISORDERS	12.44 ( 4 - 38.72 )	12.44 ( 31.35 )	12.36 ( 4.78 )	3.63 ( 2.18 )
ACTIVATED PARTIAL THROMBOPLASTIN TIME SHORTENED	3	28061	384	53174953	38.31	2.43	INVESTIGATIONS	14.8 ( 4.75 - 46.11 )	14.8 ( 38.31 )	14.7 ( 5.68 )	3.88 ( 2.43 )
MUCOSAL EROSION	3	28061	835	53174502	14.81	1.32	GENERAL DISORDERS AND ADMINISTRATION SITE CONDITIONS	6.81 ( 2.19 - 21.15 )	6.81 ( 14.81 )	6.79 ( 2.63 )	2.76 ( 1.32 )
ONYCHALGIA	3	28061	872	53174465	13.97	1.25	SKIN AND SUBCUTANEOUS TISSUE DISORDERS	6.52 ( 2.1 - 20.25 )	6.52 ( 13.97 )	6.5 ( 2.52 )	2.7 ( 1.25 )
MAST CELL ACTIVATION SYNDROME	3	28061	764	53174573	16.66	1.44	BLOOD AND LYMPHATIC SYSTEM DISORDERS	7.44 ( 2.39 - 23.12 )	7.44 ( 16.66 )	7.42 ( 2.87 )	2.89 ( 1.44 )
STAPHYLOCOCCAL ABSCESS	3	28061	602	53174735	22.53	1.79	INFECTIONS AND INFESTATIONS	9.44 ( 3.04 - 29.36 )	9.44 ( 22.53 )	9.4 ( 3.64 )	3.23 ( 1.79 )
STREPTOCOCCAL SEPSIS	3	28061	1059	53174278	10.63	0.98	INFECTIONS AND INFESTATIONS	5.37 ( 1.73 - 16.67 )	5.37 ( 10.63 )	5.36 ( 2.07 )	2.42 ( 0.98 )
ORCHITIS	3	28061	915	53174422	13.08	1.19	INFECTIONS AND INFESTATIONS	6.21 ( 2 - 19.3 )	6.21 ( 13.08 )	6.2 ( 2.4 )	2.63 ( 1.19 )
SUBCUTANEOUS EMPHYSEMA	3	28061	843	53174494	14.62	1.3	SKIN AND SUBCUTANEOUS TISSUE DISORDERS	6.74 ( 2.17 - 20.95 )	6.74 ( 14.62 )	6.72 ( 2.6 )	2.75 ( 1.3 )
VULVOVAGINAL CANDIDIASIS	3	28061	1080	53174257	10.33	0.95	INFECTIONS AND INFESTATIONS	5.26 ( 1.69 - 16.35 )	5.26 ( 10.33 )	5.25 ( 2.03 )	2.39 ( 0.95 )
POSTICTAL STATE	3	28061	941	53174396	12.58	1.15	NERVOUS SYSTEM DISORDERS	6.04 ( 1.94 - 18.77 )	6.04 ( 12.58 )	6.02 ( 2.33 )	2.59 ( 1.15 )
CHRONIC RECURRENT MULTIFOCAL OSTEOMYELITIS	3	28061	89	53175248	179.6	4.48	MUSCULOSKELETAL AND CONNECTIVE TISSUE DISORDERS	63.88 ( 20.21 - 201.85 )	63.87 ( 179.6 )	61.82 ( 23.61 )	5.95 ( 4.48 )
ADENOIDAL HYPERTROPHY	3	28061	348	53174989	42.82	2.57	RESPIRATORY, THORACIC AND MEDIASTINAL DISORDERS	16.34 ( 5.24 - 50.9 )	16.33 ( 42.82 )	16.2 ( 6.26 )	4.02 ( 2.57 )
DELIVERY	3	28061	608	53174729	22.26	1.77	PREGNANCY, PUERPERIUM AND PERINATAL CONDITIONS	9.35 ( 3.01 - 29.07 )	9.35 ( 22.26 )	9.31 ( 3.6 )	3.22 ( 1.77 )
MOTOR DEVELOPMENTAL DELAY	3	28061	513	53174824	27.35	2.01	NERVOUS SYSTEM DISORDERS	11.08 ( 3.56 - 34.48 )	11.08 ( 27.35 )	11.02 ( 4.26 )	3.46 ( 2.01 )
HEPATITIS A	3	28061	768	53174569	16.55	1.44	INFECTIONS AND INFESTATIONS	7.4 ( 2.38 - 23 )	7.4 ( 16.55 )	7.38 ( 2.86 )	2.88 ( 1.44 )
OESOPHAGEAL INFECTION	3	28061	398	53174939	36.78	2.38	INFECTIONS AND INFESTATIONS	14.28 ( 4.59 - 44.48 )	14.28 ( 36.78 )	14.18 ( 5.48 )	3.83 ( 2.38 )
COMPLEMENT FACTOR DECREASED	3	28061	155	53175182	102.13	3.71	INVESTIGATIONS	36.68 ( 11.7 - 114.98 )	36.67 ( 102.13 )	36 ( 13.84 )	5.17 ( 3.71 )
HAEMORRHAGIC DISORDER	3	28061	994	53174343	11.65	1.07	BLOOD AND LYMPHATIC SYSTEM DISORDERS	5.72 ( 1.84 - 17.76 )	5.72 ( 11.65 )	5.7 ( 2.21 )	2.51 ( 1.07 )
INFLUENZA A VIRUS TEST POSITIVE	3	28061	307	53175030	49.23	2.75	INVESTIGATIONS	18.52 ( 5.94 - 57.74 )	18.52 ( 49.23 )	18.35 ( 7.08 )	4.2 ( 2.75 )
HYPOFIBRINOGENAEMIA	3	28061	839	53174498	14.72	1.31	BLOOD AND LYMPHATIC SYSTEM DISORDERS	6.78 ( 2.18 - 21.05 )	6.78 ( 14.72 )	6.75 ( 2.62 )	2.76 ( 1.31 )
PAROTID GLAND ENLARGEMENT	3	28061	586	53174751	23.29	1.82	GASTROINTESTINAL DISORDERS	9.7 ( 3.12 - 30.17 )	9.7 ( 23.29 )	9.66 ( 3.74 )	3.27 ( 1.82 )
ATYPICAL MYCOBACTERIAL INFECTION	3	28061	1091	53174246	10.18	0.93	INFECTIONS AND INFESTATIONS	5.21 ( 1.68 - 16.18 )	5.21 ( 10.18 )	5.2 ( 2.01 )	2.38 ( 0.93 )
NOROVIRUS INFECTION	3	28061	586	53174751	23.29	1.82	INFECTIONS AND INFESTATIONS	9.7 ( 3.12 - 30.17 )	9.7 ( 23.29 )	9.66 ( 3.74 )	3.27 ( 1.82 )
LUNG DIFFUSION DISORDER	3	28061	117	53175220	136.32	4.1	RESPIRATORY, THORACIC AND MEDIASTINAL DISORDERS	48.59 ( 15.45 - 152.85 )	48.58 ( 136.32 )	47.39 ( 18.17 )	5.57 ( 4.1 )
CHEMOKINE INCREASED	3	28061	16	53175321	892.49	6.65	INVESTIGATIONS	355.31 ( 103.52 - 1219.49 )	355.27 ( 892.49 )	299.33 ( 106.67 )	8.23 ( 6.65 )
BILIARY OBSTRUCTION	3	28061	817	53174520	15.25	1.35	HEPATOBILIARY DISORDERS	6.96 ( 2.24 - 21.62 )	6.96 ( 15.25 )	6.94 ( 2.69 )	2.79 ( 1.35 )
X-LINKED LYMPHOPROLIFERATIVE SYNDROME	3	28061	25	53175312	603.69	6.13	CONGENITAL, FAMILIAL AND GENETIC DISORDERS	227.4 ( 68.65 - 753.21 )	227.37 ( 603.69 )	203.12 ( 74.57 )	7.67 ( 6.13 )
GALLBLADDER ENLARGEMENT	3	28061	895	53174442	13.48	1.22	HEPATOBILIARY DISORDERS	6.35 ( 2.04 - 19.73 )	6.35 ( 13.48 )	6.33 ( 2.45 )	2.66 ( 1.22 )
HYPERTENSIVE CARDIOMYOPATHY	3	28061	275	53175062	55.55	2.9	CARDIAC DISORDERS	20.67 ( 6.63 - 64.5 )	20.67 ( 55.55 )	20.46 ( 7.9 )	4.35 ( 2.9 )
EPIDURAL LIPOMATOSIS	3	28061	283	53175054	53.84	2.86	NERVOUS SYSTEM DISORDERS	20.09 ( 6.44 - 62.66 )	20.09 ( 53.84 )	19.89 ( 7.68 )	4.31 ( 2.86 )
OBSTRUCTIVE SLEEP APNOEA SYNDROME	3	28061	899	53174438	13.4	1.21	RESPIRATORY, THORACIC AND MEDIASTINAL DISORDERS	6.32 ( 2.04 - 19.65 )	6.32 ( 13.4 )	6.31 ( 2.44 )	2.66 ( 1.21 )
DEBRIDEMENT	3	28061	699	53174638	18.69	1.57	SURGICAL AND MEDICAL PROCEDURES	8.13 ( 2.62 - 25.28 )	8.13 ( 18.69 )	8.1 ( 3.14 )	3.02 ( 1.57 )

## Sheet: Rilonacept
PT	a	b	c	d	X2	IC025	soc_name_en	ROR(95%Cl)	PRR	EBGM(EBGM05)	IC(IC025)
INJECTION SITE ERYTHEMA	67	1550	108619	53093165	1230.81	3.98	GENERAL DISORDERS AND ADMINISTRATION SITE CONDITIONS	21.13 ( 16.54 - 26.99 )	20.29 ( 1230.81 )	20.28 ( 16.53 )	4.34 ( 3.98 )
PRODUCT DOSE OMISSION ISSUE	55	1562	196755	53005029	403.2	2.81	INJURY, POISONING AND PROCEDURAL COMPLICATIONS	9.49 ( 7.25 - 12.41 )	9.2 ( 403.2 )	9.19 ( 7.34 )	3.2 ( 2.81 )
INJECTION SITE PAIN	44	1573	252828	52948956	172.41	2.08	GENERAL DISORDERS AND ADMINISTRATION SITE CONDITIONS	5.86 ( 4.34 - 7.9 )	5.73 ( 172.41 )	5.73 ( 4.46 )	2.52 ( 2.08 )
CHEST PAIN	42	1575	167627	53034157	268.11	2.6	GENERAL DISORDERS AND ADMINISTRATION SITE CONDITIONS	8.44 ( 6.21 - 11.46 )	8.24 ( 268.11 )	8.24 ( 6.38 )	3.04 ( 2.6 )
INJECTION SITE REACTION	34	1583	60028	53141756	567.75	3.73	GENERAL DISORDERS AND ADMINISTRATION SITE CONDITIONS	19.01 ( 13.54 - 26.71 )	18.64 ( 567.75 )	18.63 ( 14.02 )	4.22 ( 3.73 )
INJECTION SITE RASH	29	1588	25385	53176399	1032.11	4.7	GENERAL DISORDERS AND ADMINISTRATION SITE CONDITIONS	38.26 ( 26.49 - 55.24 )	37.59 ( 1032.11 )	37.55 ( 27.61 )	5.23 ( 4.7 )
INJECTION SITE PRURITUS	25	1592	58072	53143712	306.07	3.25	GENERAL DISORDERS AND ADMINISTRATION SITE CONDITIONS	14.37 ( 9.68 - 21.34 )	14.16 ( 306.07 )	14.16 ( 10.17 )	3.82 ( 3.25 )
PERICARDITIS	24	1593	13020	53188764	1405.7	5.34	CARDIAC DISORDERS	61.55 ( 41.11 - 92.13 )	60.65 ( 1405.7 )	60.54 ( 43.19 )	5.92 ( 5.34 )
INJECTION SITE MASS	22	1595	31849	53169935	456.92	3.9	GENERAL DISORDERS AND ADMINISTRATION SITE CONDITIONS	23.03 ( 15.12 - 35.08 )	22.73 ( 456.92 )	22.71 ( 15.97 )	4.51 ( 3.9 )
CHEST DISCOMFORT	20	1597	89038	53112746	110.68	2.25	GENERAL DISORDERS AND ADMINISTRATION SITE CONDITIONS	7.47 ( 4.81 - 11.61 )	7.39 ( 110.68 )	7.39 ( 5.11 )	2.89 ( 2.25 )
COVID-19	19	1598	157800	53043984	42.19	1.34	INFECTIONS AND INFESTATIONS	4 ( 2.54 - 6.28 )	3.96 ( 42.19 )	3.96 ( 2.71 )	1.99 ( 1.34 )
HYPOAESTHESIA	15	1602	134830	53066954	29.07	1.15	NERVOUS SYSTEM DISORDERS	3.69 ( 2.22 - 6.13 )	3.66 ( 29.07 )	3.66 ( 2.39 )	1.87 ( 1.15 )
INJECTION SITE HAEMORRHAGE	15	1602	68602	53133182	80.08	2.12	GENERAL DISORDERS AND ADMINISTRATION SITE CONDITIONS	7.25 ( 4.36 - 12.06 )	7.19 ( 80.08 )	7.19 ( 4.7 )	2.85 ( 2.12 )
INJECTION SITE SWELLING	14	1603	64326	53137458	74.28	2.09	GENERAL DISORDERS AND ADMINISTRATION SITE CONDITIONS	7.21 ( 4.26 - 12.21 )	7.16 ( 74.28 )	7.16 ( 4.61 )	2.84 ( 2.09 )
INJECTION SITE BRUISING	12	1605	67108	53134676	48.69	1.75	GENERAL DISORDERS AND ADMINISTRATION SITE CONDITIONS	5.92 ( 3.35 - 10.45 )	5.88 ( 48.69 )	5.88 ( 3.66 )	2.56 ( 1.75 )
CHILLS	12	1605	105362	53096422	24.21	1.1	GENERAL DISORDERS AND ADMINISTRATION SITE CONDITIONS	3.77 ( 2.14 - 6.65 )	3.75 ( 24.21 )	3.75 ( 2.33 )	1.91 ( 1.1 )
INJECTION SITE WARMTH	12	1605	18929	53182855	226.81	3.58	GENERAL DISORDERS AND ADMINISTRATION SITE CONDITIONS	21.01 ( 11.9 - 37.07 )	20.86 ( 226.81 )	20.85 ( 12.96 )	4.38 ( 3.58 )
PRODUCT COMPLAINT	9	1608	19456	53182328	119.56	3.01	PRODUCT ISSUES	15.3 ( 7.94 - 29.46 )	15.22 ( 119.56 )	15.21 ( 8.79 )	3.93 ( 3.01 )
ILLNESS	8	1609	70386	53131398	16.08	0.94	GENERAL DISORDERS AND ADMINISTRATION SITE CONDITIONS	3.75 ( 1.87 - 7.52 )	3.74 ( 16.08 )	3.74 ( 2.09 )	1.9 ( 0.94 )
INJECTION SITE URTICARIA	8	1609	20371	53181413	87.99	2.73	GENERAL DISORDERS AND ADMINISTRATION SITE CONDITIONS	12.98 ( 6.48 - 26 )	12.92 ( 87.99 )	12.92 ( 7.22 )	3.69 ( 2.73 )
INFLAMMATION	6	1611	43755	53158029	16.41	1.08	GENERAL DISORDERS AND ADMINISTRATION SITE CONDITIONS	4.52 ( 2.03 - 10.09 )	4.51 ( 16.41 )	4.51 ( 2.31 )	2.17 ( 1.08 )
INJECTION SITE INFLAMMATION	6	1611	4245	53197539	266.8	4.44	GENERAL DISORDERS AND ADMINISTRATION SITE CONDITIONS	46.67 ( 20.93 - 104.1 )	46.5 ( 266.8 )	46.44 ( 23.73 )	5.54 ( 4.44 )
LOSS OF PERSONAL INDEPENDENCE IN DAILY ACTIVITIES	6	1611	38976	53162808	19.59	1.25	SOCIAL CIRCUMSTANCES	5.08 ( 2.28 - 11.33 )	5.06 ( 19.59 )	5.06 ( 2.59 )	2.34 ( 1.25 )
PERICARDIAL EFFUSION	5	1612	20025	53181759	31.69	1.86	CARDIAC DISORDERS	8.24 ( 3.42 - 19.82 )	8.22 ( 31.69 )	8.21 ( 3.94 )	3.04 ( 1.86 )
CRYOPYRIN ASSOCIATED PERIODIC SYNDROME	4	1613	174	53201610	2949.64	8.22	CONGENITAL, FAMILIAL AND GENETIC DISORDERS	758.23 ( 281.07 - 2045.48 )	756.36 ( 2949.64 )	739.38 ( 322.29 )	9.53 ( 8.22 )
SKIN REACTION	4	1613	12204	53189580	35.5	2.14	SKIN AND SUBCUTANEOUS TISSUE DISORDERS	10.81 ( 4.05 - 28.84 )	10.78 ( 35.5 )	10.78 ( 4.74 )	3.43 ( 2.14 )
INJECTION SITE CELLULITIS	4	1613	1620	53200164	316.23	5.05	INFECTIONS AND INFESTATIONS	81.44 ( 30.49 - 217.51 )	81.24 ( 316.23 )	81.04 ( 35.62 )	6.34 ( 5.05 )
CATHETERISATION CARDIAC	4	1613	4036	53197748	122.44	3.73	INVESTIGATIONS	32.69 ( 12.25 - 87.24 )	32.61 ( 122.44 )	32.58 ( 14.33 )	5.03 ( 3.73 )
INJECTION SITE IRRITATION	4	1613	11075	53190709	39.86	2.28	GENERAL DISORDERS AND ADMINISTRATION SITE CONDITIONS	11.91 ( 4.46 - 31.78 )	11.88 ( 39.86 )	11.88 ( 5.23 )	3.57 ( 2.28 )
INJECTION SITE DISCOMFORT	4	1613	8350	53193434	55.28	2.68	GENERAL DISORDERS AND ADMINISTRATION SITE CONDITIONS	15.8 ( 5.92 - 42.15 )	15.76 ( 55.28 )	15.75 ( 6.93 )	3.98 ( 2.68 )
PULMONARY HYPERTENSION	4	1613	19055	53182729	20.21	1.5	RESPIRATORY, THORACIC AND MEDIASTINAL DISORDERS	6.92 ( 2.59 - 18.47 )	6.91 ( 20.21 )	6.91 ( 3.04 )	2.79 ( 1.5 )
ADVERSE REACTION	3	1614	11753	53190031	19.55	1.63	GENERAL DISORDERS AND ADMINISTRATION SITE CONDITIONS	8.41 ( 2.71 - 26.11 )	8.4 ( 19.55 )	8.4 ( 3.25 )	3.07 ( 1.63 )
INJECTION SITE DISCOLOURATION	3	1614	10733	53191051	21.91	1.76	GENERAL DISORDERS AND ADMINISTRATION SITE CONDITIONS	9.21 ( 2.97 - 28.6 )	9.2 ( 21.91 )	9.19 ( 3.56 )	3.2 ( 1.76 )
PREGNANCY	3	1614	18926	53182858	10.22	0.94	PREGNANCY, PUERPERIUM AND PERINATAL CONDITIONS	5.22 ( 1.68 - 16.21 )	5.22 ( 10.22 )	5.21 ( 2.02 )	2.38 ( 0.94 )
EAR PAIN	3	1614	17262	53184522	11.68	1.07	EAR AND LABYRINTH DISORDERS	5.73 ( 1.84 - 17.78 )	5.72 ( 11.68 )	5.72 ( 2.22 )	2.52 ( 1.07 )
PRODUCT SOLUBILITY ABNORMAL	3	1614	4256	53197528	63.67	3.09	PRODUCT ISSUES	23.23 ( 7.48 - 72.14 )	23.19 ( 63.67 )	23.18 ( 8.98 )	4.53 ( 3.09 )
DERMAL CYST	3	1614	2220	53199564	127.29	4.03	SKIN AND SUBCUTANEOUS TISSUE DISORDERS	44.54 ( 14.34 - 138.36 )	44.46 ( 127.29 )	44.4 ( 17.2 )	5.47 ( 4.03 )
INJECTION SITE VESICLES	3	1614	5005	53196779	53.29	2.86	GENERAL DISORDERS AND ADMINISTRATION SITE CONDITIONS	19.76 ( 6.36 - 61.34 )	19.72 ( 53.29 )	19.71 ( 7.64 )	4.3 ( 2.86 )
PULMONARY VALVE INCOMPETENCE	3	1614	1122	53200662	257.27	5.01	CARDIAC DISORDERS	88.13 ( 28.35 - 273.97 )	87.97 ( 257.27 )	87.74 ( 33.97 )	6.46 ( 5.01 )
HIRSUTISM	3	1614	1211	53200573	237.97	4.9	SKIN AND SUBCUTANEOUS TISSUE DISORDERS	81.66 ( 26.27 - 253.81 )	81.51 ( 237.97 )	81.31 ( 31.48 )	6.35 ( 4.9 )
