# Supplementary material for: Disproportionality Analysis of Adverse Events Associated with IL-1 Inhibitors in the FDA Adverse Event Reporting System (FAERS)
Source: Pharmaceuticals (Basel). 2025 Dec 1;18(12):1827. doi: 10.3390/ph18121827 (PMC12736109; doi:10.3390/ph18121827)
Supplement: Supplementary file 1 [file pharmaceuticals-18-01827-s001.zip › Supplementary Table S3.xlsx]

## Sheet: female
PT	a	b	c	d	X2	IC025	soc_name_en	ROR(95%Cl)	PRR	EBGM(EBGM05)	IC(IC025)
OFF LABEL USE	1611	36547	358873	29624653	2939.58	1.74	INJURY, POISONING AND PROCEDURAL COMPLICATIONS	3.64 ( 3.46 - 3.83 )	3.53 ( 2939.58 )	3.52 ( 3.37 )	1.81 ( 1.74 )
PYREXIA	1061	37097	163576	29819950	3490.44	2.25	GENERAL DISORDERS AND ADMINISTRATION SITE CONDITIONS	5.21 ( 4.9 - 5.54 )	5.1 ( 3490.44 )	5.07 ( 4.82 )	2.34 ( 2.25 )
INJECTION SITE PAIN	784	37374	171416	29812110	1469.49	1.74	GENERAL DISORDERS AND ADMINISTRATION SITE CONDITIONS	3.65 ( 3.4 - 3.92 )	3.59 ( 1469.49 )	3.58 ( 3.38 )	1.84 ( 1.74 )
PRODUCT DOSE OMISSION ISSUE	698	37460	110091	29873435	2215.7	2.2	INJURY, POISONING AND PROCEDURAL COMPLICATIONS	5.06 ( 4.69 - 5.45 )	4.98 ( 2215.7 )	4.96 ( 4.65 )	2.31 ( 2.2 )
CONDITION AGGRAVATED	664	37494	139879	29843647	1326.7	1.78	GENERAL DISORDERS AND ADMINISTRATION SITE CONDITIONS	3.78 ( 3.5 - 4.08 )	3.73 ( 1326.7 )	3.72 ( 3.49 )	1.89 ( 1.78 )
INJECTION SITE ERYTHEMA	548	37610	82607	29900919	1858.53	2.25	GENERAL DISORDERS AND ADMINISTRATION SITE CONDITIONS	5.27 ( 4.85 - 5.74 )	5.21 ( 1858.53 )	5.18 ( 4.83 )	2.37 ( 2.25 )
INAPPROPRIATE SCHEDULE OF PRODUCT ADMINISTRATION	541	37617	71824	29911702	2200.18	2.43	INJURY, POISONING AND PROCEDURAL COMPLICATIONS	5.99 ( 5.5 - 6.52 )	5.92 ( 2200.18 )	5.88 ( 5.48 )	2.56 ( 2.43 )
COVID-19	454	37704	89324	29894202	1016.74	1.86	INFECTIONS AND INFESTATIONS	4.03 ( 3.67 - 4.42 )	3.99 ( 1016.74 )	3.98 ( 3.68 )	1.99 ( 1.86 )
INJECTION SITE PRURITUS	414	37744	44531	29938995	2235.64	2.71	GENERAL DISORDERS AND ADMINISTRATION SITE CONDITIONS	7.37 ( 6.69 - 8.13 )	7.31 ( 2235.64 )	7.25 ( 6.68 )	2.86 ( 2.71 )
INJECTION SITE REACTION	359	37799	41521	29942005	1761.13	2.6	GENERAL DISORDERS AND ADMINISTRATION SITE CONDITIONS	6.85 ( 6.17 - 7.6 )	6.79 ( 1761.13 )	6.74 ( 6.18 )	2.75 ( 2.6 )
INFECTION	298	37860	67092	29916434	528.29	1.63	INFECTIONS AND INFESTATIONS	3.51 ( 3.13 - 3.93 )	3.49 ( 528.29 )	3.48 ( 3.16 )	1.8 ( 1.63 )
URTICARIA	295	37863	92492	29891034	267.01	1.15	SKIN AND SUBCUTANEOUS TISSUE DISORDERS	2.52 ( 2.24 - 2.82 )	2.51 ( 267.01 )	2.5 ( 2.27 )	1.32 ( 1.15 )
INCORRECT DOSE ADMINISTERED	295	37863	98804	29884722	227.91	1.06	INJURY, POISONING AND PROCEDURAL COMPLICATIONS	2.36 ( 2.1 - 2.64 )	2.35 ( 227.91 )	2.34 ( 2.13 )	1.23 ( 1.06 )
ILLNESS	267	37891	45305	29938221	756.79	2.03	GENERAL DISORDERS AND ADMINISTRATION SITE CONDITIONS	4.66 ( 4.13 - 5.25 )	4.63 ( 756.79 )	4.61 ( 4.17 )	2.2 ( 2.03 )
INJECTION SITE URTICARIA	259	37899	15714	29967812	2811.54	3.49	GENERAL DISORDERS AND ADMINISTRATION SITE CONDITIONS	13.03 ( 11.52 - 14.74 )	12.95 ( 2811.54 )	12.76 ( 11.51 )	3.67 ( 3.49 )
INJECTION SITE SWELLING	254	37904	45803	29937723	654.47	1.94	GENERAL DISORDERS AND ADMINISTRATION SITE CONDITIONS	4.38 ( 3.87 - 4.96 )	4.36 ( 654.47 )	4.34 ( 3.91 )	2.12 ( 1.94 )
INJECTION SITE RASH	246	37912	18619	29964907	2059.73	3.17	GENERAL DISORDERS AND ADMINISTRATION SITE CONDITIONS	10.44 ( 9.2 - 11.85 )	10.38 ( 2059.73 )	10.26 ( 9.23 )	3.36 ( 3.17 )
INJECTION SITE BRUISING	235	37923	51963	29931563	430.04	1.64	GENERAL DISORDERS AND ADMINISTRATION SITE CONDITIONS	3.57 ( 3.14 - 4.06 )	3.55 ( 430.04 )	3.54 ( 3.18 )	1.82 ( 1.64 )
INFLUENZA	194	37964	60296	29923230	178.99	1.13	INFECTIONS AND INFESTATIONS	2.54 ( 2.2 - 2.92 )	2.53 ( 178.99 )	2.52 ( 2.24 )	1.34 ( 1.13 )
OROPHARYNGEAL PAIN	161	37997	54472	29929054	121.1	0.99	RESPIRATORY, THORACIC AND MEDIASTINAL DISORDERS	2.33 ( 1.99 - 2.72 )	2.32 ( 121.1 )	2.32 ( 2.04 )	1.21 ( 0.99 )
HAEMOPHAGOCYTIC LYMPHOHISTIOCYTOSIS	156	38002	1952	29981574	8785.44	5.62	IMMUNE SYSTEM DISORDERS	63.05 ( 53.55 - 74.24 )	62.8 ( 8785.44 )	58.22 ( 50.78 )	5.86 ( 5.62 )
INTENTIONAL PRODUCT MISUSE	156	38002	44919	29938607	170.54	1.21	INJURY, POISONING AND PROCEDURAL COMPLICATIONS	2.74 ( 2.34 - 3.2 )	2.73 ( 170.54 )	2.72 ( 2.39 )	1.45 ( 1.21 )
STILL'S DISEASE	142	38016	297	29983229	35900.5	7.71	MUSCULOSKELETAL AND CONNECTIVE TISSUE DISORDERS	377.09 ( 308.67 - 460.68 )	375.69 ( 35900.5 )	254.49 ( 215.24 )	7.99 ( 7.71 )
INFLAMMATION	134	38024	27756	29955770	274.59	1.67	GENERAL DISORDERS AND ADMINISTRATION SITE CONDITIONS	3.8 ( 3.21 - 4.51 )	3.79 ( 274.59 )	3.78 ( 3.28 )	1.92 ( 1.67 )
INJECTION SITE MASS	120	38038	20028	29963498	348.6	1.96	GENERAL DISORDERS AND ADMINISTRATION SITE CONDITIONS	4.72 ( 3.94 - 5.65 )	4.71 ( 348.6 )	4.69 ( 4.03 )	2.23 ( 1.96 )
INJECTION SITE WARMTH	113	38045	14928	29968598	461.86	2.29	GENERAL DISORDERS AND ADMINISTRATION SITE CONDITIONS	5.96 ( 4.95 - 7.18 )	5.95 ( 461.86 )	5.91 ( 5.06 )	2.56 ( 2.29 )
RHINORRHOEA	112	38046	33986	29949540	109.04	1.1	RESPIRATORY, THORACIC AND MEDIASTINAL DISORDERS	2.59 ( 2.15 - 3.12 )	2.59 ( 109.04 )	2.58 ( 2.21 )	1.37 ( 1.1 )
C-REACTIVE PROTEIN INCREASED	107	38051	16332	29967194	355.49	2.08	INVESTIGATIONS	5.16 ( 4.27 - 6.24 )	5.15 ( 355.49 )	5.12 ( 4.37 )	2.36 ( 2.08 )
LOSS OF PERSONAL INDEPENDENCE IN DAILY ACTIVITIES	107	38051	23324	29960202	200.63	1.57	SOCIAL CIRCUMSTANCES	3.61 ( 2.99 - 4.37 )	3.6 ( 200.63 )	3.59 ( 3.06 )	1.85 ( 1.57 )
CELLULITIS	101	38057	25375	29958151	145.73	1.35	INFECTIONS AND INFESTATIONS	3.13 ( 2.58 - 3.81 )	3.13 ( 145.73 )	3.12 ( 2.65 )	1.64 ( 1.35 )
HERPES ZOSTER	100	38058	33010	29950516	79.9	0.96	INFECTIONS AND INFESTATIONS	2.38 ( 1.96 - 2.9 )	2.38 ( 79.9 )	2.38 ( 2.02 )	1.25 ( 0.96 )
JUVENILE IDIOPATHIC ARTHRITIS	91	38067	1203	29982323	4861.01	5.48	MUSCULOSKELETAL AND CONNECTIVE TISSUE DISORDERS	59.58 ( 48.13 - 73.75 )	59.44 ( 4861.01 )	55.33 ( 46.28 )	5.79 ( 5.48 )
LYMPHADENOPATHY	80	38078	18151	29965375	139.63	1.47	BLOOD AND LYMPHATIC SYSTEM DISORDERS	3.47 ( 2.78 - 4.32 )	3.46 ( 139.63 )	3.45 ( 2.87 )	1.79 ( 1.47 )
EAR INFECTION	79	38079	15353	29968173	180.12	1.69	INFECTIONS AND INFESTATIONS	4.05 ( 3.25 - 5.05 )	4.04 ( 180.12 )	4.03 ( 3.35 )	2.01 ( 1.69 )
VIRAL INFECTION	74	38084	17327	29966199	121.94	1.41	INFECTIONS AND INFESTATIONS	3.36 ( 2.67 - 4.22 )	3.36 ( 121.94 )	3.35 ( 2.76 )	1.74 ( 1.41 )
SERUM FERRITIN INCREASED	73	38085	2050	29981476	1834.06	4.42	INVESTIGATIONS	28.03 ( 22.19 - 35.41 )	27.98 ( 1834.06 )	27.05 ( 22.25 )	4.76 ( 4.42 )
FAMILIAL MEDITERRANEAN FEVER	63	38095	39	29983487	30527.8	8.47	CONGENITAL, FAMILIAL AND GENETIC DISORDERS	1271.42 ( 852.71 - 1895.75 )	1269.33 ( 30527.76 )	485.95 ( 347.88 )	8.92 ( 8.47 )
CRYOPYRIN ASSOCIATED PERIODIC SYNDROME	63	38095	44	29983482	29095.3	8.4	CONGENITAL, FAMILIAL AND GENETIC DISORDERS	1126.94 ( 766.67 - 1656.52 )	1125.08 ( 29095.35 )	463.24 ( 335.6 )	8.86 ( 8.4 )
PERICARDITIS	57	38101	7662	29975864	227.32	2.16	CARDIAC DISORDERS	5.85 ( 4.51 - 7.6 )	5.85 ( 227.32 )	5.81 ( 4.67 )	2.54 ( 2.16 )
INTERSTITIAL LUNG DISEASE	55	38103	16973	29966553	51.51	0.96	RESPIRATORY, THORACIC AND MEDIASTINAL DISORDERS	2.55 ( 1.96 - 3.32 )	2.55 ( 51.51 )	2.54 ( 2.04 )	1.35 ( 0.96 )
INJECTION SITE DISCOLOURATION	51	38107	8277	29975249	154.55	1.87	GENERAL DISORDERS AND ADMINISTRATION SITE CONDITIONS	4.85 ( 3.68 - 6.38 )	4.84 ( 154.55 )	4.82 ( 3.83 )	2.27 ( 1.87 )
GASTROENTERITIS VIRAL	50	38108	10481	29973045	100.32	1.5	INFECTIONS AND INFESTATIONS	3.75 ( 2.84 - 4.95 )	3.75 ( 100.32 )	3.74 ( 2.96 )	1.9 ( 1.5 )
RED BLOOD CELL SEDIMENTATION RATE INCREASED	50	38108	6558	29976968	206.37	2.17	INVESTIGATIONS	6 ( 4.54 - 7.92 )	5.99 ( 206.37 )	5.95 ( 4.72 )	2.57 ( 2.17 )
NEEDLE ISSUE	45	38113	11367	29972159	64.22	1.21	PRODUCT ISSUES	3.11 ( 2.32 - 4.17 )	3.11 ( 64.22 )	3.1 ( 2.43 )	1.63 ( 1.21 )
INJECTION SITE INFLAMMATION	45	38113	2895	29980631	456.27	3.16	GENERAL DISORDERS AND ADMINISTRATION SITE CONDITIONS	12.23 ( 9.11 - 16.42 )	12.21 ( 456.27 )	12.04 ( 9.41 )	3.59 ( 3.16 )
DRUG REACTION WITH EOSINOPHILIA AND SYSTEMIC SYMPTOMS	45	38113	9917	29973609	82.72	1.4	SKIN AND SUBCUTANEOUS TISSUE DISORDERS	3.57 ( 2.66 - 4.78 )	3.57 ( 82.72 )	3.55 ( 2.78 )	1.83 ( 1.4 )
INJECTION SITE INDURATION	43	38115	7962	29975564	106.07	1.64	GENERAL DISORDERS AND ADMINISTRATION SITE CONDITIONS	4.25 ( 3.15 - 5.73 )	4.24 ( 106.07 )	4.23 ( 3.29 )	2.08 ( 1.64 )
PHARYNGITIS STREPTOCOCCAL	42	38116	6632	29976894	132.63	1.87	INFECTIONS AND INFESTATIONS	4.98 ( 3.68 - 6.75 )	4.98 ( 132.63 )	4.95 ( 3.84 )	2.31 ( 1.87 )
BODY TEMPERATURE INCREASED	40	38118	10413	29973113	53.8	1.14	INVESTIGATIONS	3.02 ( 2.21 - 4.12 )	3.02 ( 53.8 )	3.01 ( 2.32 )	1.59 ( 1.14 )
INTENTIONAL DOSE OMISSION	39	38119	9785	29973741	56.39	1.19	INJURY, POISONING AND PROCEDURAL COMPLICATIONS	3.13 ( 2.29 - 4.29 )	3.13 ( 56.39 )	3.12 ( 2.4 )	1.64 ( 1.19 )
SYRINGE ISSUE	38	38120	3877	29979649	219.48	2.47	PRODUCT ISSUES	7.71 ( 5.6 - 10.61 )	7.7 ( 219.48 )	7.64 ( 5.84 )	2.93 ( 2.47 )
INFLAMMATORY MARKER INCREASED	37	38121	2313	29981213	387.85	3.16	INVESTIGATIONS	12.58 ( 9.09 - 17.41 )	12.57 ( 387.85 )	12.39 ( 9.44 )	3.63 ( 3.16 )
GASTROENTERITIS	37	38121	7118	29976408	85.76	1.55	INFECTIONS AND INFESTATIONS	4.09 ( 2.96 - 5.65 )	4.08 ( 85.76 )	4.07 ( 3.1 )	2.02 ( 1.55 )
INJECTION SITE IRRITATION	37	38121	8176	29975350	67.69	1.36	GENERAL DISORDERS AND ADMINISTRATION SITE CONDITIONS	3.56 ( 2.58 - 4.92 )	3.56 ( 67.69 )	3.54 ( 2.7 )	1.83 ( 1.36 )
PRODUCT SUPPLY ISSUE	37	38121	3036	29980490	280.79	2.77	PRODUCT ISSUES	9.58 ( 6.93 - 13.26 )	9.58 ( 280.79 )	9.47 ( 7.22 )	3.24 ( 2.77 )
SARS-COV-2 TEST POSITIVE	37	38121	7000	29976526	88.14	1.58	INVESTIGATIONS	4.16 ( 3.01 - 5.74 )	4.15 ( 88.14 )	4.14 ( 3.16 )	2.05 ( 1.58 )
INJECTION SITE VESICLES	34	38124	3336	29980190	206.45	2.5	GENERAL DISORDERS AND ADMINISTRATION SITE CONDITIONS	8.01 ( 5.72 - 11.24 )	8.01 ( 206.45 )	7.94 ( 5.98 )	2.99 ( 2.5 )
LIVER FUNCTION TEST INCREASED	34	38124	9802	29973724	37.03	0.95	INVESTIGATIONS	2.73 ( 1.95 - 3.82 )	2.73 ( 37.03 )	2.72 ( 2.05 )	1.44 ( 0.95 )
ABSCESS	33	38125	7287	29976239	60.44	1.33	INFECTIONS AND INFESTATIONS	3.56 ( 2.53 - 5.01 )	3.56 ( 60.44 )	3.55 ( 2.66 )	1.83 ( 1.33 )
AUTOINFLAMMATORY DISEASE	31	38127	91	29983435	6143.44	7.07	IMMUNE SYSTEM DISORDERS	267.9 ( 178.2 - 402.76 )	267.68 ( 6143.44 )	199.92 ( 142.13 )	7.64 ( 7.07 )
SERUM AMYLOID A PROTEIN INCREASED	31	38127	56	29983470	8639.79	7.54	INVESTIGATIONS	435.33 ( 280.68 - 675.2 )	434.98 ( 8639.79 )	280.34 ( 194.18 )	8.13 ( 7.54 )
ADVERSE REACTION	31	38127	6721	29976805	58.65	1.34	GENERAL DISORDERS AND ADMINISTRATION SITE CONDITIONS	3.63 ( 2.55 - 5.16 )	3.62 ( 58.65 )	3.61 ( 2.69 )	1.85 ( 1.34 )
MUCKLE-WELLS SYNDROME	30	38128	3	29983523	21424.7	8.77	CONGENITAL, FAMILIAL AND GENETIC DISORDERS	7863.91 ( 2399.84 - 25768.83 )	7857.73 ( 21424.74 )	715.25 ( 264.95 )	9.48 ( 8.77 )
SKIN REACTION	29	38129	7139	29976387	43.49	1.14	SKIN AND SUBCUTANEOUS TISSUE DISORDERS	3.19 ( 2.22 - 4.6 )	3.19 ( 43.49 )	3.18 ( 2.35 )	1.67 ( 1.14 )
BLOOD LACTATE DEHYDROGENASE INCREASED	29	38129	6832	29976694	47.23	1.21	INVESTIGATIONS	3.34 ( 2.32 - 4.81 )	3.34 ( 47.23 )	3.33 ( 2.45 )	1.73 ( 1.21 )
PHARYNGITIS	28	38130	7275	29976251	37.8	1.06	INFECTIONS AND INFESTATIONS	3.03 ( 2.09 - 4.39 )	3.02 ( 37.8 )	3.02 ( 2.21 )	1.59 ( 1.06 )
CONCOMITANT DISEASE AGGRAVATED	27	38131	3084	29980442	134.5	2.22	GENERAL DISORDERS AND ADMINISTRATION SITE CONDITIONS	6.88 ( 4.71 - 10.06 )	6.88 ( 134.5 )	6.83 ( 4.97 )	2.77 ( 2.22 )
CORONAVIRUS INFECTION	27	38131	2915	29980611	144.89	2.3	INFECTIONS AND INFESTATIONS	7.28 ( 4.98 - 10.64 )	7.28 ( 144.89 )	7.22 ( 5.26 )	2.85 ( 2.3 )
TONSILLITIS	26	38132	2841	29980685	137.34	2.28	INFECTIONS AND INFESTATIONS	7.2 ( 4.89 - 10.59 )	7.19 ( 137.34 )	7.14 ( 5.16 )	2.83 ( 2.28 )
INJECTION SITE DISCOMFORT	23	38135	5080	29978446	42.11	1.24	GENERAL DISORDERS AND ADMINISTRATION SITE CONDITIONS	3.56 ( 2.36 - 5.36 )	3.56 ( 42.11 )	3.55 ( 2.52 )	1.83 ( 1.24 )
TENDERNESS	23	38135	6007	29977519	30.73	1	GENERAL DISORDERS AND ADMINISTRATION SITE CONDITIONS	3.01 ( 2 - 4.53 )	3.01 ( 30.73 )	3 ( 2.13 )	1.59 ( 1 )
HEPATOMEGALY	22	38136	4731	29978795	42.22	1.26	HEPATOBILIARY DISORDERS	3.66 ( 2.4 - 5.56 )	3.65 ( 42.22 )	3.64 ( 2.56 )	1.86 ( 1.26 )
STREPTOCOCCAL INFECTION	21	38137	2706	29980820	88.82	1.98	INFECTIONS AND INFESTATIONS	6.1 ( 3.97 - 9.37 )	6.1 ( 88.82 )	6.06 ( 4.23 )	2.6 ( 1.98 )
SKIN INFECTION	21	38137	5410	29978116	28.83	0.99	INFECTIONS AND INFESTATIONS	3.05 ( 1.99 - 4.68 )	3.05 ( 28.83 )	3.04 ( 2.13 )	1.61 ( 0.99 )
EPSTEIN-BARR VIRUS INFECTION	19	38139	2441	29981085	80.69	1.96	INFECTIONS AND INFESTATIONS	6.12 ( 3.9 - 9.61 )	6.12 ( 80.69 )	6.08 ( 4.16 )	2.6 ( 1.96 )
INJECTION SITE HYPERSENSITIVITY	19	38139	1664	29981862	133.08	2.5	GENERAL DISORDERS AND ADMINISTRATION SITE CONDITIONS	8.98 ( 5.71 - 14.11 )	8.97 ( 133.08 )	8.88 ( 6.08 )	3.15 ( 2.5 )
SPLENOMEGALY	18	38140	3798	29979728	35.7	1.23	BLOOD AND LYMPHATIC SYSTEM DISORDERS	3.73 ( 2.34 - 5.92 )	3.72 ( 35.7 )	3.71 ( 2.52 )	1.89 ( 1.23 )
CLUBBING	18	38140	180	29983346	1253.3	5.47	MUSCULOSKELETAL AND CONNECTIVE TISSUE DISORDERS	78.61 ( 48.42 - 127.64 )	78.58 ( 1253.3 )	71.52 ( 47.68 )	6.16 ( 5.47 )
ADRENAL INSUFFICIENCY	18	38140	4456	29979070	26.7	1	ENDOCRINE DISORDERS	3.18 ( 2 - 5.04 )	3.17 ( 26.7 )	3.17 ( 2.15 )	1.66 ( 1 )
RED BLOOD CELL SEDIMENTATION RATE ABNORMAL	17	38141	1652	29981874	104.5	2.32	INVESTIGATIONS	8.09 ( 5.02 - 13.05 )	8.09 ( 104.5 )	8.01 ( 5.37 )	3 ( 2.32 )
INJECTION SITE SCAR	17	38141	1598	29981928	108.99	2.37	GENERAL DISORDERS AND ADMINISTRATION SITE CONDITIONS	8.36 ( 5.18 - 13.49 )	8.36 ( 108.99 )	8.28 ( 5.55 )	3.05 ( 2.37 )
POLYARTHRITIS	17	38141	2542	29980984	58.19	1.7	MUSCULOSKELETAL AND CONNECTIVE TISSUE DISORDERS	5.26 ( 3.26 - 8.47 )	5.25 ( 58.19 )	5.23 ( 3.51 )	2.39 ( 1.7 )
SYMPTOM RECURRENCE	17	38141	2297	29981229	67.29	1.85	GENERAL DISORDERS AND ADMINISTRATION SITE CONDITIONS	5.82 ( 3.61 - 9.38 )	5.82 ( 67.29 )	5.78 ( 3.88 )	2.53 ( 1.85 )
PRODUCT DISTRIBUTION ISSUE	15	38143	2480	29981046	44.18	1.52	PRODUCT ISSUES	4.75 ( 2.86 - 7.9 )	4.75 ( 44.18 )	4.73 ( 3.09 )	2.24 ( 1.52 )
EOSINOPHIL COUNT INCREASED	14	38144	3403	29980123	21.5	0.94	INVESTIGATIONS	3.23 ( 1.91 - 5.47 )	3.23 ( 21.5 )	3.22 ( 2.08 )	1.69 ( 0.94 )
PLEURISY	14	38144	3346	29980180	22.2	0.97	RESPIRATORY, THORACIC AND MEDIASTINAL DISORDERS	3.29 ( 1.95 - 5.56 )	3.29 ( 22.2 )	3.28 ( 2.11 )	1.71 ( 0.97 )
AMYLOIDOSIS	14	38144	527	29982999	258.06	3.59	IMMUNE SYSTEM DISORDERS	20.88 ( 12.28 - 35.51 )	20.87 ( 258.06 )	20.36 ( 13.06 )	4.35 ( 3.59 )
UPPER RESPIRATORY TRACT INFLAMMATION	14	38144	566	29982960	238.92	3.49	RESPIRATORY, THORACIC AND MEDIASTINAL DISORDERS	19.44 ( 11.44 - 33.04 )	19.44 ( 238.92 )	18.99 ( 12.18 )	4.25 ( 3.49 )
HEPATOSPLENOMEGALY	13	38145	879	29982647	124.36	2.74	HEPATOBILIARY DISORDERS	11.62 ( 6.72 - 20.1 )	11.62 ( 124.36 )	11.47 ( 7.25 )	3.52 ( 2.74 )
TUMOUR NECROSIS FACTOR RECEPTOR-ASSOCIATED PERIODIC SYNDROME	12	38146	15	29983511	4177.47	7.48	CONGENITAL, FAMILIAL AND GENETIC DISORDERS	628.82 ( 294.32 - 1343.47 )	628.62 ( 4177.47 )	349.68 ( 185.26 )	8.45 ( 7.48 )
OTITIS MEDIA	12	38146	1634	29981892	46.99	1.72	INFECTIONS AND INFESTATIONS	5.77 ( 3.27 - 10.19 )	5.77 ( 46.99 )	5.74 ( 3.57 )	2.52 ( 1.72 )
BEHCET'S SYNDROME	12	38146	666	29982860	144.15	2.99	VASCULAR DISORDERS	14.16 ( 8 - 25.07 )	14.16 ( 144.15 )	13.93 ( 8.64 )	3.8 ( 2.99 )
SUBCUTANEOUS ABSCESS	11	38147	2324	29981202	21.77	1.05	INFECTIONS AND INFESTATIONS	3.72 ( 2.06 - 6.73 )	3.72 ( 21.77 )	3.71 ( 2.26 )	1.89 ( 1.05 )
FIBRIN D DIMER INCREASED	11	38147	1821	29981705	32.34	1.4	INVESTIGATIONS	4.75 ( 2.62 - 8.59 )	4.75 ( 32.34 )	4.72 ( 2.88 )	2.24 ( 1.4 )
INTERLEUKIN LEVEL INCREASED	11	38147	158	29983368	542.22	4.82	INVESTIGATIONS	54.72 ( 29.7 - 100.84 )	54.71 ( 542.22 )	51.21 ( 30.71 )	5.68 ( 4.82 )
VARICELLA	10	38148	1026	29982500	57.33	2.05	INFECTIONS AND INFESTATIONS	7.66 ( 4.11 - 14.28 )	7.66 ( 57.33 )	7.59 ( 4.51 )	2.92 ( 2.05 )
INFECTIOUS MONONUCLEOSIS	10	38148	1308	29982218	41.42	1.7	INFECTIONS AND INFESTATIONS	6.01 ( 3.23 - 11.2 )	6.01 ( 41.42 )	5.97 ( 3.55 )	2.58 ( 1.7 )
CONCOMITANT DISEASE PROGRESSION	10	38148	814	29982712	76.63	2.38	GENERAL DISORDERS AND ADMINISTRATION SITE CONDITIONS	9.66 ( 5.18 - 18.02 )	9.65 ( 76.63 )	9.55 ( 5.67 )	3.26 ( 2.38 )
ALVEOLAR PROTEINOSIS	10	38148	202	29983324	351.84	4.32	RESPIRATORY, THORACIC AND MEDIASTINAL DISORDERS	38.91 ( 20.62 - 73.43 )	38.9 ( 351.84 )	37.11 ( 21.81 )	5.21 ( 4.32 )
SUSPECTED COVID-19	10	38148	1724	29981802	27.61	1.31	INFECTIONS AND INFESTATIONS	4.56 ( 2.45 - 8.49 )	4.56 ( 27.61 )	4.54 ( 2.7 )	2.18 ( 1.31 )
FAMILIAL COLD AUTOINFLAMMATORY SYNDROME	9	38149	4	29983522	4890.44	7.89	CONGENITAL, FAMILIAL AND GENETIC DISORDERS	1768.41 ( 544.56 - 5742.73 )	1767.99 ( 4890.44 )	544.69 ( 203.3 )	9.09 ( 7.89 )
ADENOVIRUS INFECTION	9	38149	793	29982733	62.56	2.22	INFECTIONS AND INFESTATIONS	8.92 ( 4.62 - 17.21 )	8.92 ( 62.56 )	8.83 ( 5.09 )	3.14 ( 2.22 )
PARONYCHIA	9	38149	1977	29981549	16.64	0.92	INFECTIONS AND INFESTATIONS	3.58 ( 1.86 - 6.89 )	3.58 ( 16.64 )	3.57 ( 2.06 )	1.83 ( 0.92 )
CUSHINGOID	9	38149	1565	29981961	24.52	1.25	ENDOCRINE DISORDERS	4.52 ( 2.35 - 8.7 )	4.52 ( 24.52 )	4.5 ( 2.6 )	2.17 ( 1.25 )
ATYPICAL PNEUMONIA	8	38150	1384	29982142	21.97	1.21	INFECTIONS AND INFESTATIONS	4.54 ( 2.27 - 9.1 )	4.54 ( 21.97 )	4.52 ( 2.53 )	2.18 ( 1.21 )
LYMPHADENITIS	8	38150	1183	29982343	27.83	1.44	BLOOD AND LYMPHATIC SYSTEM DISORDERS	5.31 ( 2.65 - 10.65 )	5.31 ( 27.83 )	5.28 ( 2.95 )	2.4 ( 1.44 )
JOINT DESTRUCTION	8	38150	1033	29982493	33.74	1.63	MUSCULOSKELETAL AND CONNECTIVE TISSUE DISORDERS	6.09 ( 3.04 - 12.2 )	6.09 ( 33.74 )	6.05 ( 3.38 )	2.6 ( 1.63 )
INJECTION SITE CELLULITIS	8	38150	996	29982530	35.48	1.68	INFECTIONS AND INFESTATIONS	6.31 ( 3.15 - 12.66 )	6.31 ( 35.48 )	6.27 ( 3.5 )	2.65 ( 1.68 )
MACULE	7	38151	1419	29982107	14.87	0.93	SKIN AND SUBCUTANEOUS TISSUE DISORDERS	3.88 ( 1.84 - 8.15 )	3.88 ( 14.87 )	3.86 ( 2.07 )	1.95 ( 0.93 )
TONSILLAR HYPERTROPHY	7	38151	823	29982703	33.55	1.71	RESPIRATORY, THORACIC AND MEDIASTINAL DISORDERS	6.68 ( 3.18 - 14.07 )	6.68 ( 33.55 )	6.64 ( 3.56 )	2.73 ( 1.71 )
INJECTION SITE OEDEMA	7	38151	1030	29982496	24.53	1.38	GENERAL DISORDERS AND ADMINISTRATION SITE CONDITIONS	5.34 ( 2.54 - 11.23 )	5.34 ( 24.53 )	5.31 ( 2.85 )	2.41 ( 1.38 )
ILEAL ULCER	7	38151	353	29983173	93.67	2.9	GASTROINTESTINAL DISORDERS	15.58 ( 7.37 - 32.93 )	15.58 ( 93.67 )	15.3 ( 8.18 )	3.94 ( 2.9 )
HYPERFERRITINAEMIA	7	38151	118	29983408	294.95	4.41	METABOLISM AND NUTRITION DISORDERS	46.62 ( 21.75 - 99.94 )	46.61 ( 294.95 )	44.06 ( 23.28 )	5.46 ( 4.41 )
FAECAL CALPROTECTIN INCREASED	7	38151	989	29982537	26.01	1.44	INVESTIGATIONS	5.56 ( 2.64 - 11.7 )	5.56 ( 26.01 )	5.53 ( 2.97 )	2.47 ( 1.44 )
LOCAL REACTION	7	38151	399	29983127	81.58	2.73	GENERAL DISORDERS AND ADMINISTRATION SITE CONDITIONS	13.79 ( 6.53 - 29.11 )	13.79 ( 81.58 )	13.57 ( 7.26 )	3.76 ( 2.73 )
PNEUMONIA LIPOID	6	38152	37	29983489	647.57	5.6	RESPIRATORY, THORACIC AND MEDIASTINAL DISORDERS	127.44 ( 53.79 - 301.97 )	127.42 ( 647.57 )	109.78 ( 53.34 )	6.78 ( 5.6 )
WRONG DOSE	6	38152	1068	29982458	15.76	1.04	INJURY, POISONING AND PROCEDURAL COMPLICATIONS	4.41 ( 1.98 - 9.85 )	4.41 ( 15.76 )	4.4 ( 2.25 )	2.14 ( 1.04 )
SCHNITZLER'S SYNDROME	6	38152	17	29983509	1221.05	6.44	SKIN AND SUBCUTANEOUS TISSUE DISORDERS	277.38 ( 109.35 - 703.56 )	277.33 ( 1221.05 )	205.25 ( 94.2 )	7.68 ( 6.44 )
SKIN INDURATION	6	38152	1149	29982377	14.01	0.94	SKIN AND SUBCUTANEOUS TISSUE DISORDERS	4.1 ( 1.84 - 9.15 )	4.1 ( 14.01 )	4.09 ( 2.09 )	2.03 ( 0.94 )
RENAL AMYLOIDOSIS	6	38152	103	29983423	248.31	4.31	RENAL AND URINARY DISORDERS	45.78 ( 20.1 - 104.28 )	45.77 ( 248.31 )	43.31 ( 21.75 )	5.44 ( 4.31 )
OTITIS MEDIA ACUTE	5	38153	332	29983194	48.86	2.36	INFECTIONS AND INFESTATIONS	11.84 ( 4.89 - 28.62 )	11.83 ( 48.86 )	11.67 ( 5.58 )	3.55 ( 2.36 )
KNEE DEFORMITY	5	38153	769	29982757	16.42	1.16	MUSCULOSKELETAL AND CONNECTIVE TISSUE DISORDERS	5.11 ( 2.12 - 12.31 )	5.11 ( 16.42 )	5.08 ( 2.44 )	2.35 ( 1.16 )
RED BLOOD CELL SEDIMENTATION RATE DECREASED	5	38153	147	29983379	119.75	3.49	INVESTIGATIONS	26.73 ( 10.96 - 65.18 )	26.73 ( 119.75 )	25.88 ( 12.28 )	4.69 ( 3.49 )
BLOOD FIBRINOGEN DECREASED	5	38153	382	29983144	41.37	2.16	INVESTIGATIONS	10.29 ( 4.26 - 24.86 )	10.28 ( 41.37 )	10.17 ( 4.86 )	3.35 ( 2.16 )
MAST CELL ACTIVATION SYNDROME	5	38153	517	29983009	28.38	1.73	BLOOD AND LYMPHATIC SYSTEM DISORDERS	7.6 ( 3.15 - 18.34 )	7.6 ( 28.38 )	7.54 ( 3.61 )	2.91 ( 1.73 )
SALMONELLOSIS	5	38153	717	29982809	18.18	1.26	INFECTIONS AND INFESTATIONS	5.48 ( 2.27 - 13.21 )	5.48 ( 18.18 )	5.45 ( 2.61 )	2.45 ( 1.26 )
ARTHRODESIS	5	38153	646	29982880	21.07	1.41	SURGICAL AND MEDICAL PROCEDURES	6.08 ( 2.52 - 14.66 )	6.08 ( 21.07 )	6.04 ( 2.89 )	2.6 ( 1.41 )
SCARLET FEVER	5	38153	170	29983356	102.75	3.29	INFECTIONS AND INFESTATIONS	23.11 ( 9.5 - 56.25 )	23.11 ( 102.75 )	22.48 ( 10.68 )	4.49 ( 3.29 )
SHORT STATURE	5	38153	78	29983448	227.37	4.35	MUSCULOSKELETAL AND CONNECTIVE TISSUE DISORDERS	50.38 ( 20.39 - 124.43 )	50.37 ( 227.37 )	47.4 ( 22.24 )	5.57 ( 4.35 )
SERUM FERRITIN DECREASED	5	38153	886	29982640	13.23	0.96	INVESTIGATIONS	4.43 ( 1.84 - 10.68 )	4.43 ( 13.23 )	4.42 ( 2.12 )	2.14 ( 0.96 )
GROWTH RETARDATION	5	38153	838	29982688	14.42	1.04	MUSCULOSKELETAL AND CONNECTIVE TISSUE DISORDERS	4.69 ( 1.95 - 11.3 )	4.69 ( 14.42 )	4.67 ( 2.24 )	2.22 ( 1.04 )
PNEUMONIA PNEUMOCOCCAL	4	38154	568	29982958	14.75	1.16	INFECTIONS AND INFESTATIONS	5.53 ( 2.07 - 14.8 )	5.53 ( 14.75 )	5.5 ( 2.42 )	2.46 ( 1.16 )
LYMPHANGITIS	4	38154	380	29983146	25.3	1.74	INFECTIONS AND INFESTATIONS	8.27 ( 3.09 - 22.16 )	8.27 ( 25.3 )	8.2 ( 3.59 )	3.03 ( 1.74 )
PULMONARY VENO-OCCLUSIVE DISEASE	4	38154	352	29983174	27.85	1.84	RESPIRATORY, THORACIC AND MEDIASTINAL DISORDERS	8.93 ( 3.33 - 23.93 )	8.93 ( 27.85 )	8.84 ( 3.88 )	3.14 ( 1.84 )
CELLULITIS STAPHYLOCOCCAL	4	38154	332	29983194	29.93	1.93	INFECTIONS AND INFESTATIONS	9.47 ( 3.53 - 25.38 )	9.47 ( 29.93 )	9.37 ( 4.1 )	3.23 ( 1.93 )
JOINT ANKYLOSIS	4	38154	289	29983237	35.38	2.12	MUSCULOSKELETAL AND CONNECTIVE TISSUE DISORDERS	10.88 ( 4.05 - 29.18 )	10.88 ( 35.38 )	10.74 ( 4.7 )	3.43 ( 2.12 )
ENTEROVIRUS INFECTION	4	38154	274	29983252	37.68	2.2	INFECTIONS AND INFESTATIONS	11.47 ( 4.27 - 30.79 )	11.47 ( 37.68 )	11.32 ( 4.96 )	3.5 ( 2.2 )
CYTOMEGALOVIRUS TEST POSITIVE	4	38154	631	29982895	12.65	1.01	INVESTIGATIONS	4.98 ( 1.86 - 13.32 )	4.98 ( 12.65 )	4.96 ( 2.18 )	2.31 ( 1.01 )
INJECTION SITE EXFOLIATION	4	38154	410	29983116	22.96	1.63	GENERAL DISORDERS AND ADMINISTRATION SITE CONDITIONS	7.67 ( 2.86 - 20.53 )	7.67 ( 22.96 )	7.6 ( 3.33 )	2.93 ( 1.63 )
SECONDARY AMYLOIDOSIS	4	38154	47	29983479	239.2	4.6	IMMUNE SYSTEM DISORDERS	66.88 ( 24.1 - 185.64 )	66.87 ( 239.2 )	61.71 ( 26.26 )	5.95 ( 4.6 )
ANKLE ARTHROPLASTY	4	38154	210	29983316	51.16	2.57	SURGICAL AND MEDICAL PROCEDURES	14.97 ( 5.57 - 40.26 )	14.97 ( 51.16 )	14.71 ( 6.43 )	3.88 ( 2.57 )
VIRAEMIA	4	38154	345	29983181	28.55	1.87	INFECTIONS AND INFESTATIONS	9.11 ( 3.4 - 24.42 )	9.11 ( 28.55 )	9.02 ( 3.95 )	3.17 ( 1.87 )
POST LUMBAR PUNCTURE SYNDROME	4	38154	540	29982986	15.85	1.24	INJURY, POISONING AND PROCEDURAL COMPLICATIONS	5.82 ( 2.18 - 15.57 )	5.82 ( 15.85 )	5.79 ( 2.54 )	2.53 ( 1.24 )
PARVOVIRUS INFECTION	4	38154	161	29983365	68.59	2.94	INFECTIONS AND INFESTATIONS	19.52 ( 7.24 - 52.66 )	19.52 ( 68.59 )	19.07 ( 8.32 )	4.25 ( 2.94 )
INTERLEUKIN-2 RECEPTOR INCREASED	4	38154	64	29983462	177.44	4.2	INVESTIGATIONS	49.12 ( 17.89 - 134.88 )	49.11 ( 177.44 )	46.28 ( 19.87 )	5.53 ( 4.2 )
ASTEATOSIS	4	38154	27	29983499	398.62	5.28	SKIN AND SUBCUTANEOUS TISSUE DISORDERS	116.42 ( 40.74 - 332.74 )	116.41 ( 398.62 )	101.52 ( 42.16 )	6.67 ( 5.28 )
PERICARDIAL DISEASE	4	38154	124	29983402	90.62	3.3	CARDIAC DISORDERS	25.35 ( 9.37 - 68.62 )	25.35 ( 90.62 )	24.59 ( 10.69 )	4.62 ( 3.3 )
BODY TINEA	4	38154	260	29983266	40.07	2.27	INFECTIONS AND INFESTATIONS	12.09 ( 4.5 - 32.46 )	12.09 ( 40.07 )	11.92 ( 5.22 )	3.58 ( 2.27 )
BETA HAEMOLYTIC STREPTOCOCCAL INFECTION	4	38154	670	29982856	11.55	0.93	INFECTIONS AND INFESTATIONS	4.69 ( 1.76 - 12.54 )	4.69 ( 11.55 )	4.67 ( 2.05 )	2.22 ( 0.93 )
HYPERTENSIVE CARDIOMYOPATHY	4	38154	136	29983390	82.2	3.18	CARDIAC DISORDERS	23.11 ( 8.55 - 62.47 )	23.11 ( 82.2 )	22.48 ( 9.78 )	4.49 ( 3.18 )
EPIDURAL LIPOMATOSIS	4	38154	86	29983440	132.15	3.8	NERVOUS SYSTEM DISORDERS	36.55 ( 13.41 - 99.61 )	36.55 ( 132.15 )	34.97 ( 15.11 )	5.13 ( 3.8 )
OBSTRUCTIVE SLEEP APNOEA SYNDROME	4	38154	436	29983090	21.2	1.54	RESPIRATORY, THORACIC AND MEDIASTINAL DISORDERS	7.21 ( 2.69 - 19.3 )	7.21 ( 21.2 )	7.15 ( 3.14 )	2.84 ( 1.54 )
HEPATOSPLENIC T-CELL LYMPHOMA	3	38155	105	29983421	59.78	2.98	NEOPLASMS BENIGN, MALIGNANT AND UNSPECIFIED (INCL CYSTS AND POLYPS)	22.45 ( 7.13 - 70.75 )	22.45 ( 59.78 )	21.85 ( 8.37 )	4.45 ( 2.98 )
MENINGISM	3	38155	261	29983265	21.18	1.71	NERVOUS SYSTEM DISORDERS	9.03 ( 2.89 - 28.19 )	9.03 ( 21.18 )	8.94 ( 3.45 )	3.16 ( 1.71 )
GASTROENTERITIS SALMONELLA	3	38155	364	29983162	13.78	1.23	INFECTIONS AND INFESTATIONS	6.48 ( 2.08 - 20.18 )	6.48 ( 13.78 )	6.43 ( 2.49 )	2.69 ( 1.23 )
HAEMOPHILUS INFECTION	3	38155	376	29983150	13.18	1.19	INFECTIONS AND INFESTATIONS	6.27 ( 2.01 - 19.53 )	6.27 ( 13.18 )	6.23 ( 2.41 )	2.64 ( 1.19 )
MEAN CELL HAEMOGLOBIN CONCENTRATION INCREASED	3	38155	225	29983301	25.38	1.92	INVESTIGATIONS	10.48 ( 3.35 - 32.73 )	10.48 ( 25.38 )	10.35 ( 3.99 )	3.37 ( 1.92 )
TYPE III IMMUNE COMPLEX MEDIATED REACTION	3	38155	221	29983305	25.93	1.94	IMMUNE SYSTEM DISORDERS	10.67 ( 3.41 - 33.33 )	10.67 ( 25.93 )	10.54 ( 4.06 )	3.4 ( 1.94 )
WEBER-CHRISTIAN DISEASE	3	38155	4	29983522	1006.85	6.63	SKIN AND SUBCUTANEOUS TISSUE DISORDERS	589.38 ( 131.9 - 2633.51 )	589.33 ( 1006.85 )	337.19 ( 96.36 )	8.4 ( 6.63 )
CUTANEOUS SYMPTOM	3	38155	266	29983260	20.69	1.68	SKIN AND SUBCUTANEOUS TISSUE DISORDERS	8.86 ( 2.84 - 27.66 )	8.86 ( 20.69 )	8.77 ( 3.39 )	3.13 ( 1.68 )
BRUCELLOSIS	3	38155	68	29983458	93.94	3.57	INFECTIONS AND INFESTATIONS	34.67 ( 10.91 - 110.19 )	34.67 ( 93.94 )	33.24 ( 12.63 )	5.06 ( 3.57 )
WRIST DEFORMITY	3	38155	376	29983150	13.18	1.19	MUSCULOSKELETAL AND CONNECTIVE TISSUE DISORDERS	6.27 ( 2.01 - 19.53 )	6.27 ( 13.18 )	6.23 ( 2.41 )	2.64 ( 1.19 )
ACTIVATED PARTIAL THROMBOPLASTIN TIME SHORTENED	3	38155	173	29983353	34.5	2.29	INVESTIGATIONS	13.63 ( 4.35 - 42.67 )	13.63 ( 34.5 )	13.41 ( 5.16 )	3.75 ( 2.29 )
PROTEIN URINE	3	38155	390	29983136	12.53	1.14	INVESTIGATIONS	6.04 ( 1.94 - 18.83 )	6.04 ( 12.53 )	6.01 ( 2.32 )	2.59 ( 1.14 )
INFILTRATION ANAESTHESIA	3	38155	22	29983504	277.62	5.01	SURGICAL AND MEDICAL PROCEDURES	107.16 ( 32.07 - 358.04 )	107.15 ( 277.62 )	94.41 ( 34.41 )	6.56 ( 5.01 )
VASCULITIC RASH	3	38155	355	29983171	14.25	1.27	SKIN AND SUBCUTANEOUS TISSUE DISORDERS	6.64 ( 2.13 - 20.69 )	6.64 ( 14.25 )	6.59 ( 2.55 )	2.72 ( 1.27 )
ABDOMINAL COMPARTMENT SYNDROME	3	38155	245	29983281	22.9	1.8	GASTROINTESTINAL DISORDERS	9.62 ( 3.08 - 30.04 )	9.62 ( 22.9 )	9.52 ( 3.67 )	3.25 ( 1.8 )
EHLERS-DANLOS SYNDROME	3	38155	257	29983269	21.59	1.73	CONGENITAL, FAMILIAL AND GENETIC DISORDERS	9.17 ( 2.94 - 28.63 )	9.17 ( 21.59 )	9.08 ( 3.5 )	3.18 ( 1.73 )
CYTOKINE STORM	3	38155	195	29983331	30.05	2.12	IMMUNE SYSTEM DISORDERS	12.09 ( 3.87 - 37.81 )	12.09 ( 30.05 )	11.92 ( 4.59 )	3.58 ( 2.12 )
VULVAL ABSCESS	3	38155	332	29983194	15.58	1.37	INFECTIONS AND INFESTATIONS	7.1 ( 2.28 - 22.13 )	7.1 ( 15.58 )	7.05 ( 2.72 )	2.82 ( 1.37 )
HAND-FOOT-AND-MOUTH DISEASE	3	38155	323	29983203	16.16	1.4	INFECTIONS AND INFESTATIONS	7.3 ( 2.34 - 22.75 )	7.3 ( 16.16 )	7.24 ( 2.8 )	2.86 ( 1.4 )
BODY HEIGHT BELOW NORMAL	3	38155	273	29983253	20.03	1.64	INVESTIGATIONS	8.64 ( 2.77 - 26.94 )	8.63 ( 20.03 )	8.55 ( 3.3 )	3.1 ( 1.64 )
HUMAN ANTICHIMERIC ANTIBODY POSITIVE	3	38155	152	29983374	39.93	2.47	INVESTIGATIONS	15.51 ( 4.95 - 48.63 )	15.51 ( 39.93 )	15.23 ( 5.85 )	3.93 ( 2.47 )
MEASLES	3	38155	246	29983280	22.78	1.79	INFECTIONS AND INFESTATIONS	9.58 ( 3.07 - 29.92 )	9.58 ( 22.78 )	9.48 ( 3.66 )	3.24 ( 1.79 )
FEBRILE CONVULSION	3	38155	446	29983080	10.35	0.95	NERVOUS SYSTEM DISORDERS	5.29 ( 1.7 - 16.45 )	5.29 ( 10.35 )	5.26 ( 2.03 )	2.39 ( 0.95 )
MOTOR DEVELOPMENTAL DELAY	3	38155	133	29983393	46.3	2.65	NERVOUS SYSTEM DISORDERS	17.73 ( 5.64 - 55.66 )	17.72 ( 46.3 )	17.36 ( 6.66 )	4.12 ( 2.65 )
GROWTH FAILURE	3	38155	136	29983390	45.18	2.62	MUSCULOSKELETAL AND CONNECTIVE TISSUE DISORDERS	17.33 ( 5.52 - 54.42 )	17.33 ( 45.18 )	16.98 ( 6.52 )	4.09 ( 2.62 )
METAPNEUMOVIRUS INFECTION	3	38155	280	29983246	19.41	1.61	INFECTIONS AND INFESTATIONS	8.42 ( 2.7 - 26.27 )	8.42 ( 19.41 )	8.34 ( 3.22 )	3.06 ( 1.61 )
OESOPHAGEAL INFECTION	3	38155	232	29983294	24.46	1.87	INFECTIONS AND INFESTATIONS	10.16 ( 3.25 - 31.74 )	10.16 ( 24.46 )	10.04 ( 3.87 )	3.33 ( 1.87 )
COMPLEMENT FACTOR DECREASED	3	38155	85	29983441	74.67	3.27	INVESTIGATIONS	27.74 ( 8.77 - 87.72 )	27.73 ( 74.67 )	26.82 ( 10.23 )	4.75 ( 3.27 )
DOSE CALCULATION ERROR	3	38155	219	29983307	26.21	1.95	INJURY, POISONING AND PROCEDURAL COMPLICATIONS	10.76 ( 3.44 - 33.64 )	10.76 ( 26.21 )	10.63 ( 4.1 )	3.41 ( 1.95 )
HEPATITIS A	3	38155	380	29983146	12.99	1.17	INFECTIONS AND INFESTATIONS	6.2 ( 1.99 - 19.32 )	6.2 ( 12.99 )	6.16 ( 2.38 )	2.62 ( 1.17 )
HYPOFIBRINOGENAEMIA	3	38155	259	29983267	21.39	1.72	BLOOD AND LYMPHATIC SYSTEM DISORDERS	9.1 ( 2.92 - 28.41 )	9.1 ( 21.39 )	9.01 ( 3.48 )	3.17 ( 1.72 )
PAROTID GLAND ENLARGEMENT	3	38155	317	29983209	16.56	1.43	GASTROINTESTINAL DISORDERS	7.44 ( 2.39 - 23.18 )	7.44 ( 16.56 )	7.38 ( 2.85 )	2.88 ( 1.43 )
RED BLOOD CELL SEDIMENTATION RATE	3	38155	193	29983333	30.42	2.13	INVESTIGATIONS	12.21 ( 3.9 - 38.21 )	12.21 ( 30.42 )	12.04 ( 4.64 )	3.59 ( 2.13 )
ABDOMINAL WALL ABSCESS	3	38155	298	29983228	17.93	1.52	INFECTIONS AND INFESTATIONS	7.91 ( 2.54 - 24.67 )	7.91 ( 17.93 )	7.84 ( 3.03 )	2.97 ( 1.52 )
CRYSTAL ARTHROPATHY	3	38155	110	29983416	56.88	2.92	MUSCULOSKELETAL AND CONNECTIVE TISSUE DISORDERS	21.43 ( 6.81 - 67.48 )	21.43 ( 56.88 )	20.89 ( 8 )	4.38 ( 2.92 )
GASTROENTERITIS ESCHERICHIA COLI	3	38155	195	29983331	30.05	2.12	INFECTIONS AND INFESTATIONS	12.09 ( 3.87 - 37.81 )	12.09 ( 30.05 )	11.92 ( 4.59 )	3.58 ( 2.12 )
INFLAMMATORY MARKER DECREASED	3	38155	45	29983481	141.76	4.12	INVESTIGATIONS	52.39 ( 16.28 - 168.59 )	52.38 ( 141.76 )	49.17 ( 18.49 )	5.62 ( 4.12 )
LUNG DIFFUSION DISORDER	3	38155	42	29983484	151.6	4.21	RESPIRATORY, THORACIC AND MEDIASTINAL DISORDERS	56.13 ( 17.4 - 181.1 )	56.13 ( 151.6 )	52.45 ( 19.68 )	5.71 ( 4.21 )
SINUSITIS FUNGAL	3	38155	361	29983165	13.93	1.25	INFECTIONS AND INFESTATIONS	6.53 ( 2.1 - 20.34 )	6.53 ( 13.93 )	6.48 ( 2.51 )	2.7 ( 1.25 )
EPIGLOTTITIS	3	38155	241	29983285	23.36	1.82	INFECTIONS AND INFESTATIONS	9.78 ( 3.13 - 30.55 )	9.78 ( 23.36 )	9.67 ( 3.73 )	3.27 ( 1.82 )
INAPPROPRIATE SCHEDULE OF PRODUCT DISCONTINUATION	3	38155	123	29983403	50.42	2.76	INJURY, POISONING AND PROCEDURAL COMPLICATIONS	19.17 ( 6.1 - 60.25 )	19.17 ( 50.42 )	18.73 ( 7.18 )	4.23 ( 2.76 )
INJECTION SITE PUSTULE	3	38155	210	29983316	27.55	2.01	INFECTIONS AND INFESTATIONS	11.23 ( 3.59 - 35.09 )	11.23 ( 27.55 )	11.08 ( 4.27 )	3.47 ( 2.01 )
CHONDROCALCINOSIS	3	38155	312	29983214	16.9	1.45	MUSCULOSKELETAL AND CONNECTIVE TISSUE DISORDERS	7.56 ( 2.42 - 23.56 )	7.56 ( 16.9 )	7.49 ( 2.89 )	2.91 ( 1.45 )
ILEAL PERFORATION	3	38155	226	29983300	25.24	1.91	GASTROINTESTINAL DISORDERS	10.43 ( 3.34 - 32.59 )	10.43 ( 25.24 )	10.31 ( 3.97 )	3.37 ( 1.91 )
SACRAL PAIN	3	38155	294	29983232	18.24	1.54	MUSCULOSKELETAL AND CONNECTIVE TISSUE DISORDERS	8.02 ( 2.57 - 25.01 )	8.02 ( 18.24 )	7.95 ( 3.07 )	2.99 ( 1.54 )

## Sheet: male
PT	a	b	c	d	X2	IC025	soc_name_en	ROR(95%Cl)	PRR	EBGM(EBGM05)	IC(IC025)
OFF LABEL USE	1088	19510	234577	17777918	2526.57	1.93	INJURY, POISONING AND PROCEDURAL COMPLICATIONS	4.23 ( 3.98 - 4.49 )	4.06 ( 2526.57 )	4.04 ( 3.84 )	2.02 ( 1.93 )
PYREXIA	695	19903	120642	17891853	2251.45	2.21	GENERAL DISORDERS AND ADMINISTRATION SITE CONDITIONS	5.18 ( 4.8 - 5.59 )	5.04 ( 2251.45 )	5.01 ( 4.71 )	2.33 ( 2.21 )
CONDITION AGGRAVATED	396	20202	82082	17930413	972.31	1.93	GENERAL DISORDERS AND ADMINISTRATION SITE CONDITIONS	4.28 ( 3.88 - 4.73 )	4.22 ( 972.31 )	4.2 ( 3.87 )	2.07 ( 1.93 )
INAPPROPRIATE SCHEDULE OF PRODUCT ADMINISTRATION	377	20221	43069	17969426	2167.35	2.78	INJURY, POISONING AND PROCEDURAL COMPLICATIONS	7.78 ( 7.02 - 8.62 )	7.65 ( 2167.35 )	7.6 ( 6.97 )	2.93 ( 2.78 )
PRODUCT DOSE OMISSION ISSUE	322	20276	63847	17948648	847.87	1.97	INJURY, POISONING AND PROCEDURAL COMPLICATIONS	4.46 ( 4 - 4.99 )	4.41 ( 847.87 )	4.39 ( 4.01 )	2.14 ( 1.97 )
INJECTION SITE PAIN	287	20311	63390	17949105	634.16	1.81	GENERAL DISORDERS AND ADMINISTRATION SITE CONDITIONS	4 ( 3.56 - 4.5 )	3.96 ( 634.16 )	3.95 ( 3.58 )	1.98 ( 1.81 )
ARTHRALGIA	270	20328	97744	17914751	224.59	1.09	MUSCULOSKELETAL AND CONNECTIVE TISSUE DISORDERS	2.43 ( 2.16 - 2.75 )	2.42 ( 224.59 )	2.41 ( 2.18 )	1.27 ( 1.09 )
COVID-19	233	20365	52184	17960311	502.65	1.77	INFECTIONS AND INFESTATIONS	3.94 ( 3.46 - 4.48 )	3.9 ( 502.65 )	3.89 ( 3.49 )	1.96 ( 1.77 )
INCORRECT DOSE ADMINISTERED	194	20404	63077	17949418	206	1.22	INJURY, POISONING AND PROCEDURAL COMPLICATIONS	2.71 ( 2.35 - 3.12 )	2.69 ( 206 )	2.68 ( 2.38 )	1.42 ( 1.22 )
INJECTION SITE ERYTHEMA	190	20408	18032	17994463	1378.21	2.98	GENERAL DISORDERS AND ADMINISTRATION SITE CONDITIONS	9.29 ( 8.05 - 10.73 )	9.21 ( 1378.21 )	9.13 ( 8.1 )	3.19 ( 2.98 )
INFECTION	156	20442	39839	17972656	267.29	1.54	INFECTIONS AND INFESTATIONS	3.44 ( 2.94 - 4.03 )	3.42 ( 267.29 )	3.41 ( 2.99 )	1.77 ( 1.54 )
ILLNESS	146	20452	16789	17995706	831.03	2.68	GENERAL DISORDERS AND ADMINISTRATION SITE CONDITIONS	7.65 ( 6.5 - 9.01 )	7.6 ( 831.03 )	7.55 ( 6.58 )	2.92 ( 2.68 )
NASOPHARYNGITIS	143	20455	43811	17968684	172.13	1.27	INFECTIONS AND INFESTATIONS	2.87 ( 2.43 - 3.38 )	2.85 ( 172.13 )	2.85 ( 2.48 )	1.51 ( 1.27 )
INJECTION SITE PRURITUS	123	20475	8600	18003895	1284.46	3.36	GENERAL DISORDERS AND ADMINISTRATION SITE CONDITIONS	12.58 ( 10.52 - 15.03 )	12.51 ( 1284.46 )	12.34 ( 10.63 )	3.63 ( 3.36 )
INJECTION SITE REACTION	116	20482	11871	18000624	765.84	2.81	GENERAL DISORDERS AND ADMINISTRATION SITE CONDITIONS	8.59 ( 7.15 - 10.32 )	8.55 ( 765.84 )	8.47 ( 7.27 )	3.08 ( 2.81 )
INFLUENZA	113	20485	26932	17985563	218.82	1.6	INFECTIONS AND INFESTATIONS	3.68 ( 3.06 - 4.43 )	3.67 ( 218.82 )	3.66 ( 3.13 )	1.87 ( 1.6 )
JOINT SWELLING	103	20495	25470	17987025	186.88	1.53	MUSCULOSKELETAL AND CONNECTIVE TISSUE DISORDERS	3.55 ( 2.92 - 4.31 )	3.54 ( 186.88 )	3.53 ( 3 )	1.82 ( 1.53 )
URTICARIA	102	20496	37104	17975391	83.58	0.98	SKIN AND SUBCUTANEOUS TISSUE DISORDERS	2.41 ( 1.98 - 2.93 )	2.4 ( 83.58 )	2.4 ( 2.04 )	1.26 ( 0.98 )
CELLULITIS	92	20506	17014	17995481	269.29	1.93	INFECTIONS AND INFESTATIONS	4.75 ( 3.86 - 5.83 )	4.73 ( 269.29 )	4.71 ( 3.97 )	2.24 ( 1.93 )
INJECTION SITE RASH	90	20508	4658	18007837	1320.83	3.75	GENERAL DISORDERS AND ADMINISTRATION SITE CONDITIONS	16.97 ( 13.77 - 20.91 )	16.9 ( 1320.83 )	16.59 ( 13.93 )	4.05 ( 3.75 )
HAEMOPHAGOCYTIC LYMPHOHISTIOCYTOSIS	89	20509	2267	18010228	2771.62	4.74	IMMUNE SYSTEM DISORDERS	34.48 ( 27.88 - 42.63 )	34.33 ( 2771.62 )	33.07 ( 27.69 )	5.05 ( 4.74 )
INJECTION SITE SWELLING	87	20511	13365	17999130	334.6	2.19	GENERAL DISORDERS AND ADMINISTRATION SITE CONDITIONS	5.71 ( 4.62 - 7.06 )	5.69 ( 334.6 )	5.66 ( 4.74 )	2.5 ( 2.19 )
C-REACTIVE PROTEIN INCREASED	86	20512	12561	17999934	355.08	2.26	INVESTIGATIONS	6.01 ( 4.86 - 7.43 )	5.99 ( 355.08 )	5.95 ( 4.98 )	2.57 ( 2.26 )
INTENTIONAL PRODUCT MISUSE	83	20515	26629	17985866	90.53	1.13	INJURY, POISONING AND PROCEDURAL COMPLICATIONS	2.73 ( 2.2 - 3.39 )	2.73 ( 90.53 )	2.72 ( 2.27 )	1.44 ( 1.13 )
STILL'S DISEASE	83	20515	135	18012360	27531.9	8.01	MUSCULOSKELETAL AND CONNECTIVE TISSUE DISORDERS	539.81 ( 410.55 - 709.78 )	537.64 ( 27531.93 )	333.32 ( 265.09 )	8.38 ( 8.01 )
INJECTION SITE BRUISING	79	20519	12591	17999904	288.25	2.12	GENERAL DISORDERS AND ADMINISTRATION SITE CONDITIONS	5.5 ( 4.41 - 6.87 )	5.49 ( 288.25 )	5.46 ( 4.53 )	2.45 ( 2.12 )
OROPHARYNGEAL PAIN	73	20525	21063	17991432	99.1	1.26	RESPIRATORY, THORACIC AND MEDIASTINAL DISORDERS	3.04 ( 2.41 - 3.82 )	3.03 ( 99.1 )	3.02 ( 2.49 )	1.6 ( 1.26 )
INFLAMMATION	70	20528	12523	17999972	215.43	1.94	GENERAL DISORDERS AND ADMINISTRATION SITE CONDITIONS	4.9 ( 3.87 - 6.2 )	4.89 ( 215.43 )	4.87 ( 4 )	2.28 ( 1.94 )
RHINORRHOEA	69	20529	17555	17994940	118.89	1.43	RESPIRATORY, THORACIC AND MEDIASTINAL DISORDERS	3.45 ( 2.72 - 4.37 )	3.44 ( 118.89 )	3.43 ( 2.81 )	1.78 ( 1.43 )
INJECTION SITE URTICARIA	68	20530	3051	18009444	1167.02	3.9	GENERAL DISORDERS AND ADMINISTRATION SITE CONDITIONS	19.55 ( 15.37 - 24.87 )	19.49 ( 1167.02 )	19.09 ( 15.61 )	4.25 ( 3.9 )
JUVENILE IDIOPATHIC ARTHRITIS	67	20531	445	18012050	7551.24	6.47	MUSCULOSKELETAL AND CONNECTIVE TISSUE DISORDERS	132.09 ( 102.13 - 170.83 )	131.66 ( 7551.24 )	114.56 ( 92.38 )	6.84 ( 6.47 )
ARTHRITIS	67	20531	17550	17994945	109.44	1.38	MUSCULOSKELETAL AND CONNECTIVE TISSUE DISORDERS	3.35 ( 2.63 - 4.25 )	3.34 ( 109.44 )	3.33 ( 2.72 )	1.74 ( 1.38 )
DIVERTICULITIS	64	20534	7097	18005398	381.53	2.61	INFECTIONS AND INFESTATIONS	7.91 ( 6.18 - 10.12 )	7.89 ( 381.53 )	7.82 ( 6.37 )	2.97 ( 2.61 )
VIRAL INFECTION	60	20538	8881	18003614	243.11	2.18	INFECTIONS AND INFESTATIONS	5.92 ( 4.59 - 7.64 )	5.91 ( 243.11 )	5.88 ( 4.75 )	2.55 ( 2.18 )
SINUSITIS	55	20543	19057	17993438	50.51	0.95	INFECTIONS AND INFESTATIONS	2.53 ( 1.94 - 3.3 )	2.52 ( 50.51 )	2.52 ( 2.02 )	1.33 ( 0.95 )
APPARENT DEATH	49	20549	1359	18011136	1398.23	4.51	GENERAL DISORDERS AND ADMINISTRATION SITE CONDITIONS	31.6 ( 23.76 - 42.04 )	31.53 ( 1398.23 )	30.47 ( 24 )	4.93 ( 4.51 )
BRONCHITIS	46	20552	15590	17996905	44.43	0.94	INFECTIONS AND INFESTATIONS	2.58 ( 1.93 - 3.45 )	2.58 ( 44.43 )	2.58 ( 2.02 )	1.36 ( 0.94 )
RED BLOOD CELL SEDIMENTATION RATE INCREASED	44	20554	2345	18010150	625	3.58	INVESTIGATIONS	16.44 ( 12.2 - 22.16 )	16.41 ( 625 )	16.12 ( 12.56 )	4.01 ( 3.58 )
PERICARDITIS	44	20554	3592	18008903	382.82	2.97	CARDIAC DISORDERS	10.73 ( 7.97 - 14.45 )	10.71 ( 382.82 )	10.59 ( 8.26 )	3.41 ( 2.97 )
LYMPHADENOPATHY	42	20556	10996	18001499	68.64	1.29	BLOOD AND LYMPHATIC SYSTEM DISORDERS	3.34 ( 2.47 - 4.53 )	3.34 ( 68.64 )	3.33 ( 2.58 )	1.74 ( 1.29 )
EAR INFECTION	42	20556	5707	18006788	191.47	2.24	INFECTIONS AND INFESTATIONS	6.45 ( 4.76 - 8.74 )	6.44 ( 191.47 )	6.4 ( 4.96 )	2.68 ( 2.24 )
UPPER RESPIRATORY TRACT INFECTION	41	20557	10862	18001633	65.55	1.27	INFECTIONS AND INFESTATIONS	3.31 ( 2.43 - 4.49 )	3.3 ( 65.55 )	3.29 ( 2.55 )	1.72 ( 1.27 )
DRUG REACTION WITH EOSINOPHILIA AND SYSTEMIC SYMPTOMS	40	20558	8955	18003540	86.14	1.51	SKIN AND SUBCUTANEOUS TISSUE DISORDERS	3.91 ( 2.87 - 5.34 )	3.91 ( 86.14 )	3.89 ( 3 )	1.96 ( 1.51 )
SERUM FERRITIN INCREASED	37	20561	1994	18010501	519.09	3.52	INVESTIGATIONS	16.25 ( 11.74 - 22.51 )	16.23 ( 519.09 )	15.95 ( 12.15 )	4 ( 3.52 )
CRYOPYRIN ASSOCIATED PERIODIC SYNDROME	37	20561	22	18012473	20263.3	8.5	CONGENITAL, FAMILIAL AND GENETIC DISORDERS	1473.36 ( 869.09 - 2497.77 )	1470.71 ( 20263.33 )	549.03 ( 353 )	9.1 ( 8.5 )
INJECTION SITE MASS	37	20561	9756	18002739	59.67	1.26	GENERAL DISORDERS AND ADMINISTRATION SITE CONDITIONS	3.32 ( 2.4 - 4.59 )	3.32 ( 59.67 )	3.31 ( 2.52 )	1.73 ( 1.26 )
NEEDLE ISSUE	35	20563	7097	18005398	88.66	1.62	PRODUCT ISSUES	4.32 ( 3.1 - 6.02 )	4.31 ( 88.66 )	4.3 ( 3.25 )	2.1 ( 1.62 )
FAMILIAL MEDITERRANEAN FEVER	31	20567	34	18012461	12896.5	8.08	CONGENITAL, FAMILIAL AND GENETIC DISORDERS	798.52 ( 490.7 - 1299.43 )	797.32 ( 12896.45 )	417.54 ( 277.81 )	8.71 ( 8.08 )
GASTROENTERITIS	30	20568	4396	18008099	123.25	2.05	INFECTIONS AND INFESTATIONS	5.98 ( 4.17 - 8.56 )	5.97 ( 123.25 )	5.93 ( 4.39 )	2.57 ( 2.05 )
LOCALISED INFECTION	28	20570	8554	18003941	33.84	0.98	INFECTIONS AND INFESTATIONS	2.86 ( 1.98 - 4.15 )	2.86 ( 33.84 )	2.86 ( 2.09 )	1.51 ( 0.98 )
PHARYNGITIS STREPTOCOCCAL	27	20571	2167	18010328	239.7	2.88	INFECTIONS AND INFESTATIONS	10.91 ( 7.46 - 15.95 )	10.9 ( 239.7 )	10.77 ( 7.84 )	3.43 ( 2.88 )
INFLAMMATORY MARKER INCREASED	26	20572	1413	18011082	361.36	3.42	INVESTIGATIONS	16.11 ( 10.93 - 23.75 )	16.09 ( 361.36 )	15.82 ( 11.43 )	3.98 ( 3.42 )
PHARYNGITIS	25	20573	3166	18009329	125.28	2.21	INFECTIONS AND INFESTATIONS	6.91 ( 4.66 - 10.25 )	6.91 ( 125.28 )	6.86 ( 4.93 )	2.78 ( 2.21 )
PULMONARY THROMBOSIS	25	20573	3531	18008964	108.08	2.05	RESPIRATORY, THORACIC AND MEDIASTINAL DISORDERS	6.2 ( 4.18 - 9.19 )	6.19 ( 108.08 )	6.15 ( 4.43 )	2.62 ( 2.05 )
SARS-COV-2 TEST POSITIVE	25	20573	4219	18008276	83.89	1.8	INVESTIGATIONS	5.19 ( 3.5 - 7.69 )	5.18 ( 83.89 )	5.16 ( 3.71 )	2.37 ( 1.8 )
ABSCESS	24	20574	5273	18007222	53.33	1.41	INFECTIONS AND INFESTATIONS	3.98 ( 2.67 - 5.95 )	3.98 ( 53.33 )	3.97 ( 2.84 )	1.99 ( 1.41 )
CONCOMITANT DISEASE AGGRAVATED	23	20575	2051	18010444	179.9	2.69	GENERAL DISORDERS AND ADMINISTRATION SITE CONDITIONS	9.82 ( 6.51 - 14.81 )	9.81 ( 179.9 )	9.71 ( 6.88 )	3.28 ( 2.69 )
GASTROENTERITIS VIRAL	23	20575	3957	18008538	75.01	1.75	INFECTIONS AND INFESTATIONS	5.09 ( 3.38 - 7.67 )	5.08 ( 75.01 )	5.06 ( 3.59 )	2.34 ( 1.75 )
INJECTION SITE INDURATION	23	20575	2779	18009716	122.64	2.25	GENERAL DISORDERS AND ADMINISTRATION SITE CONDITIONS	7.24 ( 4.8 - 10.92 )	7.24 ( 122.64 )	7.19 ( 5.1 )	2.85 ( 2.25 )
BASAL CELL CARCINOMA	21	20577	5781	18006714	31.22	1.05	NEOPLASMS BENIGN, MALIGNANT AND UNSPECIFIED (INCL CYSTS AND POLYPS)	3.18 ( 2.07 - 4.88 )	3.18 ( 31.22 )	3.17 ( 2.21 )	1.66 ( 1.05 )
INJECTION SITE WARMTH	20	20578	2441	18010054	105.24	2.2	GENERAL DISORDERS AND ADMINISTRATION SITE CONDITIONS	7.17 ( 4.62 - 11.14 )	7.16 ( 105.24 )	7.11 ( 4.92 )	2.83 ( 2.2 )
C-REACTIVE PROTEIN ABNORMAL	19	20579	902	18011593	306.57	3.52	INVESTIGATIONS	18.44 ( 11.7 - 29.05 )	18.42 ( 306.57 )	18.06 ( 12.35 )	4.17 ( 3.52 )
SERUM AMYLOID A PROTEIN INCREASED	18	20580	23	18012472	6890.34	7.79	INVESTIGATIONS	684.97 ( 369.6 - 1269.44 )	684.37 ( 6890.34 )	384.36 ( 229.37 )	8.59 ( 7.79 )
TONSILLITIS	17	20581	1364	18011131	150.97	2.75	INFECTIONS AND INFESTATIONS	10.91 ( 6.76 - 17.6 )	10.9 ( 150.97 )	10.78 ( 7.22 )	3.43 ( 2.75 )
APPENDICITIS	17	20581	3299	18009196	46.15	1.48	INFECTIONS AND INFESTATIONS	4.51 ( 2.8 - 7.26 )	4.51 ( 46.15 )	4.49 ( 3.01 )	2.17 ( 1.48 )
INJECTION SITE IRRITATION	17	20581	2297	18010198	78.08	2	GENERAL DISORDERS AND ADMINISTRATION SITE CONDITIONS	6.48 ( 4.02 - 10.44 )	6.47 ( 78.08 )	6.43 ( 4.31 )	2.69 ( 2 )
INJECTION SITE DISCOLOURATION	16	20582	1927	18010568	85.68	2.15	GENERAL DISORDERS AND ADMINISTRATION SITE CONDITIONS	7.27 ( 4.44 - 11.89 )	7.26 ( 85.68 )	7.21 ( 4.78 )	2.85 ( 2.15 )
TUMOUR NECROSIS FACTOR RECEPTOR-ASSOCIATED PERIODIC SYNDROME	15	20583	9	18012486	8186.99	8.17	CONGENITAL, FAMILIAL AND GENETIC DISORDERS	1458.52 ( 638.2 - 3333.25 )	1457.46 ( 8186.99 )	547.17 ( 274.02 )	9.1 ( 8.17 )
TERMINAL STATE	15	20583	3243	18009252	34.23	1.29	GENERAL DISORDERS AND ADMINISTRATION SITE CONDITIONS	4.05 ( 2.44 - 6.72 )	4.04 ( 34.23 )	4.03 ( 2.64 )	2.01 ( 1.29 )
PRODUCT SUPPLY ISSUE	15	20583	1857	18010638	77.46	2.09	PRODUCT ISSUES	7.07 ( 4.25 - 11.75 )	7.06 ( 77.46 )	7.02 ( 4.58 )	2.81 ( 2.09 )
HEPATOMEGALY	14	20584	3671	18008824	22.81	0.99	HEPATOBILIARY DISORDERS	3.34 ( 1.97 - 5.64 )	3.33 ( 22.81 )	3.33 ( 2.14 )	1.73 ( 0.99 )
AMYLOIDOSIS	14	20584	783	18011712	188.43	3.19	IMMUNE SYSTEM DISORDERS	15.65 ( 9.22 - 26.55 )	15.64 ( 188.43 )	15.38 ( 9.88 )	3.94 ( 3.19 )
AUTOINFLAMMATORY DISEASE	14	20584	26	18012469	4266.77	7.39	IMMUNE SYSTEM DISORDERS	471.19 ( 246.01 - 902.48 )	470.87 ( 4266.77 )	306.42 ( 177.89 )	8.26 ( 7.39 )
ERYSIPELAS	13	20585	1760	18010735	59.55	1.91	INFECTIONS AND INFESTATIONS	6.46 ( 3.74 - 11.15 )	6.46 ( 59.55 )	6.42 ( 4.07 )	2.68 ( 1.91 )
IMMUNE SYSTEM DISORDER	13	20585	3455	18009040	20.65	0.94	IMMUNE SYSTEM DISORDERS	3.29 ( 1.91 - 5.68 )	3.29 ( 20.65 )	3.28 ( 2.08 )	1.71 ( 0.94 )
DECREASED IMMUNE RESPONSIVENESS	13	20585	1984	18010511	50.43	1.74	IMMUNE SYSTEM DISORDERS	5.73 ( 3.32 - 9.89 )	5.73 ( 50.43 )	5.7 ( 3.61 )	2.51 ( 1.74 )
PNEUMONIA BACTERIAL	13	20585	3418	18009077	21.07	0.96	INFECTIONS AND INFESTATIONS	3.33 ( 1.93 - 5.74 )	3.33 ( 21.07 )	3.32 ( 2.1 )	1.73 ( 0.96 )
STREPTOCOCCAL INFECTION	12	20586	1691	18010804	52.04	1.82	INFECTIONS AND INFESTATIONS	6.21 ( 3.52 - 10.96 )	6.21 ( 52.04 )	6.17 ( 3.84 )	2.63 ( 1.82 )
IMPETIGO	12	20586	515	18011980	216.07	3.51	INFECTIONS AND INFESTATIONS	20.39 ( 11.5 - 36.14 )	20.38 ( 216.07 )	19.93 ( 12.35 )	4.32 ( 3.51 )
SYMPTOM RECURRENCE	12	20586	1411	18011084	66.3	2.08	GENERAL DISORDERS AND ADMINISTRATION SITE CONDITIONS	7.44 ( 4.21 - 13.14 )	7.44 ( 66.3 )	7.38 ( 4.59 )	2.88 ( 2.08 )
CORONAVIRUS INFECTION	12	20586	2271	18010224	33.87	1.4	INFECTIONS AND INFESTATIONS	4.62 ( 2.62 - 8.15 )	4.62 ( 33.87 )	4.6 ( 2.86 )	2.2 ( 1.4 )
MUCKLE-WELLS SYNDROME	11	20587	2	18012493	8135.99	8.4	CONGENITAL, FAMILIAL AND GENETIC DISORDERS	4812.2 ( 1066.55 - 21712.32 )	4809.63 ( 8135.99 )	740.79 ( 209.97 )	9.53 ( 8.4 )
WOUND INFECTION	11	20587	2857	18009638	18.24	0.91	INFECTIONS AND INFESTATIONS	3.37 ( 1.86 - 6.09 )	3.37 ( 18.24 )	3.36 ( 2.05 )	1.75 ( 0.91 )
GASTROINTESTINAL INFECTION	11	20587	2527	18009968	22.67	1.09	INFECTIONS AND INFESTATIONS	3.81 ( 2.11 - 6.89 )	3.81 ( 22.67 )	3.79 ( 2.31 )	1.92 ( 1.09 )
ARTHROPOD BITE	11	20587	1953	18010542	34.22	1.46	INJURY, POISONING AND PROCEDURAL COMPLICATIONS	4.93 ( 2.72 - 8.91 )	4.93 ( 34.22 )	4.9 ( 2.99 )	2.29 ( 1.46 )
RHINOVIRUS INFECTION	11	20587	1240	18011255	64.19	2.11	INFECTIONS AND INFESTATIONS	7.76 ( 4.29 - 14.05 )	7.76 ( 64.19 )	7.7 ( 4.68 )	2.94 ( 2.11 )
ARTHRITIS INFECTIVE	11	20587	1561	18010934	47.24	1.78	INFECTIONS AND INFESTATIONS	6.16 ( 3.41 - 11.16 )	6.16 ( 47.24 )	6.13 ( 3.73 )	2.61 ( 1.78 )
INJECTION SITE INFLAMMATION	10	20588	964	18011531	71.08	2.29	GENERAL DISORDERS AND ADMINISTRATION SITE CONDITIONS	9.08 ( 4.87 - 16.92 )	9.07 ( 71.08 )	8.99 ( 5.34 )	3.17 ( 2.29 )
OTITIS MEDIA	10	20588	1088	18011407	61.06	2.12	INFECTIONS AND INFESTATIONS	8.04 ( 4.31 - 14.99 )	8.04 ( 61.06 )	7.97 ( 4.74 )	3 ( 2.12 )
ENTEROCOLITIS	10	20588	2037	18010458	25.14	1.22	GASTROINTESTINAL DISORDERS	4.29 ( 2.31 - 8 )	4.29 ( 25.14 )	4.28 ( 2.54 )	2.1 ( 1.22 )
FURUNCLE	10	20588	2415	18010080	18.9	0.98	INFECTIONS AND INFESTATIONS	3.62 ( 1.95 - 6.74 )	3.62 ( 18.9 )	3.61 ( 2.15 )	1.85 ( 0.98 )
UPPER RESPIRATORY TRACT INFLAMMATION	10	20588	452	18012043	170.22	3.36	RESPIRATORY, THORACIC AND MEDIASTINAL DISORDERS	19.36 ( 10.34 - 36.23 )	19.35 ( 170.22 )	18.95 ( 11.22 )	4.24 ( 3.36 )
CHRONIC INFANTILE NEUROLOGICAL CUTANEOUS AND ARTICULAR SYNDROME	9	20589	1	18012494	7081.47	8.36	CONGENITAL, FAMILIAL AND GENETIC DISORDERS	7873.74 ( 997.47 - 62153.05 )	7870.3 ( 7081.47 )	787.93 ( 139.86 )	9.62 ( 8.36 )
MENINGITIS	9	20589	2236	18010259	16.17	0.9	INFECTIONS AND INFESTATIONS	3.52 ( 1.83 - 6.78 )	3.52 ( 16.17 )	3.51 ( 2.03 )	1.81 ( 0.9 )
PLEURISY	9	20589	1871	18010624	21.89	1.15	RESPIRATORY, THORACIC AND MEDIASTINAL DISORDERS	4.21 ( 2.19 - 8.1 )	4.21 ( 21.89 )	4.19 ( 2.42 )	2.07 ( 1.15 )
BLOOD FIBRINOGEN DECREASED	9	20589	423	18012072	146.82	3.27	INVESTIGATIONS	18.61 ( 9.62 - 36.03 )	18.61 ( 146.82 )	18.24 ( 10.5 )	4.19 ( 3.27 )
SUBCUTANEOUS ABSCESS	9	20589	1660	18010835	26.43	1.32	INFECTIONS AND INFESTATIONS	4.74 ( 2.46 - 9.13 )	4.74 ( 26.43 )	4.72 ( 2.73 )	2.24 ( 1.32 )
AUTISM SPECTRUM DISORDER	9	20589	2115	18010380	17.84	0.98	PSYCHIATRIC DISORDERS	3.72 ( 1.93 - 7.17 )	3.72 ( 17.84 )	3.71 ( 2.14 )	1.89 ( 0.98 )
ARTHRITIS BACTERIAL	9	20589	1551	18010944	29.28	1.42	INFECTIONS AND INFESTATIONS	5.08 ( 2.64 - 9.78 )	5.07 ( 29.28 )	5.05 ( 2.92 )	2.34 ( 1.42 )
INTERLEUKIN LEVEL INCREASED	8	20590	164	18012331	310.31	4.36	INVESTIGATIONS	42.67 ( 20.98 - 86.78 )	42.66 ( 310.31 )	40.72 ( 22.48 )	5.35 ( 4.36 )
ALVEOLAR PROTEINOSIS	8	20590	206	18012289	246.35	4.05	RESPIRATORY, THORACIC AND MEDIASTINAL DISORDERS	33.97 ( 16.76 - 68.85 )	33.96 ( 246.35 )	32.73 ( 18.12 )	5.03 ( 4.05 )
PRODUCT DISTRIBUTION ISSUE	8	20590	1761	18010734	17.72	1.02	PRODUCT ISSUES	3.97 ( 1.98 - 7.96 )	3.97 ( 17.72 )	3.96 ( 2.21 )	1.99 ( 1.02 )
CUSHINGOID	8	20590	877	18011618	48.38	2.02	ENDOCRINE DISORDERS	7.98 ( 3.98 - 16.01 )	7.98 ( 48.38 )	7.91 ( 4.42 )	2.98 ( 2.02 )
LUNG OPACITY	8	20590	771	18011724	56.88	2.2	RESPIRATORY, THORACIC AND MEDIASTINAL DISORDERS	9.08 ( 4.52 - 18.22 )	9.07 ( 56.88 )	8.99 ( 5.02 )	3.17 ( 2.2 )
CONCOMITANT DISEASE PROGRESSION	8	20590	904	18011591	46.53	1.97	GENERAL DISORDERS AND ADMINISTRATION SITE CONDITIONS	7.74 ( 3.86 - 15.53 )	7.74 ( 46.53 )	7.68 ( 4.29 )	2.94 ( 1.97 )
SYSTEMIC INFLAMMATORY RESPONSE SYNDROME	7	20591	1508	18010987	16.07	0.99	GENERAL DISORDERS AND ADMINISTRATION SITE CONDITIONS	4.06 ( 1.93 - 8.53 )	4.06 ( 16.07 )	4.05 ( 2.17 )	2.02 ( 0.99 )
CLUBBING	7	20591	144	18012351	270.58	4.3	MUSCULOSKELETAL AND CONNECTIVE TISSUE DISORDERS	42.52 ( 19.91 - 90.81 )	42.51 ( 270.58 )	40.59 ( 21.51 )	5.34 ( 4.3 )
PHARYNGEAL ERYTHEMA	7	20591	591	18011904	58.49	2.33	RESPIRATORY, THORACIC AND MEDIASTINAL DISORDERS	10.36 ( 4.92 - 21.83 )	10.36 ( 58.49 )	10.25 ( 5.49 )	3.36 ( 2.33 )
HEPATOSPLENOMEGALY	7	20591	1258	18011237	21.38	1.25	HEPATOBILIARY DISORDERS	4.87 ( 2.32 - 10.23 )	4.87 ( 21.38 )	4.84 ( 2.6 )	2.28 ( 1.25 )
GROWTH RETARDATION	7	20591	1444	18011051	17.24	1.06	MUSCULOSKELETAL AND CONNECTIVE TISSUE DISORDERS	4.24 ( 2.02 - 8.91 )	4.24 ( 17.24 )	4.22 ( 2.27 )	2.08 ( 1.06 )
CONJUNCTIVAL HYPERAEMIA	6	20592	1280	18011215	13.99	0.94	EYE DISORDERS	4.1 ( 1.84 - 9.14 )	4.1 ( 13.99 )	4.08 ( 2.09 )	2.03 ( 0.94 )
LYMPHADENITIS	6	20592	761	18011734	30	1.68	BLOOD AND LYMPHATIC SYSTEM DISORDERS	6.9 ( 3.09 - 15.4 )	6.89 ( 30 )	6.85 ( 3.5 )	2.78 ( 1.68 )
FIBRIN D DIMER INCREASED	6	20592	1161	18011334	16.36	1.08	INVESTIGATIONS	4.52 ( 2.03 - 10.08 )	4.52 ( 16.36 )	4.5 ( 2.3 )	2.17 ( 1.08 )
DEAFNESS NEUROSENSORY	6	20592	1152	18011343	16.56	1.09	EAR AND LABYRINTH DISORDERS	4.56 ( 2.04 - 10.16 )	4.55 ( 16.56 )	4.54 ( 2.32 )	2.18 ( 1.09 )
PLEURAL ADHESION	5	20593	111	18012384	179.02	4.03	RESPIRATORY, THORACIC AND MEDIASTINAL DISORDERS	39.4 ( 16.08 - 96.54 )	39.39 ( 179.02 )	37.74 ( 17.83 )	5.24 ( 4.03 )
ADENOCARCINOMA OF COLON	5	20593	833	18011662	17.1	1.2	NEOPLASMS BENIGN, MALIGNANT AND UNSPECIFIED (INCL CYSTS AND POLYPS)	5.25 ( 2.18 - 12.65 )	5.25 ( 17.1 )	5.22 ( 2.5 )	2.39 ( 1.2 )
GENE MUTATION	5	20593	635	18011860	24.96	1.59	CONGENITAL, FAMILIAL AND GENETIC DISORDERS	6.89 ( 2.86 - 16.61 )	6.89 ( 24.96 )	6.84 ( 3.28 )	2.77 ( 1.59 )
VARICELLA	5	20593	842	18011653	16.83	1.19	INFECTIONS AND INFESTATIONS	5.19 ( 2.16 - 12.51 )	5.19 ( 16.83 )	5.17 ( 2.48 )	2.37 ( 1.19 )
INFECTIOUS MONONUCLEOSIS	5	20593	568	18011927	28.89	1.75	INFECTIONS AND INFESTATIONS	7.7 ( 3.19 - 18.57 )	7.7 ( 28.89 )	7.64 ( 3.66 )	2.93 ( 1.75 )
PHYSICAL DECONDITIONING	5	20593	724	18011771	20.88	1.4	GENERAL DISORDERS AND ADMINISTRATION SITE CONDITIONS	6.04 ( 2.51 - 14.56 )	6.04 ( 20.88 )	6 ( 2.88 )	2.59 ( 1.4 )
SYNOVIAL CYST	5	20593	893	18011602	15.42	1.1	MUSCULOSKELETAL AND CONNECTIVE TISSUE DISORDERS	4.9 ( 2.03 - 11.8 )	4.9 ( 15.42 )	4.87 ( 2.34 )	2.29 ( 1.1 )
RESPIRATORY SYMPTOM	5	20593	713	18011782	21.33	1.42	RESPIRATORY, THORACIC AND MEDIASTINAL DISORDERS	6.13 ( 2.54 - 14.78 )	6.13 ( 21.33 )	6.1 ( 2.92 )	2.61 ( 1.42 )
PNEUMONIA LIPOID	5	20593	57	18012438	343.48	4.91	RESPIRATORY, THORACIC AND MEDIASTINAL DISORDERS	76.73 ( 30.75 - 191.43 )	76.71 ( 343.48 )	70.6 ( 32.85 )	6.14 ( 4.91 )
INJECTION SITE ABSCESS	5	20593	805	18011690	17.97	1.25	INFECTIONS AND INFESTATIONS	5.43 ( 2.25 - 13.09 )	5.43 ( 17.97 )	5.4 ( 2.59 )	2.43 ( 1.25 )
OTITIS EXTERNA	5	20593	402	18012093	44.29	2.24	INFECTIONS AND INFESTATIONS	10.88 ( 4.5 - 26.28 )	10.88 ( 44.29 )	10.76 ( 5.14 )	3.43 ( 2.24 )
SERUM FERRITIN DECREASED	5	20593	370	18012125	48.85	2.36	INVESTIGATIONS	11.82 ( 4.89 - 28.57 )	11.82 ( 48.85 )	11.67 ( 5.58 )	3.55 ( 2.36 )
RED BLOOD CELL SEDIMENTATION RATE ABNORMAL	5	20593	372	18012123	48.54	2.35	INVESTIGATIONS	11.76 ( 4.86 - 28.41 )	11.75 ( 48.54 )	11.61 ( 5.55 )	3.54 ( 2.35 )
INTESTINAL SEPSIS	5	20593	92	18012403	216	4.28	INFECTIONS AND INFESTATIONS	47.54 ( 19.32 - 116.94 )	47.53 ( 216 )	45.13 ( 21.25 )	5.5 ( 4.28 )
UPPER RESPIRATORY TRACT CONGESTION	5	20593	789	18011706	18.49	1.28	RESPIRATORY, THORACIC AND MEDIASTINAL DISORDERS	5.54 ( 2.3 - 13.36 )	5.54 ( 18.49 )	5.51 ( 2.64 )	2.46 ( 1.28 )
WALDENSTROM'S MACROGLOBULINAEMIA	4	20594	213	18012282	56.86	2.71	NEOPLASMS BENIGN, MALIGNANT AND UNSPECIFIED (INCL CYSTS AND POLYPS)	16.43 ( 6.11 - 44.17 )	16.42 ( 56.86 )	16.14 ( 7.05 )	4.01 ( 2.71 )
HAEMOPHILUS INFECTION	4	20594	384	18012111	28.58	1.88	INFECTIONS AND INFESTATIONS	9.11 ( 3.4 - 24.4 )	9.11 ( 28.58 )	9.03 ( 3.96 )	3.17 ( 1.88 )
CELLULITIS STAPHYLOCOCCAL	4	20594	233	18012262	51.43	2.58	INFECTIONS AND INFESTATIONS	15.02 ( 5.59 - 40.35 )	15.01 ( 51.43 )	14.78 ( 6.46 )	3.89 ( 2.58 )
SMALL CELL LUNG CANCER	4	20594	527	18011968	19.01	1.42	NEOPLASMS BENIGN, MALIGNANT AND UNSPECIFIED (INCL CYSTS AND POLYPS)	6.64 ( 2.48 - 17.76 )	6.64 ( 19.01 )	6.59 ( 2.9 )	2.72 ( 1.42 )
GASTROINTESTINAL VIRAL INFECTION	4	20594	245	18012250	48.6	2.51	INFECTIONS AND INFESTATIONS	14.28 ( 5.32 - 38.36 )	14.28 ( 48.6 )	14.06 ( 6.15 )	3.81 ( 2.51 )
SYSTEMIC MYCOSIS	4	20594	397	18012098	27.42	1.83	INFECTIONS AND INFESTATIONS	8.81 ( 3.29 - 23.6 )	8.81 ( 27.42 )	8.73 ( 3.83 )	3.13 ( 1.83 )
SMALL INTESTINE ULCER	4	20594	257	18012238	46.02	2.44	GASTROINTESTINAL DISORDERS	13.61 ( 5.07 - 36.55 )	13.61 ( 46.02 )	13.42 ( 5.87 )	3.75 ( 2.44 )
CAMPYLOBACTER GASTROENTERITIS	4	20594	236	18012259	50.7	2.56	INFECTIONS AND INFESTATIONS	14.82 ( 5.52 - 39.83 )	14.82 ( 50.7 )	14.59 ( 6.38 )	3.87 ( 2.56 )
ABSCESS NECK	4	20594	263	18012232	44.82	2.41	INFECTIONS AND INFESTATIONS	13.3 ( 4.96 - 35.71 )	13.3 ( 44.82 )	13.12 ( 5.74 )	3.71 ( 2.41 )
LYMPHANGITIS	4	20594	280	18012215	41.7	2.32	INFECTIONS AND INFESTATIONS	12.49 ( 4.66 - 33.53 )	12.49 ( 41.7 )	12.33 ( 5.4 )	3.62 ( 2.32 )
SCARLET FEVER	4	20594	91	18012404	139.72	3.88	INFECTIONS AND INFESTATIONS	38.45 ( 14.12 - 104.65 )	38.44 ( 139.72 )	36.86 ( 15.95 )	5.2 ( 3.88 )
ACNE CYSTIC	4	20594	508	18011987	19.97	1.48	SKIN AND SUBCUTANEOUS TISSUE DISORDERS	6.89 ( 2.57 - 18.42 )	6.89 ( 19.97 )	6.84 ( 3 )	2.77 ( 1.48 )
ALDOLASE INCREASED	4	20594	106	18012389	119.61	3.67	INVESTIGATIONS	33.01 ( 12.16 - 89.58 )	33 ( 119.61 )	31.84 ( 13.81 )	4.99 ( 3.67 )
INFECTION SUSCEPTIBILITY INCREASED	4	20594	491	18012004	20.89	1.53	INFECTIONS AND INFESTATIONS	7.13 ( 2.66 - 19.06 )	7.12 ( 20.89 )	7.07 ( 3.11 )	2.82 ( 1.53 )
POST LUMBAR PUNCTURE SYNDROME	4	20594	320	18012175	35.64	2.13	INJURY, POISONING AND PROCEDURAL COMPLICATIONS	10.93 ( 4.08 - 29.31 )	10.93 ( 35.64 )	10.81 ( 4.74 )	3.43 ( 2.13 )
FAMILIAL AMYLOIDOSIS	4	20594	8	18012487	1160.64	6.67	CONGENITAL, FAMILIAL AND GENETIC DISORDERS	437.32 ( 131.68 - 1452.44 )	437.24 ( 1160.64 )	291.83 ( 106.89 )	8.19 ( 6.67 )
OPPORTUNISTIC INFECTION	4	20594	618	18011877	15.25	1.2	INFECTIONS AND INFESTATIONS	5.66 ( 2.12 - 15.13 )	5.66 ( 15.25 )	5.63 ( 2.47 )	2.49 ( 1.2 )
EXPOSURE TO SARS-COV-2	4	20594	421	18012074	25.47	1.74	INJURY, POISONING AND PROCEDURAL COMPLICATIONS	8.31 ( 3.1 - 22.25 )	8.31 ( 25.47 )	8.24 ( 3.61 )	3.04 ( 1.74 )
MULTI-ORGAN DISORDER	4	20594	754	18011741	11.36	0.91	GENERAL DISORDERS AND ADMINISTRATION SITE CONDITIONS	4.64 ( 1.74 - 12.4 )	4.64 ( 11.36 )	4.62 ( 2.03 )	2.21 ( 0.91 )
GOUTY TOPHUS	4	20594	105	18012390	120.77	3.69	MUSCULOSKELETAL AND CONNECTIVE TISSUE DISORDERS	33.32 ( 12.27 - 90.44 )	33.31 ( 120.77 )	32.13 ( 13.93 )	5.01 ( 3.69 )
PNEUMONIA STREPTOCOCCAL	4	20594	423	18012072	25.32	1.74	INFECTIONS AND INFESTATIONS	8.27 ( 3.09 - 22.14 )	8.27 ( 25.32 )	8.2 ( 3.6 )	3.04 ( 1.74 )
PRODUCT TEMPERATURE EXCURSION ISSUE	4	20594	611	18011884	15.5	1.21	PRODUCT ISSUES	5.73 ( 2.14 - 15.31 )	5.72 ( 15.5 )	5.69 ( 2.5 )	2.51 ( 1.21 )
ORAL FUNGAL INFECTION	4	20594	694	18011801	12.88	1.03	INFECTIONS AND INFESTATIONS	5.04 ( 1.89 - 13.47 )	5.04 ( 12.88 )	5.02 ( 2.2 )	2.33 ( 1.03 )
LYMPHADENITIS BACTERIAL	3	20595	58	18012437	123.38	3.94	INFECTIONS AND INFESTATIONS	45.24 ( 14.17 - 144.39 )	45.23 ( 123.38 )	43.06 ( 16.3 )	5.43 ( 3.94 )
EFFUSION	3	20595	462	18012033	11.49	1.05	GENERAL DISORDERS AND ADMINISTRATION SITE CONDITIONS	5.68 ( 1.82 - 17.68 )	5.68 ( 11.49 )	5.65 ( 2.18 )	2.5 ( 1.05 )
SQUAMOUS CELL CARCINOMA OF LUNG	3	20595	403	18012092	13.89	1.24	NEOPLASMS BENIGN, MALIGNANT AND UNSPECIFIED (INCL CYSTS AND POLYPS)	6.51 ( 2.09 - 20.27 )	6.51 ( 13.89 )	6.47 ( 2.5 )	2.69 ( 1.24 )
PROSTATE CANCER RECURRENT	3	20595	480	18012015	10.88	0.99	NEOPLASMS BENIGN, MALIGNANT AND UNSPECIFIED (INCL CYSTS AND POLYPS)	5.47 ( 1.76 - 17.01 )	5.47 ( 10.88 )	5.44 ( 2.1 )	2.44 ( 0.99 )
BETA HAEMOLYTIC STREPTOCOCCAL INFECTION	3	20595	353	18012142	16.56	1.43	INFECTIONS AND INFESTATIONS	7.43 ( 2.39 - 23.16 )	7.43 ( 16.56 )	7.38 ( 2.85 )	2.88 ( 1.43 )
OTITIS MEDIA ACUTE	3	20595	275	18012220	22.69	1.79	INFECTIONS AND INFESTATIONS	9.54 ( 3.06 - 29.77 )	9.54 ( 22.69 )	9.45 ( 3.65 )	3.24 ( 1.79 )
ANTIBODY TEST POSITIVE	3	20595	463	18012032	11.45	1.05	INVESTIGATIONS	5.67 ( 1.82 - 17.64 )	5.67 ( 11.45 )	5.64 ( 2.18 )	2.49 ( 1.05 )
STREPTOCOCCAL SEPSIS	3	20595	490	18012005	10.56	0.96	INFECTIONS AND INFESTATIONS	5.35 ( 1.72 - 16.66 )	5.35 ( 10.56 )	5.33 ( 2.06 )	2.41 ( 0.96 )
SUBCUTANEOUS EMPHYSEMA	3	20595	445	18012050	12.11	1.1	SKIN AND SUBCUTANEOUS TISSUE DISORDERS	5.9 ( 1.89 - 18.35 )	5.9 ( 12.11 )	5.86 ( 2.27 )	2.55 ( 1.1 )
ROTAVIRUS INFECTION	3	20595	180	18012315	37.31	2.38	INFECTIONS AND INFESTATIONS	14.58 ( 4.66 - 45.63 )	14.57 ( 37.31 )	14.35 ( 5.52 )	3.84 ( 2.38 )
JOINT ANKYLOSIS	3	20595	205	18012290	32.16	2.2	MUSCULOSKELETAL AND CONNECTIVE TISSUE DISORDERS	12.8 ( 4.09 - 40.02 )	12.8 ( 32.16 )	12.63 ( 4.86 )	3.66 ( 2.2 )
LOWER RESPIRATORY TRACT CONGESTION	3	20595	486	18012009	10.68	0.98	RESPIRATORY, THORACIC AND MEDIASTINAL DISORDERS	5.4 ( 1.73 - 16.8 )	5.4 ( 10.68 )	5.37 ( 2.08 )	2.43 ( 0.98 )
BEHCET'S SYNDROME	3	20595	342	18012153	17.25	1.48	VASCULAR DISORDERS	7.67 ( 2.46 - 23.91 )	7.67 ( 17.25 )	7.61 ( 2.94 )	2.93 ( 1.48 )
INJECTION SITE OEDEMA	3	20595	370	18012125	15.57	1.37	GENERAL DISORDERS AND ADMINISTRATION SITE CONDITIONS	7.09 ( 2.28 - 22.09 )	7.09 ( 15.57 )	7.04 ( 2.72 )	2.82 ( 1.37 )
FEBRILE INFECTION	3	20595	432	18012063	12.62	1.14	INFECTIONS AND INFESTATIONS	6.07 ( 1.95 - 18.91 )	6.07 ( 12.62 )	6.04 ( 2.33 )	2.59 ( 1.14 )
SEROSITIS	3	20595	139	18012356	49.71	2.75	GENERAL DISORDERS AND ADMINISTRATION SITE CONDITIONS	18.88 ( 6.01 - 59.25 )	18.87 ( 49.71 )	18.5 ( 7.1 )	4.21 ( 2.75 )
HYPERFERRITINAEMIA	3	20595	132	18012363	52.58	2.82	METABOLISM AND NUTRITION DISORDERS	19.88 ( 6.33 - 62.43 )	19.87 ( 52.58 )	19.46 ( 7.47 )	4.28 ( 2.82 )
PERICARDIAL DISEASE	3	20595	123	18012372	56.74	2.92	CARDIAC DISORDERS	21.33 ( 6.79 - 67.06 )	21.33 ( 56.74 )	20.84 ( 7.99 )	4.38 ( 2.92 )
INFLAMMATORY MARKER DECREASED	3	20595	26	18012469	266.04	4.96	INVESTIGATIONS	100.92 ( 30.54 - 333.44 )	100.9 ( 266.04 )	90.57 ( 33.32 )	6.5 ( 4.96 )
CENTRAL OBESITY	3	20595	232	18012263	27.83	2.03	METABOLISM AND NUTRITION DISORDERS	11.31 ( 3.62 - 35.33 )	11.31 ( 27.83 )	11.18 ( 4.31 )	3.48 ( 2.03 )
CHOLANGITIS CHRONIC	3	20595	14	18012481	458.03	5.68	HEPATOBILIARY DISORDERS	187.42 ( 53.85 - 652.21 )	187.39 ( 458.03 )	154.5 ( 54.42 )	7.27 ( 5.68 )
CUTANEOUS AMYLOIDOSIS	3	20595	45	18012450	158.39	4.27	SKIN AND SUBCUTANEOUS TISSUE DISORDERS	58.31 ( 18.12 - 187.64 )	58.3 ( 158.39 )	54.72 ( 20.58 )	5.77 ( 4.27 )
X-LINKED LYMPHOPROLIFERATIVE SYNDROME	3	20595	22	18012473	309.55	5.17	CONGENITAL, FAMILIAL AND GENETIC DISORDERS	119.26 ( 35.69 - 398.5 )	119.25 ( 309.55 )	105.06 ( 38.29 )	6.72 ( 5.17 )
MUSCLE ABSCESS	3	20595	281	18012214	22.09	1.76	INFECTIONS AND INFESTATIONS	9.34 ( 2.99 - 29.13 )	9.34 ( 22.09 )	9.25 ( 3.57 )	3.21 ( 1.76 )
SHORT STATURE	3	20595	81	18012414	88	3.49	MUSCULOSKELETAL AND CONNECTIVE TISSUE DISORDERS	32.39 ( 10.23 - 102.55 )	32.39 ( 88 )	31.27 ( 11.92 )	4.97 ( 3.49 )
