# Supplementary material for: Disproportionality Analysis of Adverse Events Associated with IL-1 Inhibitors in the FDA Adverse Event Reporting System (FAERS)
Source: Pharmaceuticals (Basel). 2025 Dec 1;18(12):1827. doi: 10.3390/ph18121827 (PMC12736109; doi:10.3390/ph18121827)
Supplement: Supplementary file 1 [file pharmaceuticals-18-01827-s001.zip › Supplementary Table S4.xlsx]

## Sheet: IL-1 0-18
PT	a	b	c	d	X2	IC025	soc_name_en	ROR(95%Cl)	PRR	EBGM(EBGM05)	IC(IC025)
PYREXIA	712	12578	23120	1859922	1813.57	1.98	GENERAL DISORDERS AND ADMINISTRATION SITE CONDITIONS	4.55 ( 4.22 - 4.92 )	4.36 ( 1813.57 )	4.26 ( 4 )	2.09 ( 1.98 )
INAPPROPRIATE SCHEDULE OF PRODUCT ADMINISTRATION	278	13012	8186	1874856	815.52	2.05	INJURY, POISONING AND PROCEDURAL COMPLICATIONS	4.89 ( 4.34 - 5.52 )	4.81 ( 815.52 )	4.69 ( 4.24 )	2.23 ( 2.05 )
CONDITION AGGRAVATED	257	13033	10308	1872734	457.83	1.61	GENERAL DISORDERS AND ADMINISTRATION SITE CONDITIONS	3.58 ( 3.16 - 4.06 )	3.53 ( 457.83 )	3.47 ( 3.13 )	1.8 ( 1.61 )
INCORRECT DOSE ADMINISTERED	249	13041	7730	1875312	674.23	1.97	INJURY, POISONING AND PROCEDURAL COMPLICATIONS	4.63 ( 4.08 - 5.26 )	4.56 ( 674.23 )	4.45 ( 4 )	2.15 ( 1.97 )
ARTHRALGIA	200	13090	5337	1877705	676.31	2.16	MUSCULOSKELETAL AND CONNECTIVE TISSUE DISORDERS	5.38 ( 4.66 - 6.2 )	5.31 ( 676.31 )	5.15 ( 4.58 )	2.37 ( 2.16 )
COUGH	169	13121	8514	1874528	194.45	1.25	RESPIRATORY, THORACIC AND MEDIASTINAL DISORDERS	2.84 ( 2.43 - 3.31 )	2.81 ( 194.45 )	2.78 ( 2.44 )	1.47 ( 1.25 )
MALAISE	168	13122	7309	1875733	257.83	1.45	GENERAL DISORDERS AND ADMINISTRATION SITE CONDITIONS	3.29 ( 2.82 - 3.83 )	3.26 ( 257.83 )	3.21 ( 2.82 )	1.68 ( 1.45 )
INJECTION SITE PAIN	160	13130	8978	1874064	145.5	1.09	GENERAL DISORDERS AND ADMINISTRATION SITE CONDITIONS	2.54 ( 2.17 - 2.98 )	2.53 ( 145.5 )	2.5 ( 2.19 )	1.32 ( 1.09 )
COVID-19	147	13143	2641	1880401	838.58	2.67	INFECTIONS AND INFESTATIONS	7.96 ( 6.74 - 9.41 )	7.89 ( 838.58 )	7.52 ( 6.54 )	2.91 ( 2.67 )
PAIN	145	13145	7428	1875614	160.99	1.21	GENERAL DISORDERS AND ADMINISTRATION SITE CONDITIONS	2.79 ( 2.36 - 3.29 )	2.77 ( 160.99 )	2.73 ( 2.38 )	1.45 ( 1.21 )
HAEMOPHAGOCYTIC LYMPHOHISTIOCYTOSIS	130	13160	750	1882292	2505.15	4.13	IMMUNE SYSTEM DISORDERS	24.79 ( 20.56 - 29.89 )	24.56 ( 2505.15 )	21.08 ( 18.03 )	4.4 ( 4.13 )
PRODUCT DOSE OMISSION ISSUE	126	13164	7271	1875771	107.26	1.02	INJURY, POISONING AND PROCEDURAL COMPLICATIONS	2.47 ( 2.07 - 2.95 )	2.46 ( 107.26 )	2.43 ( 2.1 )	1.28 ( 1.02 )
ILLNESS	112	13178	1474	1881568	922.9	3.05	GENERAL DISORDERS AND ADMINISTRATION SITE CONDITIONS	10.85 ( 8.95 - 13.16 )	10.77 ( 922.9 )	10.08 ( 8.57 )	3.33 ( 3.05 )
JUVENILE IDIOPATHIC ARTHRITIS	102	13188	1004	1882038	1154.77	3.42	MUSCULOSKELETAL AND CONNECTIVE TISSUE DISORDERS	14.5 ( 11.82 - 17.79 )	14.39 ( 1154.77 )	13.16 ( 11.09 )	3.72 ( 3.42 )
NASOPHARYNGITIS	101	13189	4297	1878745	161.29	1.42	INFECTIONS AND INFESTATIONS	3.35 ( 2.75 - 4.08 )	3.33 ( 161.29 )	3.28 ( 2.78 )	1.71 ( 1.42 )
INFLUENZA	98	13192	3357	1879685	226.85	1.72	INFECTIONS AND INFESTATIONS	4.16 ( 3.4 - 5.09 )	4.14 ( 226.85 )	4.05 ( 3.42 )	2.02 ( 1.72 )
INFECTION	92	13198	3350	1879692	192.7	1.63	INFECTIONS AND INFESTATIONS	3.91 ( 3.18 - 4.81 )	3.89 ( 192.7 )	3.81 ( 3.21 )	1.93 ( 1.63 )
STILL'S DISEASE	86	13204	75	1882967	6429.55	5.87	MUSCULOSKELETAL AND CONNECTIVE TISSUE DISORDERS	163.52 ( 119.92 - 222.98 )	162.47 ( 6429.55 )	76.22 ( 58.8 )	6.25 ( 5.87 )
OROPHARYNGEAL PAIN	81	13209	2446	1880596	228.08	1.87	RESPIRATORY, THORACIC AND MEDIASTINAL DISORDERS	4.71 ( 3.78 - 5.89 )	4.69 ( 228.08 )	4.57 ( 3.8 )	2.19 ( 1.87 )
INJECTION SITE ERYTHEMA	80	13210	2517	1880525	211.61	1.81	GENERAL DISORDERS AND ADMINISTRATION SITE CONDITIONS	4.52 ( 3.62 - 5.66 )	4.5 ( 211.61 )	4.4 ( 3.65 )	2.14 ( 1.81 )
PAIN IN EXTREMITY	76	13214	4310	1878732	67.27	0.97	MUSCULOSKELETAL AND CONNECTIVE TISSUE DISORDERS	2.51 ( 2 - 3.15 )	2.5 ( 67.27 )	2.47 ( 2.04 )	1.31 ( 0.97 )
C-REACTIVE PROTEIN INCREASED	74	13216	1468	1881574	372.44	2.43	INVESTIGATIONS	7.18 ( 5.68 - 9.07 )	7.14 ( 372.44 )	6.85 ( 5.63 )	2.78 ( 2.43 )
RHINORRHOEA	73	13217	2215	1880827	204.05	1.84	RESPIRATORY, THORACIC AND MEDIASTINAL DISORDERS	4.69 ( 3.71 - 5.93 )	4.67 ( 204.05 )	4.55 ( 3.74 )	2.19 ( 1.84 )
INFLAMMATION	66	13224	1069	1881973	426.82	2.69	GENERAL DISORDERS AND ADMINISTRATION SITE CONDITIONS	8.79 ( 6.85 - 11.27 )	8.75 ( 426.82 )	8.3 ( 6.74 )	3.05 ( 2.69 )
INJECTION SITE REACTION	65	13225	1313	1881729	319.62	2.39	GENERAL DISORDERS AND ADMINISTRATION SITE CONDITIONS	7.04 ( 5.49 - 9.04 )	7.01 ( 319.62 )	6.73 ( 5.46 )	2.75 ( 2.39 )
VIRAL INFECTION	60	13230	2868	1880174	76.61	1.17	INFECTIONS AND INFESTATIONS	2.97 ( 2.3 - 3.84 )	2.96 ( 76.61 )	2.92 ( 2.36 )	1.55 ( 1.17 )
ARTHRITIS	56	13234	921	1882121	355.53	2.64	MUSCULOSKELETAL AND CONNECTIVE TISSUE DISORDERS	8.65 ( 6.6 - 11.33 )	8.62 ( 355.53 )	8.18 ( 6.52 )	3.03 ( 2.64 )
INJECTION SITE SWELLING	56	13234	2149	1880893	107.26	1.47	GENERAL DISORDERS AND ADMINISTRATION SITE CONDITIONS	3.7 ( 2.84 - 4.83 )	3.69 ( 107.26 )	3.62 ( 2.9 )	1.86 ( 1.47 )
INTENTIONAL PRODUCT MISUSE	56	13234	2322	1880720	93.61	1.36	INJURY, POISONING AND PROCEDURAL COMPLICATIONS	3.43 ( 2.63 - 4.47 )	3.42 ( 93.61 )	3.36 ( 2.69 )	1.75 ( 1.36 )
LUNG DISORDER	55	13235	1061	1881981	286.77	2.42	RESPIRATORY, THORACIC AND MEDIASTINAL DISORDERS	7.37 ( 5.62 - 9.67 )	7.34 ( 286.77 )	7.03 ( 5.6 )	2.81 ( 2.42 )
INTERSTITIAL LUNG DISEASE	51	13239	712	1882330	392.67	2.84	RESPIRATORY, THORACIC AND MEDIASTINAL DISORDERS	10.18 ( 7.66 - 13.54 )	10.15 ( 392.67 )	9.54 ( 7.52 )	3.25 ( 2.84 )
LYMPHADENOPATHY	50	13240	1610	1881432	127.53	1.69	BLOOD AND LYMPHATIC SYSTEM DISORDERS	4.41 ( 3.33 - 5.85 )	4.4 ( 127.53 )	4.3 ( 3.39 )	2.1 ( 1.69 )
GASTROENTERITIS	50	13240	1059	1881983	231.19	2.27	INFECTIONS AND INFESTATIONS	6.71 ( 5.05 - 8.92 )	6.69 ( 231.19 )	6.43 ( 5.07 )	2.69 ( 2.27 )
UPPER RESPIRATORY TRACT INFECTION	49	13241	1845	1881197	96.93	1.47	INFECTIONS AND INFESTATIONS	3.77 ( 2.84 - 5.01 )	3.76 ( 96.93 )	3.69 ( 2.91 )	1.88 ( 1.47 )
INJECTION SITE PRURITUS	48	13242	1063	1881979	209.28	2.2	GENERAL DISORDERS AND ADMINISTRATION SITE CONDITIONS	6.42 ( 4.8 - 8.57 )	6.4 ( 209.28 )	6.16 ( 4.84 )	2.62 ( 2.2 )
SERUM FERRITIN INCREASED	47	13243	428	1882614	577.09	3.38	INVESTIGATIONS	15.61 ( 11.55 - 21.11 )	15.56 ( 577.09 )	14.12 ( 10.97 )	3.82 ( 3.38 )
DRUG REACTION WITH EOSINOPHILIA AND SYSTEMIC SYMPTOMS	44	13246	2040	1881002	59.64	1.16	SKIN AND SUBCUTANEOUS TISSUE DISORDERS	3.06 ( 2.27 - 4.13 )	3.06 ( 59.64 )	3.01 ( 2.35 )	1.59 ( 1.16 )
EAR INFECTION	43	13247	1892	1881150	64.42	1.22	INFECTIONS AND INFESTATIONS	3.23 ( 2.38 - 4.37 )	3.22 ( 64.42 )	3.17 ( 2.46 )	1.66 ( 1.22 )
INJECTION SITE URTICARIA	43	13247	800	1882242	234.62	2.42	GENERAL DISORDERS AND ADMINISTRATION SITE CONDITIONS	7.64 ( 5.62 - 10.38 )	7.62 ( 234.62 )	7.28 ( 5.63 )	2.86 ( 2.42 )
NASAL CONGESTION	42	13248	1704	1881338	72.97	1.33	RESPIRATORY, THORACIC AND MEDIASTINAL DISORDERS	3.5 ( 2.58 - 4.76 )	3.49 ( 72.97 )	3.43 ( 2.66 )	1.78 ( 1.33 )
INJECTION SITE BRUISING	39	13251	1420	1881622	81.61	1.47	GENERAL DISORDERS AND ADMINISTRATION SITE CONDITIONS	3.9 ( 2.84 - 5.36 )	3.89 ( 81.61 )	3.81 ( 2.92 )	1.93 ( 1.47 )
URINARY TRACT INFECTION	37	13253	1794	1881248	45.88	1.05	INFECTIONS AND INFESTATIONS	2.93 ( 2.11 - 4.06 )	2.92 ( 45.88 )	2.88 ( 2.2 )	1.53 ( 1.05 )
INJECTION SITE RASH	37	13253	631	1882411	224.76	2.5	GENERAL DISORDERS AND ADMINISTRATION SITE CONDITIONS	8.33 ( 5.98 - 11.61 )	8.31 ( 224.76 )	7.9 ( 5.99 )	2.98 ( 2.5 )
PHARYNGITIS	34	13256	589	1882453	202.62	2.46	INFECTIONS AND INFESTATIONS	8.2 ( 5.8 - 11.59 )	8.18 ( 202.62 )	7.79 ( 5.83 )	2.96 ( 2.46 )
JOINT SWELLING	34	13256	1350	1881692	61.36	1.32	MUSCULOSKELETAL AND CONNECTIVE TISSUE DISORDERS	3.58 ( 2.54 - 5.03 )	3.57 ( 61.36 )	3.51 ( 2.64 )	1.81 ( 1.32 )
BRONCHITIS	32	13258	1318	1881724	54.11	1.25	INFECTIONS AND INFESTATIONS	3.45 ( 2.43 - 4.9 )	3.44 ( 54.11 )	3.38 ( 2.52 )	1.76 ( 1.25 )
TRANSAMINASES INCREASED	31	13259	1462	1881580	40.62	1.05	INVESTIGATIONS	3.01 ( 2.11 - 4.3 )	3 ( 40.62 )	2.96 ( 2.2 )	1.57 ( 1.05 )
BLOOD LACTATE DEHYDROGENASE INCREASED	27	13263	917	1882125	63.28	1.48	INVESTIGATIONS	4.18 ( 2.85 - 6.13 )	4.17 ( 63.28 )	4.08 ( 2.96 )	2.03 ( 1.48 )
TONSILLITIS	27	13263	552	1882490	130.67	2.18	INFECTIONS AND INFESTATIONS	6.94 ( 4.72 - 10.22 )	6.93 ( 130.67 )	6.65 ( 4.81 )	2.73 ( 2.18 )
BODY TEMPERATURE INCREASED	27	13263	1181	1881861	40.89	1.12	INVESTIGATIONS	3.24 ( 2.21 - 4.75 )	3.24 ( 40.89 )	3.19 ( 2.32 )	1.67 ( 1.12 )
PHARYNGITIS STREPTOCOCCAL	27	13263	966	1882076	58.15	1.4	INFECTIONS AND INFESTATIONS	3.97 ( 2.7 - 5.82 )	3.96 ( 58.15 )	3.88 ( 2.82 )	1.96 ( 1.4 )
NEEDLE ISSUE	27	13263	1096	1881946	46.85	1.23	PRODUCT ISSUES	3.5 ( 2.39 - 5.12 )	3.49 ( 46.85 )	3.43 ( 2.49 )	1.78 ( 1.23 )
GASTROENTERITIS VIRAL	26	13264	1106	1881936	41.46	1.15	INFECTIONS AND INFESTATIONS	3.34 ( 2.26 - 4.92 )	3.33 ( 41.46 )	3.28 ( 2.37 )	1.71 ( 1.15 )
INFLAMMATORY MARKER INCREASED	24	13266	224	1882818	287.19	3.18	INVESTIGATIONS	15.21 ( 9.98 - 23.17 )	15.18 ( 287.19 )	13.81 ( 9.71 )	3.79 ( 3.18 )
RED BLOOD CELL SEDIMENTATION RATE INCREASED	23	13267	470	1882572	111.37	2.13	INVESTIGATIONS	6.94 ( 4.57 - 10.56 )	6.93 ( 111.37 )	6.66 ( 4.69 )	2.73 ( 2.13 )
WHITE BLOOD CELL COUNT INCREASED	23	13267	1121	1881921	28.21	0.92	INVESTIGATIONS	2.91 ( 1.93 - 4.4 )	2.91 ( 28.21 )	2.87 ( 2.03 )	1.52 ( 0.92 )
HEPATITIS	23	13267	1019	1882023	34	1.06	HEPATOBILIARY DISORDERS	3.2 ( 2.12 - 4.84 )	3.2 ( 34 )	3.15 ( 2.23 )	1.66 ( 1.06 )
CELLULITIS	23	13267	924	1882118	40.65	1.2	INFECTIONS AND INFESTATIONS	3.53 ( 2.33 - 5.34 )	3.53 ( 40.65 )	3.47 ( 2.45 )	1.79 ( 1.2 )
EOSINOPHILIA	23	13267	710	1882332	62.58	1.56	BLOOD AND LYMPHATIC SYSTEM DISORDERS	4.6 ( 3.03 - 6.96 )	4.59 ( 62.58 )	4.48 ( 3.16 )	2.16 ( 1.56 )
INJECTION SITE MASS	23	13267	667	1882375	68.74	1.65	GENERAL DISORDERS AND ADMINISTRATION SITE CONDITIONS	4.89 ( 3.23 - 7.42 )	4.89 ( 68.74 )	4.76 ( 3.36 )	2.25 ( 1.65 )
NECK PAIN	23	13267	680	1882362	66.79	1.62	MUSCULOSKELETAL AND CONNECTIVE TISSUE DISORDERS	4.8 ( 3.17 - 7.27 )	4.79 ( 66.79 )	4.67 ( 3.3 )	2.22 ( 1.62 )
SPLENOMEGALY	20	13270	534	1882508	67.4	1.72	BLOOD AND LYMPHATIC SYSTEM DISORDERS	5.31 ( 3.4 - 8.31 )	5.31 ( 67.4 )	5.15 ( 3.54 )	2.36 ( 1.72 )
ILL-DEFINED DISORDER	20	13270	788	1882254	36.57	1.18	GENERAL DISORDERS AND ADMINISTRATION SITE CONDITIONS	3.6 ( 2.31 - 5.61 )	3.6 ( 36.57 )	3.53 ( 2.44 )	1.82 ( 1.18 )
CRYOPYRIN ASSOCIATED PERIODIC SYNDROME	19	13271	1	1883041	2555.61	6.18	CONGENITAL, FAMILIAL AND GENETIC DISORDERS	2695.94 ( 360.87 - 20140.56 )	2692.08 ( 2555.61 )	135.55 ( 25.2 )	7.08 ( 6.18 )
MOUTH ULCERATION	17	13273	702	1882340	28.6	1.07	GASTROINTESTINAL DISORDERS	3.43 ( 2.12 - 5.56 )	3.43 ( 28.6 )	3.37 ( 2.26 )	1.75 ( 1.07 )
LIVER FUNCTION TEST INCREASED	17	13273	551	1882491	42.89	1.4	INVESTIGATIONS	4.38 ( 2.7 - 7.09 )	4.37 ( 42.89 )	4.27 ( 2.85 )	2.09 ( 1.4 )
CLUBBING	17	13273	42	1883000	670.06	4.59	MUSCULOSKELETAL AND CONNECTIVE TISSUE DISORDERS	57.42 ( 32.68 - 100.9 )	57.35 ( 670.06 )	41.11 ( 25.65 )	5.36 ( 4.59 )
UPPER RESPIRATORY TRACT INFLAMMATION	17	13273	160	1882882	201.65	3.06	RESPIRATORY, THORACIC AND MEDIASTINAL DISORDERS	15.07 ( 9.14 - 24.86 )	15.05 ( 201.65 )	13.7 ( 9.02 )	3.78 ( 3.06 )
SERUM AMYLOID A PROTEIN INCREASED	16	13274	8	1883034	1500.72	5.66	INVESTIGATIONS	283.72 ( 121.4 - 663.05 )	283.38 ( 1500.72 )	95.13 ( 46.75 )	6.57 ( 5.66 )
FAMILIAL MEDITERRANEAN FEVER	16	13274	8	1883034	1500.72	5.66	CONGENITAL, FAMILIAL AND GENETIC DISORDERS	283.72 ( 121.4 - 663.05 )	283.38 ( 1500.72 )	95.13 ( 46.75 )	6.57 ( 5.66 )
SYRINGE ISSUE	16	13274	408	1882634	57.54	1.71	PRODUCT ISSUES	5.56 ( 3.37 - 9.17 )	5.56 ( 57.54 )	5.38 ( 3.54 )	2.43 ( 1.71 )
SARS-COV-2 TEST POSITIVE	16	13274	357	1882685	69.04	1.9	INVESTIGATIONS	6.36 ( 3.85 - 10.49 )	6.35 ( 69.04 )	6.12 ( 4.02 )	2.61 ( 1.9 )
STREPTOCOCCAL INFECTION	15	13275	509	1882533	35.2	1.3	INFECTIONS AND INFESTATIONS	4.18 ( 2.5 - 6.99 )	4.18 ( 35.2 )	4.08 ( 2.66 )	2.03 ( 1.3 )
DECREASED IMMUNE RESPONSIVENESS	15	13275	119	1882923	212.03	3.23	IMMUNE SYSTEM DISORDERS	17.88 ( 10.45 - 30.6 )	17.86 ( 212.03 )	15.97 ( 10.19 )	4 ( 3.23 )
EAR PAIN	14	13276	491	1882551	31.15	1.23	EAR AND LABYRINTH DISORDERS	4.04 ( 2.38 - 6.88 )	4.04 ( 31.15 )	3.96 ( 2.54 )	1.98 ( 1.23 )
PRODUCT SUPPLY ISSUE	14	13276	184	1882858	115.46	2.56	PRODUCT ISSUES	10.79 ( 6.27 - 18.59 )	10.78 ( 115.46 )	10.09 ( 6.4 )	3.33 ( 2.56 )
OTITIS MEDIA	13	13277	529	1882513	22.45	0.99	INFECTIONS AND INFESTATIONS	3.48 ( 2.01 - 6.04 )	3.48 ( 22.45 )	3.42 ( 2.16 )	1.78 ( 0.99 )
CYTOPENIA	13	13277	412	1882630	33.96	1.34	BLOOD AND LYMPHATIC SYSTEM DISORDERS	4.47 ( 2.58 - 7.77 )	4.47 ( 33.96 )	4.36 ( 2.75 )	2.13 ( 1.34 )
AUTOINFLAMMATORY DISEASE	13	13277	15	1883027	841.33	5.11	IMMUNE SYSTEM DISORDERS	122.92 ( 58.47 - 258.37 )	122.8 ( 841.33 )	66.25 ( 35.58 )	6.05 ( 5.11 )
ABSCESS	12	13278	411	1882631	27.74	1.2	INFECTIONS AND INFESTATIONS	4.14 ( 2.33 - 7.35 )	4.14 ( 27.74 )	4.05 ( 2.5 )	2.02 ( 1.2 )
CONCOMITANT DISEASE AGGRAVATED	12	13278	190	1882852	79.7	2.26	GENERAL DISORDERS AND ADMINISTRATION SITE CONDITIONS	8.96 ( 5 - 16.05 )	8.95 ( 79.7 )	8.48 ( 5.2 )	3.08 ( 2.26 )
IMPETIGO	12	13278	177	1882865	86.66	2.35	INFECTIONS AND INFESTATIONS	9.61 ( 5.36 - 17.26 )	9.61 ( 86.66 )	9.06 ( 5.55 )	3.18 ( 2.35 )
RHEUMATOID ARTHRITIS	11	13279	432	1882610	20.22	0.98	MUSCULOSKELETAL AND CONNECTIVE TISSUE DISORDERS	3.61 ( 1.98 - 6.57 )	3.61 ( 20.22 )	3.54 ( 2.15 )	1.82 ( 0.98 )
VARICELLA	11	13279	430	1882612	20.39	0.99	INFECTIONS AND INFESTATIONS	3.63 ( 1.99 - 6.6 )	3.62 ( 20.39 )	3.56 ( 2.16 )	1.83 ( 0.99 )
PERICARDITIS	11	13279	237	1882805	49.71	1.81	CARDIAC DISORDERS	6.58 ( 3.59 - 12.05 )	6.58 ( 49.71 )	6.33 ( 3.82 )	2.66 ( 1.81 )
LABORATORY TEST ABNORMAL	11	13279	399	1882643	23.15	1.09	INVESTIGATIONS	3.91 ( 2.15 - 7.12 )	3.91 ( 23.15 )	3.83 ( 2.32 )	1.94 ( 1.09 )
INJECTION SITE WARMTH	11	13279	386	1882656	24.45	1.14	GENERAL DISORDERS AND ADMINISTRATION SITE CONDITIONS	4.04 ( 2.22 - 7.36 )	4.04 ( 24.45 )	3.95 ( 2.39 )	1.98 ( 1.14 )
GASTROINTESTINAL INFECTION	10	13280	271	1882771	32.98	1.46	INFECTIONS AND INFESTATIONS	5.23 ( 2.78 - 9.84 )	5.23 ( 32.98 )	5.08 ( 2.99 )	2.34 ( 1.46 )
HYPERFERRITINAEMIA	10	13280	38	1883004	279.57	3.93	METABOLISM AND NUTRITION DISORDERS	37.31 ( 18.59 - 74.9 )	37.29 ( 279.57 )	29.73 ( 16.59 )	4.89 ( 3.93 )
ALVEOLAR PROTEINOSIS	10	13280	26	1883016	379.27	4.32	RESPIRATORY, THORACIC AND MEDIASTINAL DISORDERS	54.54 ( 26.29 - 113.11 )	54.5 ( 379.27 )	39.64 ( 21.53 )	5.31 ( 4.32 )
FAECAL CALPROTECTIN INCREASED	9	13281	122	1882920	71.65	2.35	INVESTIGATIONS	10.46 ( 5.31 - 20.59 )	10.45 ( 71.65 )	9.8 ( 5.56 )	3.29 ( 2.35 )
MASS	9	13281	283	1882759	23.8	1.21	GENERAL DISORDERS AND ADMINISTRATION SITE CONDITIONS	4.51 ( 2.32 - 8.76 )	4.51 ( 23.8 )	4.4 ( 2.52 )	2.14 ( 1.21 )
INJECTION SITE DISCOLOURATION	9	13281	268	1882774	25.85	1.28	GENERAL DISORDERS AND ADMINISTRATION SITE CONDITIONS	4.76 ( 2.45 - 9.25 )	4.76 ( 25.85 )	4.64 ( 2.66 )	2.21 ( 1.28 )
BLOOD FIBRINOGEN DECREASED	9	13281	151	1882891	55.75	2.06	INVESTIGATIONS	8.45 ( 4.31 - 16.56 )	8.45 ( 55.75 )	8.03 ( 4.57 )	3 ( 2.06 )
INTERLEUKIN LEVEL INCREASED	9	13281	45	1882997	197.8	3.58	INVESTIGATIONS	28.36 ( 13.86 - 58.02 )	28.34 ( 197.8 )	23.78 ( 13.06 )	4.57 ( 3.58 )
AUTOIMMUNE HEPATITIS	8	13282	206	1882836	28.38	1.43	HEPATOBILIARY DISORDERS	5.51 ( 2.72 - 11.16 )	5.5 ( 28.38 )	5.33 ( 2.95 )	2.42 ( 1.43 )
FIBRIN D DIMER INCREASED	8	13282	177	1882865	34.91	1.64	INVESTIGATIONS	6.41 ( 3.15 - 13.01 )	6.4 ( 34.91 )	6.17 ( 3.41 )	2.63 ( 1.64 )
INJECTION SITE INDURATION	8	13282	246	1882796	21.89	1.19	GENERAL DISORDERS AND ADMINISTRATION SITE CONDITIONS	4.61 ( 2.28 - 9.32 )	4.61 ( 21.89 )	4.49 ( 2.49 )	2.17 ( 1.19 )
NEUTROPHIL COUNT INCREASED	8	13282	273	1882769	18.6	1.04	INVESTIGATIONS	4.15 ( 2.06 - 8.39 )	4.15 ( 18.6 )	4.06 ( 2.26 )	2.02 ( 1.04 )
OTITIS MEDIA ACUTE	7	13283	187	1882855	23.57	1.32	INFECTIONS AND INFESTATIONS	5.31 ( 2.49 - 11.29 )	5.3 ( 23.57 )	5.15 ( 2.74 )	2.36 ( 1.32 )
PARONYCHIA	7	13283	227	1882815	17.65	1.06	INFECTIONS AND INFESTATIONS	4.37 ( 2.06 - 9.28 )	4.37 ( 17.65 )	4.27 ( 2.27 )	2.09 ( 1.06 )
PLEURISY	7	13283	109	1882933	47.42	2.05	RESPIRATORY, THORACIC AND MEDIASTINAL DISORDERS	9.1 ( 4.24 - 19.55 )	9.1 ( 47.42 )	8.61 ( 4.54 )	3.11 ( 2.05 )
PHARYNGEAL ERYTHEMA	7	13283	230	1882812	17.29	1.04	RESPIRATORY, THORACIC AND MEDIASTINAL DISORDERS	4.31 ( 2.03 - 9.15 )	4.31 ( 17.29 )	4.21 ( 2.25 )	2.08 ( 1.04 )
HEPATITIS ACUTE	7	13283	178	1882864	25.27	1.39	HEPATOBILIARY DISORDERS	5.57 ( 2.62 - 11.87 )	5.57 ( 25.27 )	5.4 ( 2.87 )	2.43 ( 1.39 )
PNEUMONIA VIRAL	7	13283	232	1882810	17.05	1.03	INFECTIONS AND INFESTATIONS	4.28 ( 2.02 - 9.07 )	4.28 ( 17.05 )	4.18 ( 2.23 )	2.06 ( 1.03 )
SCARLET FEVER	7	13283	93	1882949	57.02	2.26	INFECTIONS AND INFESTATIONS	10.67 ( 4.95 - 23.01 )	10.66 ( 57.02 )	9.99 ( 5.25 )	3.32 ( 2.26 )
LOCALISED INFECTION	7	13283	199	1882843	21.54	1.24	INFECTIONS AND INFESTATIONS	4.99 ( 2.35 - 10.6 )	4.98 ( 21.54 )	4.85 ( 2.58 )	2.28 ( 1.24 )
WRONG DOSE	7	13283	143	1882899	33.9	1.69	INJURY, POISONING AND PROCEDURAL COMPLICATIONS	6.94 ( 3.25 - 14.82 )	6.94 ( 33.9 )	6.66 ( 3.53 )	2.74 ( 1.69 )
BLOOD TEST ABNORMAL	7	13283	171	1882871	26.72	1.45	INVESTIGATIONS	5.8 ( 2.72 - 12.36 )	5.8 ( 26.72 )	5.61 ( 2.98 )	2.49 ( 1.45 )
TOOTH ABSCESS	7	13283	86	1882956	62.27	2.36	INFECTIONS AND INFESTATIONS	11.54 ( 5.34 - 24.93 )	11.53 ( 62.27 )	10.74 ( 5.64 )	3.42 ( 2.36 )
SYMPTOM RECURRENCE	7	13283	68	1882974	80.31	2.66	GENERAL DISORDERS AND ADMINISTRATION SITE CONDITIONS	14.59 ( 6.7 - 31.78 )	14.59 ( 80.31 )	13.32 ( 6.94 )	3.74 ( 2.66 )
IMMUNOSUPPRESSION	7	13283	234	1882808	16.82	1.01	IMMUNE SYSTEM DISORDERS	4.24 ( 2 - 8.99 )	4.24 ( 16.82 )	4.14 ( 2.21 )	2.05 ( 1.01 )
FURUNCLE	6	13284	181	1882861	16.9	1.08	INFECTIONS AND INFESTATIONS	4.7 ( 2.08 - 10.6 )	4.7 ( 16.9 )	4.58 ( 2.32 )	2.19 ( 1.08 )
ARTHROPOD BITE	6	13284	151	1882891	21.97	1.33	INJURY, POISONING AND PROCEDURAL COMPLICATIONS	5.63 ( 2.49 - 12.74 )	5.63 ( 21.97 )	5.45 ( 2.75 )	2.45 ( 1.33 )
HYPER IGD SYNDROME	6	13284	1	1883041	726.97	5.44	CONGENITAL, FAMILIAL AND GENETIC DISORDERS	850.52 ( 102.38 - 7065.32 )	850.13 ( 726.97 )	122.3 ( 20.8 )	6.93 ( 5.44 )
INJECTION SITE NODULE	6	13284	138	1882904	24.86	1.45	GENERAL DISORDERS AND ADMINISTRATION SITE CONDITIONS	6.16 ( 2.72 - 13.96 )	6.16 ( 24.86 )	5.95 ( 3 )	2.57 ( 1.45 )
POST LUMBAR PUNCTURE SYNDROME	6	13284	164	1882878	19.55	1.22	INJURY, POISONING AND PROCEDURAL COMPLICATIONS	5.19 ( 2.3 - 11.71 )	5.18 ( 19.55 )	5.04 ( 2.55 )	2.33 ( 1.22 )
CORONAVIRUS INFECTION	6	13284	159	1882883	20.43	1.26	INFECTIONS AND INFESTATIONS	5.35 ( 2.37 - 12.09 )	5.35 ( 20.43 )	5.19 ( 2.62 )	2.38 ( 1.26 )
LYMPHADENITIS BACTERIAL	5	13285	16	1883026	161.15	3.76	INFECTIONS AND INFESTATIONS	44.29 ( 16.22 - 120.93 )	44.28 ( 161.15 )	33.97 ( 14.66 )	5.09 ( 3.76 )
LARYNGITIS	5	13285	128	1882914	17.88	1.22	INFECTIONS AND INFESTATIONS	5.54 ( 2.27 - 13.53 )	5.53 ( 17.88 )	5.36 ( 2.54 )	2.42 ( 1.22 )
BETA HAEMOLYTIC STREPTOCOCCAL INFECTION	5	13285	82	1882960	31.84	1.82	INFECTIONS AND INFESTATIONS	8.64 ( 3.5 - 21.32 )	8.64 ( 31.84 )	8.2 ( 3.85 )	3.04 ( 1.82 )
SYNOVIAL CYST	5	13285	35	1883007	80.02	2.9	MUSCULOSKELETAL AND CONNECTIVE TISSUE DISORDERS	20.25 ( 7.93 - 51.69 )	20.24 ( 80.02 )	17.84 ( 8.14 )	4.16 ( 2.9 )
TUMOUR NECROSIS FACTOR RECEPTOR-ASSOCIATED PERIODIC SYNDROME	5	13285	7	1883035	289.38	4.47	CONGENITAL, FAMILIAL AND GENETIC DISORDERS	101.24 ( 32.13 - 319.04 )	101.21 ( 289.38 )	59.45 ( 22.76 )	5.89 ( 4.47 )
ATYPICAL PNEUMONIA	5	13285	88	1882954	29.22	1.72	INFECTIONS AND INFESTATIONS	8.05 ( 3.27 - 19.83 )	8.05 ( 29.22 )	7.67 ( 3.61 )	2.94 ( 1.72 )
SKIN MASS	5	13285	152	1882890	13.92	0.98	SKIN AND SUBCUTANEOUS TISSUE DISORDERS	4.66 ( 1.91 - 11.36 )	4.66 ( 13.92 )	4.54 ( 2.16 )	2.18 ( 0.98 )
CONCOMITANT DISEASE PROGRESSION	5	13285	77	1882965	34.32	1.9	GENERAL DISORDERS AND ADMINISTRATION SITE CONDITIONS	9.2 ( 3.72 - 22.74 )	9.2 ( 34.32 )	8.7 ( 4.08 )	3.12 ( 1.9 )
C-REACTIVE PROTEIN ABNORMAL	5	13285	51	1882991	54.48	2.43	INVESTIGATIONS	13.9 ( 5.55 - 34.82 )	13.89 ( 54.48 )	12.74 ( 5.91 )	3.67 ( 2.43 )
MILIARIA	4	13286	78	1882964	20.56	1.47	SKIN AND SUBCUTANEOUS TISSUE DISORDERS	7.27 ( 2.66 - 19.85 )	7.27 ( 20.56 )	6.96 ( 3 )	2.8 ( 1.47 )
PULMONARY VENO-OCCLUSIVE DISEASE	4	13286	93	1882949	16.33	1.23	RESPIRATORY, THORACIC AND MEDIASTINAL DISORDERS	6.1 ( 2.24 - 16.59 )	6.09 ( 16.33 )	5.88 ( 2.55 )	2.56 ( 1.23 )
GENE MUTATION	4	13286	113	1882929	12.42	0.97	CONGENITAL, FAMILIAL AND GENETIC DISORDERS	5.02 ( 1.85 - 13.6 )	5.02 ( 12.42 )	4.88 ( 2.12 )	2.29 ( 0.97 )
ASTEATOSIS	4	13286	9	1883033	168.89	3.95	SKIN AND SUBCUTANEOUS TISSUE DISORDERS	62.99 ( 19.4 - 204.58 )	62.97 ( 168.89 )	43.9 ( 16.39 )	5.46 ( 3.95 )
CELLULITIS STAPHYLOCOCCAL	4	13286	33	1883009	54.34	2.57	INFECTIONS AND INFESTATIONS	17.18 ( 6.09 - 48.5 )	17.17 ( 54.34 )	15.43 ( 6.47 )	3.95 ( 2.57 )
PNEUMONIA LIPOID	4	13286	11	1883031	145.33	3.77	RESPIRATORY, THORACIC AND MEDIASTINAL DISORDERS	51.54 ( 16.41 - 161.88 )	51.52 ( 145.33 )	38.05 ( 14.6 )	5.25 ( 3.77 )
GASTROINTESTINAL VIRAL INFECTION	4	13286	102	1882940	14.38	1.11	INFECTIONS AND INFESTATIONS	5.56 ( 2.05 - 15.1 )	5.56 ( 14.38 )	5.38 ( 2.33 )	2.43 ( 1.11 )
PHYSICAL DECONDITIONING	4	13286	52	1882990	33.4	2	GENERAL DISORDERS AND ADMINISTRATION SITE CONDITIONS	10.9 ( 3.94 - 30.15 )	10.9 ( 33.4 )	10.19 ( 4.35 )	3.35 ( 2 )
AMYLOIDOSIS	4	13286	9	1883033	168.89	3.95	IMMUNE SYSTEM DISORDERS	62.99 ( 19.4 - 204.58 )	62.97 ( 168.89 )	43.9 ( 16.39 )	5.46 ( 3.95 )
HYPERPLASIA	4	13286	68	1882974	24.38	1.65	GENERAL DISORDERS AND ADMINISTRATION SITE CONDITIONS	8.34 ( 3.04 - 22.86 )	8.33 ( 24.38 )	7.93 ( 3.41 )	2.99 ( 1.65 )
TONSILLITIS STREPTOCOCCAL	4	13286	32	1883010	56.06	2.61	INFECTIONS AND INFESTATIONS	17.72 ( 6.26 - 50.1 )	17.71 ( 56.06 )	15.85 ( 6.64 )	3.99 ( 2.61 )
MACULE	4	13286	106	1882936	13.62	1.06	SKIN AND SUBCUTANEOUS TISSUE DISORDERS	5.35 ( 1.97 - 14.52 )	5.35 ( 13.62 )	5.19 ( 2.25 )	2.38 ( 1.06 )
HEPATITIS A	4	13286	42	1883000	42.25	2.28	INFECTIONS AND INFESTATIONS	13.5 ( 4.84 - 37.65 )	13.49 ( 42.25 )	12.41 ( 5.26 )	3.63 ( 2.28 )
UPPER RESPIRATORY TRACT CONGESTION	4	13286	73	1882969	22.35	1.56	RESPIRATORY, THORACIC AND MEDIASTINAL DISORDERS	7.77 ( 2.84 - 21.25 )	7.76 ( 22.35 )	7.41 ( 3.19 )	2.89 ( 1.56 )
GROIN PAIN	4	13286	118	1882924	11.65	0.91	MUSCULOSKELETAL AND CONNECTIVE TISSUE DISORDERS	4.8 ( 1.77 - 13.01 )	4.8 ( 11.65 )	4.68 ( 2.03 )	2.23 ( 0.91 )
NEUTROPHIL COUNT ABNORMAL	4	13286	69	1882973	23.95	1.63	INVESTIGATIONS	8.22 ( 3 - 22.52 )	8.21 ( 23.95 )	7.82 ( 3.36 )	2.97 ( 1.63 )
SECONDARY ADRENOCORTICAL INSUFFICIENCY	4	13286	80	1882962	19.91	1.44	ENDOCRINE DISORDERS	7.09 ( 2.6 - 19.35 )	7.08 ( 19.91 )	6.79 ( 2.93 )	2.76 ( 1.44 )
PNEUMONIA STREPTOCOCCAL	4	13286	104	1882938	13.99	1.08	INFECTIONS AND INFESTATIONS	5.45 ( 2.01 - 14.8 )	5.45 ( 13.99 )	5.28 ( 2.29 )	2.4 ( 1.08 )
CARDIOVASCULAR INSUFFICIENCY	3	13287	78	1882964	10.5	0.92	CARDIAC DISORDERS	5.45 ( 1.72 - 17.27 )	5.45 ( 10.5 )	5.28 ( 2.01 )	2.4 ( 0.92 )
OCCULT BLOOD POSITIVE	3	13287	38	1883004	25.79	1.87	INVESTIGATIONS	11.19 ( 3.45 - 36.25 )	11.19 ( 25.79 )	10.44 ( 3.9 )	3.38 ( 1.87 )
GASTROENTERITIS ADENOVIRUS	3	13287	64	1882978	13.73	1.19	INFECTIONS AND INFESTATIONS	6.64 ( 2.09 - 21.15 )	6.64 ( 13.73 )	6.39 ( 2.42 )	2.68 ( 1.19 )
PERIORBITAL CELLULITIS	3	13287	70	1882972	12.19	1.07	INFECTIONS AND INFESTATIONS	6.07 ( 1.91 - 19.29 )	6.07 ( 12.19 )	5.86 ( 2.23 )	2.55 ( 1.07 )
ACTIVATED PARTIAL THROMBOPLASTIN TIME SHORTENED	3	13287	27	1883015	37.28	2.3	INVESTIGATIONS	15.75 ( 4.78 - 51.91 )	15.74 ( 37.28 )	14.27 ( 5.26 )	3.83 ( 2.3 )
ONYCHOMYCOSIS	3	13287	21	1883021	48.01	2.6	INFECTIONS AND INFESTATIONS	20.25 ( 6.04 - 67.88 )	20.24 ( 48.01 )	17.84 ( 6.48 )	4.16 ( 2.6 )
INJECTION SITE SCAR	3	13287	43	1882999	22.4	1.72	GENERAL DISORDERS AND ADMINISTRATION SITE CONDITIONS	9.89 ( 3.07 - 31.87 )	9.89 ( 22.4 )	9.31 ( 3.49 )	3.22 ( 1.72 )
EMPYEMA	3	13287	69	1882973	12.43	1.09	INFECTIONS AND INFESTATIONS	6.16 ( 1.94 - 19.58 )	6.16 ( 12.43 )	5.95 ( 2.26 )	2.57 ( 1.09 )
TONGUE ULCERATION	3	13287	71	1882971	11.96	1.05	GASTROINTESTINAL DISORDERS	5.99 ( 1.89 - 19.01 )	5.99 ( 11.96 )	5.78 ( 2.2 )	2.53 ( 1.05 )
VULVAL ABSCESS	3	13287	32	1883010	31.16	2.09	INFECTIONS AND INFESTATIONS	13.29 ( 4.07 - 43.39 )	13.28 ( 31.16 )	12.23 ( 4.54 )	3.61 ( 2.09 )
ENTERITIS INFECTIOUS	3	13287	44	1882998	21.81	1.69	INFECTIONS AND INFESTATIONS	9.66 ( 3 - 31.12 )	9.66 ( 21.81 )	9.11 ( 3.42 )	3.19 ( 1.69 )
CHRONIC RECURRENT MULTIFOCAL OSTEOMYELITIS	3	13287	54	1882988	17.05	1.42	MUSCULOSKELETAL AND CONNECTIVE TISSUE DISORDERS	7.87 ( 2.46 - 25.18 )	7.87 ( 17.05 )	7.51 ( 2.84 )	2.91 ( 1.42 )
MEASLES	3	13287	67	1882975	12.93	1.13	INFECTIONS AND INFESTATIONS	6.35 ( 2 - 20.18 )	6.34 ( 12.93 )	6.12 ( 2.32 )	2.61 ( 1.13 )
PARVOVIRUS INFECTION	3	13287	49	1882993	19.2	1.54	INFECTIONS AND INFESTATIONS	8.68 ( 2.7 - 27.84 )	8.67 ( 19.2 )	8.23 ( 3.1 )	3.04 ( 1.54 )
HAEMORRHAGIC DISORDER	3	13287	35	1883007	28.26	1.98	BLOOD AND LYMPHATIC SYSTEM DISORDERS	12.15 ( 3.74 - 39.5 )	12.14 ( 28.26 )	11.26 ( 4.2 )	3.49 ( 1.98 )
SHORT STATURE	3	13287	78	1882964	10.5	0.92	MUSCULOSKELETAL AND CONNECTIVE TISSUE DISORDERS	5.45 ( 1.72 - 17.27 )	5.45 ( 10.5 )	5.28 ( 2.01 )	2.4 ( 0.92 )
PAROTID GLAND ENLARGEMENT	3	13287	26	1883016	38.76	2.35	GASTROINTESTINAL DISORDERS	16.35 ( 4.95 - 54.03 )	16.35 ( 38.76 )	14.76 ( 5.43 )	3.88 ( 2.35 )
AGEUSIA	3	13287	72	1882970	11.73	1.03	NERVOUS SYSTEM DISORDERS	5.9 ( 1.86 - 18.74 )	5.9 ( 11.73 )	5.71 ( 2.17 )	2.51 ( 1.03 )
RELAPSING FEVER	3	13287	25	1883017	40.34	2.4	INFECTIONS AND INFESTATIONS	17.01 ( 5.13 - 56.33 )	17 ( 40.34 )	15.29 ( 5.61 )	3.93 ( 2.4 )
LUNG DIFFUSION DISORDER	3	13287	1	1883041	317.3	4.81	RESPIRATORY, THORACIC AND MEDIASTINAL DISORDERS	425.16 ( 44.22 - 4087.74 )	425.07 ( 317.3 )	107.02 ( 16.11 )	6.74 ( 4.81 )
LYME DISEASE	3	13287	65	1882977	13.46	1.17	INFECTIONS AND INFESTATIONS	6.54 ( 2.06 - 20.81 )	6.54 ( 13.46 )	6.3 ( 2.39 )	2.65 ( 1.17 )
X-LINKED LYMPHOPROLIFERATIVE SYNDROME	3	13287	20	1883022	50.35	2.66	CONGENITAL, FAMILIAL AND GENETIC DISORDERS	21.26 ( 6.32 - 71.55 )	21.25 ( 50.35 )	18.61 ( 6.74 )	4.22 ( 2.66 )
MUSCLE ABSCESS	3	13287	41	1883001	23.66	1.78	INFECTIONS AND INFESTATIONS	10.37 ( 3.21 - 33.49 )	10.37 ( 23.66 )	9.73 ( 3.65 )	3.28 ( 1.78 )

## Sheet: IL-1 18-65
PT	a	b	c	d	X2	IC025	soc_name_en	ROR(95%Cl)	PRR	EBGM(EBGM05)	IC(IC025)
OFF LABEL USE	1317	19872	229034	20040472	4877.5	2.37	INJURY, POISONING AND PROCEDURAL COMPLICATIONS	5.8 ( 5.48 - 6.13 )	5.5 ( 4877.5 )	5.47 ( 5.22 )	2.45 ( 2.37 )
PRODUCT DOSE OMISSION ISSUE	466	20723	67501	20202005	2208.24	2.58	INJURY, POISONING AND PROCEDURAL COMPLICATIONS	6.73 ( 6.14 - 7.38 )	6.6 ( 2208.24 )	6.57 ( 6.08 )	2.71 ( 2.58 )
PYREXIA	443	20746	137180	20132326	628.16	1.49	GENERAL DISORDERS AND ADMINISTRATION SITE CONDITIONS	3.13 ( 2.85 - 3.44 )	3.09 ( 628.16 )	3.08 ( 2.85 )	1.62 ( 1.49 )
CONDITION AGGRAVATED	338	20851	104890	20164616	476.51	1.46	GENERAL DISORDERS AND ADMINISTRATION SITE CONDITIONS	3.12 ( 2.8 - 3.47 )	3.08 ( 476.51 )	3.08 ( 2.81 )	1.62 ( 1.46 )
INJECTION SITE PAIN	333	20856	111309	20158197	404.38	1.35	GENERAL DISORDERS AND ADMINISTRATION SITE CONDITIONS	2.89 ( 2.59 - 3.22 )	2.86 ( 404.38 )	2.86 ( 2.61 )	1.51 ( 1.35 )
COVID-19	296	20893	64874	20204632	766.74	1.95	INFECTIONS AND INFESTATIONS	4.41 ( 3.93 - 4.95 )	4.36 ( 766.74 )	4.35 ( 3.95 )	2.12 ( 1.95 )
INJECTION SITE ERYTHEMA	265	20924	55937	20213569	728	2	GENERAL DISORDERS AND ADMINISTRATION SITE CONDITIONS	4.58 ( 4.05 - 5.17 )	4.53 ( 728 )	4.52 ( 4.08 )	2.17 ( 2 )
INAPPROPRIATE SCHEDULE OF PRODUCT ADMINISTRATION	207	20982	47788	20221718	492.73	1.84	INJURY, POISONING AND PROCEDURAL COMPLICATIONS	4.17 ( 3.64 - 4.79 )	4.14 ( 492.73 )	4.13 ( 3.68 )	2.05 ( 1.84 )
INJECTION SITE PRURITUS	197	20992	30691	20238815	843.6	2.4	GENERAL DISORDERS AND ADMINISTRATION SITE CONDITIONS	6.19 ( 5.38 - 7.12 )	6.14 ( 843.6 )	6.11 ( 5.43 )	2.61 ( 2.4 )
INJECTION SITE REACTION	178	21011	28573	20240933	731.12	2.35	GENERAL DISORDERS AND ADMINISTRATION SITE CONDITIONS	6 ( 5.18 - 6.96 )	5.96 ( 731.12 )	5.93 ( 5.24 )	2.57 ( 2.35 )
URTICARIA	158	21031	65252	20204254	118.28	0.98	SKIN AND SUBCUTANEOUS TISSUE DISORDERS	2.33 ( 1.99 - 2.72 )	2.32 ( 118.28 )	2.31 ( 2.03 )	1.21 ( 0.98 )
INFECTION	149	21040	43334	20226172	237.09	1.48	INFECTIONS AND INFESTATIONS	3.31 ( 2.81 - 3.88 )	3.29 ( 237.09 )	3.28 ( 2.87 )	1.71 ( 1.48 )
INTENTIONAL PRODUCT MISUSE	136	21053	28463	20241043	378.11	1.94	INJURY, POISONING AND PROCEDURAL COMPLICATIONS	4.59 ( 3.88 - 5.44 )	4.57 ( 378.11 )	4.55 ( 3.95 )	2.19 ( 1.94 )
ILLNESS	134	21055	21418	20248088	553.5	2.32	GENERAL DISORDERS AND ADMINISTRATION SITE CONDITIONS	6.02 ( 5.07 - 7.13 )	5.98 ( 553.5 )	5.95 ( 5.16 )	2.57 ( 2.32 )
INJECTION SITE RASH	117	21072	12829	20256677	793.42	2.85	GENERAL DISORDERS AND ADMINISTRATION SITE CONDITIONS	8.77 ( 7.3 - 10.52 )	8.72 ( 793.42 )	8.65 ( 7.43 )	3.11 ( 2.85 )
INJECTION SITE SWELLING	116	21073	33383	20236123	188.14	1.46	GENERAL DISORDERS AND ADMINISTRATION SITE CONDITIONS	3.34 ( 2.78 - 4.01 )	3.32 ( 188.14 )	3.32 ( 2.85 )	1.73 ( 1.46 )
INJECTION SITE BRUISING	112	21077	31457	20238049	189.97	1.49	GENERAL DISORDERS AND ADMINISTRATION SITE CONDITIONS	3.42 ( 2.84 - 4.12 )	3.41 ( 189.97 )	3.4 ( 2.91 )	1.76 ( 1.49 )
INJECTION SITE URTICARIA	112	21077	10820	20258686	887.63	3.02	GENERAL DISORDERS AND ADMINISTRATION SITE CONDITIONS	9.95 ( 8.26 - 11.99 )	9.9 ( 887.63 )	9.81 ( 8.39 )	3.29 ( 3.02 )
CELLULITIS	83	21106	18920	20250586	201.4	1.75	INFECTIONS AND INFESTATIONS	4.21 ( 3.39 - 5.22 )	4.2 ( 201.4 )	4.18 ( 3.49 )	2.06 ( 1.75 )
C-REACTIVE PROTEIN INCREASED	77	21112	14147	20255359	260.47	2.05	INVESTIGATIONS	5.22 ( 4.17 - 6.54 )	5.21 ( 260.47 )	5.18 ( 4.3 )	2.37 ( 2.05 )
STILL'S DISEASE	74	21115	243	20269263	16411.8	7.43	MUSCULOSKELETAL AND CONNECTIVE TISSUE DISORDERS	292.33 ( 225.27 - 379.35 )	291.31 ( 16411.83 )	223.54 ( 179.75 )	7.8 ( 7.43 )
INFLAMMATION	71	21118	19466	20250040	125.74	1.46	GENERAL DISORDERS AND ADMINISTRATION SITE CONDITIONS	3.5 ( 2.77 - 4.42 )	3.49 ( 125.74 )	3.48 ( 2.86 )	1.8 ( 1.46 )
FAMILIAL MEDITERRANEAN FEVER	62	21127	45	20269461	34314.3	8.66	CONGENITAL, FAMILIAL AND GENETIC DISORDERS	1321.85 ( 900.29 - 1940.82 )	1317.99 ( 34314.31 )	554.87 ( 402.37 )	9.12 ( 8.66 )
INJECTION SITE WARMTH	60	21129	11148	20258358	199.6	1.99	GENERAL DISORDERS AND ADMINISTRATION SITE CONDITIONS	5.16 ( 4 - 6.65 )	5.15 ( 199.6 )	5.13 ( 4.14 )	2.36 ( 1.99 )
INJECTION SITE MASS	60	21129	13900	20255606	141.77	1.67	GENERAL DISORDERS AND ADMINISTRATION SITE CONDITIONS	4.14 ( 3.21 - 5.33 )	4.13 ( 141.77 )	4.12 ( 3.33 )	2.04 ( 1.67 )
PERICARDITIS	57	21132	6965	20262541	336.87	2.58	CARDIAC DISORDERS	7.85 ( 6.04 - 10.19 )	7.83 ( 336.87 )	7.77 ( 6.25 )	2.96 ( 2.58 )
HERPES ZOSTER	56	21133	19676	20249830	60.92	1.06	INFECTIONS AND INFESTATIONS	2.73 ( 2.1 - 3.55 )	2.72 ( 60.92 )	2.72 ( 2.18 )	1.44 ( 1.06 )
ADVERSE DRUG REACTION	52	21137	16223	20253283	72.23	1.22	GENERAL DISORDERS AND ADMINISTRATION SITE CONDITIONS	3.07 ( 2.34 - 4.03 )	3.07 ( 72.23 )	3.06 ( 2.44 )	1.61 ( 1.22 )
HAEMOPHAGOCYTIC LYMPHOHISTIOCYTOSIS	46	21143	2158	20267348	830.63	3.9	IMMUNE SYSTEM DISORDERS	20.43 ( 15.25 - 27.37 )	20.39 ( 830.63 )	19.99 ( 15.65 )	4.32 ( 3.9 )
LOSS OF PERSONAL INDEPENDENCE IN DAILY ACTIVITIES	45	21144	15425	20254081	51.6	1.05	SOCIAL CIRCUMSTANCES	2.79 ( 2.08 - 3.75 )	2.79 ( 51.6 )	2.79 ( 2.18 )	1.48 ( 1.05 )
RED BLOOD CELL SEDIMENTATION RATE INCREASED	43	21146	4641	20264865	297.28	2.7	INVESTIGATIONS	8.88 ( 6.57 - 11.99 )	8.86 ( 297.28 )	8.79 ( 6.84 )	3.14 ( 2.7 )
DIVERTICULITIS	39	21150	8068	20261438	110.29	1.75	INFECTIONS AND INFESTATIONS	4.63 ( 3.38 - 6.34 )	4.62 ( 110.29 )	4.61 ( 3.54 )	2.2 ( 1.75 )
VIRAL INFECTION	34	21155	10939	20258567	44.41	1.08	INFECTIONS AND INFESTATIONS	2.98 ( 2.13 - 4.17 )	2.97 ( 44.41 )	2.97 ( 2.24 )	1.57 ( 1.08 )
INJECTION SITE INFLAMMATION	33	21156	2147	20267359	415.12	3.36	GENERAL DISORDERS AND ADMINISTRATION SITE CONDITIONS	14.72 ( 10.44 - 20.77 )	14.7 ( 415.12 )	14.5 ( 10.87 )	3.86 ( 3.36 )
CRYOPYRIN ASSOCIATED PERIODIC SYNDROME	33	21156	43	20269463	13669.9	8.11	CONGENITAL, FAMILIAL AND GENETIC DISORDERS	735.28 ( 467.06 - 1157.54 )	734.14 ( 13669.88 )	415.8 ( 284.43 )	8.7 ( 8.11 )
INJECTION SITE DISCOLOURATION	33	21156	5376	20264130	132.62	2.05	GENERAL DISORDERS AND ADMINISTRATION SITE CONDITIONS	5.88 ( 4.17 - 8.28 )	5.87 ( 132.62 )	5.84 ( 4.39 )	2.55 ( 2.05 )
EAR INFECTION	31	21158	9722	20259784	42.61	1.09	INFECTIONS AND INFESTATIONS	3.05 ( 2.15 - 4.35 )	3.05 ( 42.61 )	3.04 ( 2.27 )	1.61 ( 1.09 )
NEEDLE ISSUE	28	21161	7373	20262133	53.24	1.32	PRODUCT ISSUES	3.64 ( 2.51 - 5.27 )	3.63 ( 53.24 )	3.62 ( 2.66 )	1.86 ( 1.32 )
CONTRAINDICATED PRODUCT ADMINISTERED	28	21161	9153	20260353	35.41	1.01	INJURY, POISONING AND PROCEDURAL COMPLICATIONS	2.93 ( 2.02 - 4.25 )	2.93 ( 35.41 )	2.92 ( 2.14 )	1.55 ( 1.01 )
INTENTIONAL DOSE OMISSION	25	21164	6097	20263409	54.23	1.4	INJURY, POISONING AND PROCEDURAL COMPLICATIONS	3.93 ( 2.65 - 5.82 )	3.92 ( 54.23 )	3.91 ( 2.81 )	1.97 ( 1.4 )
CONCOMITANT DISEASE AGGRAVATED	24	21165	1983	20267523	229.19	2.94	GENERAL DISORDERS AND ADMINISTRATION SITE CONDITIONS	11.59 ( 7.75 - 17.34 )	11.58 ( 229.19 )	11.45 ( 8.18 )	3.52 ( 2.94 )
PRODUCT SUPPLY ISSUE	24	21165	1978	20267528	229.87	2.94	PRODUCT ISSUES	11.62 ( 7.77 - 17.38 )	11.61 ( 229.87 )	11.48 ( 8.2 )	3.52 ( 2.94 )
SARS-COV-2 TEST POSITIVE	24	21165	5607	20263899	55.91	1.45	INVESTIGATIONS	4.1 ( 2.74 - 6.12 )	4.09 ( 55.91 )	4.08 ( 2.92 )	2.03 ( 1.45 )
INFLAMMATORY MARKER INCREASED	23	21166	1698	20267808	250.43	3.08	INVESTIGATIONS	12.97 ( 8.59 - 19.58 )	12.96 ( 250.43 )	12.8 ( 9.07 )	3.68 ( 3.08 )
SERUM FERRITIN INCREASED	23	21166	1688	20267818	252.14	3.09	INVESTIGATIONS	13.05 ( 8.64 - 19.69 )	13.03 ( 252.14 )	12.87 ( 9.12 )	3.69 ( 3.09 )
C-REACTIVE PROTEIN ABNORMAL	22	21167	2898	20266608	117.92	2.25	INVESTIGATIONS	7.27 ( 4.78 - 11.06 )	7.26 ( 117.92 )	7.21 ( 5.08 )	2.85 ( 2.25 )
INJECTION SITE INDURATION	22	21167	6187	20263319	37.18	1.16	GENERAL DISORDERS AND ADMINISTRATION SITE CONDITIONS	3.4 ( 2.24 - 5.17 )	3.4 ( 37.18 )	3.39 ( 2.39 )	1.76 ( 1.16 )
APPARENT DEATH	22	21167	1179	20268327	343.55	3.53	GENERAL DISORDERS AND ADMINISTRATION SITE CONDITIONS	17.87 ( 11.72 - 27.25 )	17.85 ( 343.55 )	17.54 ( 12.32 )	4.13 ( 3.53 )
KIDNEY INFECTION	22	21167	7047	20262459	28.99	0.97	INFECTIONS AND INFESTATIONS	2.99 ( 1.97 - 4.54 )	2.99 ( 28.99 )	2.98 ( 2.1 )	1.58 ( 0.97 )
PULMONARY THROMBOSIS	22	21167	3409	20266097	94.78	2.01	RESPIRATORY, THORACIC AND MEDIASTINAL DISORDERS	6.18 ( 4.06 - 9.4 )	6.17 ( 94.78 )	6.14 ( 4.32 )	2.62 ( 2.01 )
PRODUCT DOSE OMISSION IN ERROR	22	21167	6904	20262602	30.19	1	INJURY, POISONING AND PROCEDURAL COMPLICATIONS	3.05 ( 2.01 - 4.64 )	3.05 ( 30.19 )	3.04 ( 2.14 )	1.6 ( 1 )
GASTROENTERITIS VIRAL	21	21168	6872	20262634	26.5	0.93	INFECTIONS AND INFESTATIONS	2.93 ( 1.91 - 4.49 )	2.92 ( 26.5 )	2.92 ( 2.04 )	1.54 ( 0.93 )
ABSCESS	20	21169	6533	20262973	25.33	0.92	INFECTIONS AND INFESTATIONS	2.93 ( 1.89 - 4.55 )	2.93 ( 25.33 )	2.92 ( 2.02 )	1.55 ( 0.92 )
SERUM AMYLOID A PROTEIN INCREASED	20	21169	45	20269461	5859.16	7.48	INVESTIGATIONS	425.56 ( 251.26 - 720.76 )	425.16 ( 5859.16 )	294.65 ( 189.6 )	8.2 ( 7.48 )
DEAFNESS	20	21169	5731	20263775	32.65	1.1	EAR AND LABYRINTH DISORDERS	3.34 ( 2.15 - 5.18 )	3.34 ( 32.65 )	3.33 ( 2.31 )	1.74 ( 1.1 )
AUTOINFLAMMATORY DISEASE	20	21169	54	20269452	5141.71	7.3	IMMUNE SYSTEM DISORDERS	354.63 ( 212.27 - 592.47 )	354.3 ( 5141.71 )	258.81 ( 168.45 )	8.02 ( 7.3 )
INJECTION SITE IRRITATION	20	21169	3364	20266142	76.82	1.87	GENERAL DISORDERS AND ADMINISTRATION SITE CONDITIONS	5.69 ( 3.67 - 8.84 )	5.69 ( 76.82 )	5.66 ( 3.92 )	2.5 ( 1.87 )
AMYLOIDOSIS	20	21169	440	20269066	794.03	4.74	IMMUNE SYSTEM DISORDERS	43.52 ( 27.8 - 68.14 )	43.48 ( 794.03 )	41.64 ( 28.61 )	5.38 ( 4.74 )
MUCKLE-WELLS SYNDROME	19	21170	3	20269503	15691.9	8.81	CONGENITAL, FAMILIAL AND GENETIC DISORDERS	6063.94 ( 1794.3 - 20493.44 )	6058.5 ( 15691.86 )	827.02 ( 298.54 )	9.69 ( 8.81 )
JUVENILE IDIOPATHIC ARTHRITIS	16	21173	285	20269221	783.59	4.95	MUSCULOSKELETAL AND CONNECTIVE TISSUE DISORDERS	53.74 ( 32.48 - 88.94 )	53.7 ( 783.59 )	50.9 ( 33.4 )	5.67 ( 4.95 )
INJECTION SITE VESICLES	16	21173	2533	20266973	66.91	1.89	GENERAL DISORDERS AND ADMINISTRATION SITE CONDITIONS	6.05 ( 3.7 - 9.89 )	6.04 ( 66.91 )	6.01 ( 3.98 )	2.59 ( 1.89 )
CORONAVIRUS INFECTION	16	21173	1938	20267568	95.61	2.27	INFECTIONS AND INFESTATIONS	7.9 ( 4.83 - 12.93 )	7.9 ( 95.61 )	7.84 ( 5.19 )	2.97 ( 2.27 )
TUMOUR NECROSIS FACTOR RECEPTOR-ASSOCIATED PERIODIC SYNDROME	15	21174	6	20269500	10240.8	8.47	CONGENITAL, FAMILIAL AND GENETIC DISORDERS	2393.21 ( 928.46 - 6168.77 )	2391.51 ( 10240.78 )	684 ( 309.73 )	9.42 ( 8.47 )
SYRINGE ISSUE	14	21175	3398	20266108	30.61	1.23	PRODUCT ISSUES	3.94 ( 2.33 - 6.67 )	3.94 ( 30.61 )	3.93 ( 2.53 )	1.97 ( 1.23 )
SKIN REACTION	14	21175	4125	20265381	21.7	0.95	SKIN AND SUBCUTANEOUS TISSUE DISORDERS	3.25 ( 1.92 - 5.49 )	3.25 ( 21.7 )	3.24 ( 2.09 )	1.7 ( 0.95 )
TERMINAL STATE	13	21176	1086	20268420	122.54	2.73	GENERAL DISORDERS AND ADMINISTRATION SITE CONDITIONS	11.46 ( 6.63 - 19.8 )	11.45 ( 122.54 )	11.33 ( 7.17 )	3.5 ( 2.73 )
INJECTION SITE SCAR	12	21177	941	20268565	121.82	2.79	GENERAL DISORDERS AND ADMINISTRATION SITE CONDITIONS	12.21 ( 6.91 - 21.57 )	12.2 ( 121.82 )	12.06 ( 7.49 )	3.59 ( 2.79 )
MENINGITIS	11	21178	2460	20267046	27.5	1.26	INFECTIONS AND INFESTATIONS	4.28 ( 2.37 - 7.74 )	4.28 ( 27.5 )	4.26 ( 2.6 )	2.09 ( 1.26 )
NORMAL NEWBORN	11	21178	2776	20266730	22.51	1.08	PREGNANCY, PUERPERIUM AND PERINATAL CONDITIONS	3.79 ( 2.1 - 6.86 )	3.79 ( 22.51 )	3.78 ( 2.3 )	1.92 ( 1.08 )
RED BLOOD CELL SEDIMENTATION RATE ABNORMAL	11	21178	1389	20268117	62.3	2.07	INVESTIGATIONS	7.58 ( 4.19 - 13.72 )	7.58 ( 62.3 )	7.52 ( 4.58 )	2.91 ( 2.07 )
AUTOIMMUNE DISORDER	11	21178	3002	20266504	19.63	0.97	IMMUNE SYSTEM DISORDERS	3.51 ( 1.94 - 6.34 )	3.51 ( 19.63 )	3.5 ( 2.13 )	1.81 ( 0.97 )
ADVERSE REACTION	11	21178	2911	20266595	20.73	1.02	GENERAL DISORDERS AND ADMINISTRATION SITE CONDITIONS	3.62 ( 2 - 6.54 )	3.61 ( 20.73 )	3.6 ( 2.2 )	1.85 ( 1.02 )
SUBCUTANEOUS ABSCESS	10	21179	2188	20267318	25.89	1.25	INFECTIONS AND INFESTATIONS	4.37 ( 2.35 - 8.14 )	4.37 ( 25.89 )	4.36 ( 2.59 )	2.12 ( 1.25 )
PLEURISY	10	21179	2618	20266888	19.21	0.99	RESPIRATORY, THORACIC AND MEDIASTINAL DISORDERS	3.66 ( 1.96 - 6.8 )	3.65 ( 19.21 )	3.64 ( 2.17 )	1.87 ( 0.99 )
SYMPTOM RECURRENCE	10	21179	1648	20267858	39.53	1.66	GENERAL DISORDERS AND ADMINISTRATION SITE CONDITIONS	5.81 ( 3.12 - 10.81 )	5.8 ( 39.53 )	5.78 ( 3.43 )	2.53 ( 1.66 )
INJECTION SITE INFECTION	9	21180	1434	20268072	37.3	1.66	INFECTIONS AND INFESTATIONS	6.01 ( 3.12 - 11.57 )	6 ( 37.3 )	5.97 ( 3.45 )	2.58 ( 1.66 )
HIDRADENITIS	9	21180	2393	20267113	16.82	0.93	SKIN AND SUBCUTANEOUS TISSUE DISORDERS	3.6 ( 1.87 - 6.93 )	3.6 ( 16.82 )	3.59 ( 2.07 )	1.84 ( 0.93 )
ENTEROCOLITIS	9	21180	1713	20267793	28.87	1.41	GASTROINTESTINAL DISORDERS	5.03 ( 2.61 - 9.68 )	5.03 ( 28.87 )	5 ( 2.89 )	2.32 ( 1.41 )
PRODUCT USE COMPLAINT	9	21180	1697	20267809	29.28	1.42	INJURY, POISONING AND PROCEDURAL COMPLICATIONS	5.08 ( 2.64 - 9.77 )	5.07 ( 29.28 )	5.05 ( 2.92 )	2.34 ( 1.42 )
BEHCET'S SYNDROME	9	21180	606	20268900	108.88	2.89	VASCULAR DISORDERS	14.21 ( 7.36 - 27.45 )	14.21 ( 108.88 )	14.01 ( 8.08 )	3.81 ( 2.89 )
ARTHRITIS INFECTIVE	9	21180	1545	20267961	33.57	1.56	INFECTIONS AND INFESTATIONS	5.57 ( 2.89 - 10.74 )	5.57 ( 33.57 )	5.55 ( 3.2 )	2.47 ( 1.56 )
INFECTIOUS MONONUCLEOSIS	8	21181	941	20268565	49.63	2.05	INFECTIONS AND INFESTATIONS	8.14 ( 4.06 - 16.32 )	8.13 ( 49.63 )	8.07 ( 4.51 )	3.01 ( 2.05 )
PRODUCT DISTRIBUTION ISSUE	8	21181	1566	20267940	24.61	1.32	PRODUCT ISSUES	4.89 ( 2.44 - 9.79 )	4.89 ( 24.61 )	4.87 ( 2.72 )	2.28 ( 1.32 )
INJECTION SITE HYPERSENSITIVITY	8	21181	1080	20268426	41.51	1.85	GENERAL DISORDERS AND ADMINISTRATION SITE CONDITIONS	7.09 ( 3.54 - 14.21 )	7.09 ( 41.51 )	7.04 ( 3.93 )	2.82 ( 1.85 )
ERYSIPELAS	7	21182	1783	20267723	14.1	0.88	INFECTIONS AND INFESTATIONS	3.76 ( 1.79 - 7.89 )	3.76 ( 14.1 )	3.74 ( 2.01 )	1.9 ( 0.88 )
UPPER RESPIRATORY TRACT INFLAMMATION	7	21182	415	20269091	97.74	2.96	RESPIRATORY, THORACIC AND MEDIASTINAL DISORDERS	16.14 ( 7.65 - 34.07 )	16.14 ( 97.74 )	15.88 ( 8.5 )	3.99 ( 2.96 )
ARTHRITIS BACTERIAL	7	21182	1529	20267977	18.17	1.1	INFECTIONS AND INFESTATIONS	4.38 ( 2.08 - 9.21 )	4.38 ( 18.17 )	4.36 ( 2.34 )	2.13 ( 1.1 )
SUSPECTED COVID-19	7	21182	1256	20268250	24.5	1.38	INFECTIONS AND INFESTATIONS	5.33 ( 2.54 - 11.21 )	5.33 ( 24.5 )	5.31 ( 2.85 )	2.41 ( 1.38 )
ATYPICAL PNEUMONIA	6	21183	1027	20268479	22.48	1.38	INFECTIONS AND INFESTATIONS	5.59 ( 2.51 - 12.47 )	5.59 ( 22.48 )	5.56 ( 2.84 )	2.48 ( 1.38 )
CONCOMITANT DISEASE PROGRESSION	6	21183	598	20268908	45.76	2.15	GENERAL DISORDERS AND ADMINISTRATION SITE CONDITIONS	9.6 ( 4.3 - 21.46 )	9.6 ( 45.76 )	9.51 ( 4.85 )	3.25 ( 2.15 )
INJECTION SITE OEDEMA	6	21183	773	20268733	33.1	1.79	GENERAL DISORDERS AND ADMINISTRATION SITE CONDITIONS	7.43 ( 3.33 - 16.58 )	7.43 ( 33.1 )	7.38 ( 3.77 )	2.88 ( 1.79 )
FAMILIAL COLD AUTOINFLAMMATORY SYNDROME	6	21183	4	20269502	3438.98	7.77	CONGENITAL, FAMILIAL AND GENETIC DISORDERS	1435.31 ( 405 - 5086.7 )	1434.91 ( 3438.98 )	574.56 ( 199.32 )	9.17 ( 7.77 )
INFECTION SUSCEPTIBILITY INCREASED	6	21183	865	20268641	28.52	1.63	INFECTIONS AND INFESTATIONS	6.64 ( 2.97 - 14.82 )	6.64 ( 28.52 )	6.6 ( 3.37 )	2.72 ( 1.63 )
LUNG OPACITY	6	21183	633	20268873	42.66	2.07	RESPIRATORY, THORACIC AND MEDIASTINAL DISORDERS	9.07 ( 4.06 - 20.27 )	9.07 ( 42.66 )	8.99 ( 4.59 )	3.17 ( 2.07 )
LIQUID PRODUCT PHYSICAL ISSUE	6	21183	1322	20268184	15.36	1.02	PRODUCT ISSUES	4.34 ( 1.95 - 9.68 )	4.34 ( 15.36 )	4.33 ( 2.21 )	2.11 ( 1.02 )
SKIN INDURATION	6	21183	899	20268607	27.07	1.57	SKIN AND SUBCUTANEOUS TISSUE DISORDERS	6.39 ( 2.86 - 14.25 )	6.38 ( 27.07 )	6.35 ( 3.24 )	2.67 ( 1.57 )
RENAL AMYLOIDOSIS	6	21183	90	20269416	347.57	4.77	RENAL AND URINARY DISORDERS	63.79 ( 27.91 - 145.79 )	63.77 ( 347.57 )	59.85 ( 29.97 )	5.9 ( 4.77 )
INTERLEUKIN LEVEL INCREASED	5	21184	173	20269333	124.81	3.55	INVESTIGATIONS	27.65 ( 11.37 - 67.29 )	27.65 ( 124.81 )	26.9 ( 12.78 )	4.75 ( 3.55 )
ILEAL ULCER	5	21184	362	20269144	55.67	2.52	GASTROINTESTINAL DISORDERS	13.22 ( 5.47 - 31.95 )	13.21 ( 55.67 )	13.05 ( 6.23 )	3.71 ( 2.52 )
TRANSPLANT FAILURE	5	21184	806	20268700	20.39	1.38	INJURY, POISONING AND PROCEDURAL COMPLICATIONS	5.94 ( 2.46 - 14.3 )	5.93 ( 20.39 )	5.9 ( 2.83 )	2.56 ( 1.38 )
BODY TINEA	5	21184	233	20269273	90.93	3.14	INFECTIONS AND INFESTATIONS	20.53 ( 8.47 - 49.8 )	20.53 ( 90.93 )	20.12 ( 9.59 )	4.33 ( 3.14 )
PERICARDIAL DISEASE	5	21184	133	20269373	163.8	3.91	CARDIAC DISORDERS	35.97 ( 14.73 - 87.85 )	35.96 ( 163.8 )	34.7 ( 16.44 )	5.12 ( 3.91 )
EXPOSURE TO SARS-COV-2	5	21184	653	20268853	27.1	1.68	INJURY, POISONING AND PROCEDURAL COMPLICATIONS	7.33 ( 3.04 - 17.66 )	7.32 ( 27.1 )	7.28 ( 3.48 )	2.86 ( 1.68 )
HEPATOSPLENOMEGALY	5	21184	1074	20268432	13.33	0.97	HEPATOBILIARY DISORDERS	4.45 ( 1.85 - 10.72 )	4.45 ( 13.33 )	4.44 ( 2.13 )	2.15 ( 0.97 )
JOINT ANKYLOSIS	4	21185	228	20269278	58.35	2.74	MUSCULOSKELETAL AND CONNECTIVE TISSUE DISORDERS	16.79 ( 6.25 - 45.11 )	16.78 ( 58.35 )	16.51 ( 7.22 )	4.05 ( 2.74 )
ACUTE SINUSITIS	4	21185	764	20268742	12.77	1.02	INFECTIONS AND INFESTATIONS	5.01 ( 1.88 - 13.38 )	5.01 ( 12.77 )	4.99 ( 2.19 )	2.32 ( 1.02 )
BRUCELLOSIS	4	21185	66	20269440	211.18	4.44	INFECTIONS AND INFESTATIONS	57.99 ( 21.13 - 159.11 )	57.98 ( 211.18 )	54.72 ( 23.52 )	5.77 ( 4.44 )
INTESTINAL ULCER	4	21185	587	20268919	18.56	1.4	GASTROINTESTINAL DISORDERS	6.52 ( 2.44 - 17.43 )	6.52 ( 18.56 )	6.48 ( 2.85 )	2.7 ( 1.4 )
SMALL INTESTINE ULCER	4	21185	187	20269319	72.49	3.02	GASTROINTESTINAL DISORDERS	20.47 ( 7.6 - 55.11 )	20.46 ( 72.49 )	20.05 ( 8.76 )	4.33 ( 3.02 )
SINUSITIS FUNGAL	4	21185	334	20269172	37.72	2.2	INFECTIONS AND INFESTATIONS	11.46 ( 4.27 - 30.71 )	11.46 ( 37.72 )	11.33 ( 4.97 )	3.5 ( 2.2 )
OTITIS EXTERNA	4	21185	487	20269019	23.74	1.67	INFECTIONS AND INFESTATIONS	7.86 ( 2.94 - 21.02 )	7.86 ( 23.74 )	7.8 ( 3.42 )	2.96 ( 1.67 )
ENTERITIS INFECTIOUS	4	21185	624	20268882	17.07	1.31	INFECTIONS AND INFESTATIONS	6.13 ( 2.29 - 16.39 )	6.13 ( 17.07 )	6.1 ( 2.68 )	2.61 ( 1.31 )
INTESTINAL SEPSIS	4	21185	102	20269404	136.8	3.86	INFECTIONS AND INFESTATIONS	37.52 ( 13.82 - 101.9 )	37.51 ( 136.8 )	36.14 ( 15.66 )	5.18 ( 3.86 )
SECONDARY AMYLOIDOSIS	4	21185	68	20269438	205.09	4.4	IMMUNE SYSTEM DISORDERS	56.28 ( 20.53 - 154.29 )	56.27 ( 205.09 )	53.2 ( 22.88 )	5.73 ( 4.4 )
ANKLE ARTHROPLASTY	4	21185	153	20269353	89.85	3.3	SURGICAL AND MEDICAL PROCEDURES	25.01 ( 9.27 - 67.51 )	25.01 ( 89.85 )	24.4 ( 10.63 )	4.61 ( 3.3 )
JOINT ARTHROPLASTY	4	21185	615	20268891	17.42	1.33	SURGICAL AND MEDICAL PROCEDURES	6.22 ( 2.33 - 16.63 )	6.22 ( 17.42 )	6.19 ( 2.72 )	2.63 ( 1.33 )
INFLAMMATORY MARKER DECREASED	4	21185	25	20269481	520.91	5.65	INVESTIGATIONS	153.09 ( 53.27 - 439.91 )	153.06 ( 520.91 )	132.08 ( 54.61 )	7.05 ( 5.65 )
CHRONIC INFANTILE NEUROLOGICAL CUTANEOUS AND ARTICULAR SYNDROME	3	21186	1	20269505	2150.86	7.55	CONGENITAL, FAMILIAL AND GENETIC DISORDERS	2870.22 ( 298.54 - 27595.22 )	2869.82 ( 2150.86 )	718.2 ( 108.1 )	9.49 ( 7.55 )
ALLERGY TO ANIMAL	3	21186	385	20269121	16.64	1.44	IMMUNE SYSTEM DISORDERS	7.45 ( 2.39 - 23.22 )	7.45 ( 16.64 )	7.4 ( 2.86 )	2.89 ( 1.44 )
BLOOD IMMUNOGLOBULIN G INCREASED	3	21186	405	20269101	15.57	1.37	INVESTIGATIONS	7.09 ( 2.28 - 22.07 )	7.09 ( 15.57 )	7.04 ( 2.72 )	2.82 ( 1.37 )
CYTOMEGALOVIRUS ENTEROCOLITIS	3	21186	253	20269253	27.96	2.03	INFECTIONS AND INFESTATIONS	11.34 ( 3.63 - 35.41 )	11.34 ( 27.96 )	11.22 ( 4.33 )	3.49 ( 2.03 )
KNEE DEFORMITY	3	21186	333	20269173	20.02	1.64	MUSCULOSKELETAL AND CONNECTIVE TISSUE DISORDERS	8.62 ( 2.77 - 26.86 )	8.62 ( 20.02 )	8.55 ( 3.3 )	3.1 ( 1.64 )
POSTICTAL STATE	3	21186	536	20268970	10.56	0.97	NERVOUS SYSTEM DISORDERS	5.35 ( 1.72 - 16.66 )	5.35 ( 10.56 )	5.33 ( 2.06 )	2.41 ( 0.97 )
DELIVERY	3	21186	346	20269160	19.08	1.59	PREGNANCY, PUERPERIUM AND PERINATAL CONDITIONS	8.3 ( 2.66 - 25.85 )	8.29 ( 19.08 )	8.23 ( 3.18 )	3.04 ( 1.59 )
CARDIAC AMYLOIDOSIS	3	21186	155	20269351	48.76	2.72	CARDIAC DISORDERS	18.52 ( 5.91 - 58.05 )	18.51 ( 48.76 )	18.18 ( 6.99 )	4.18 ( 2.72 )
COMPLEMENT FACTOR DECREASED	3	21186	65	20269441	120.94	3.92	INVESTIGATIONS	44.16 ( 13.88 - 140.51 )	44.15 ( 120.94 )	42.25 ( 16.04 )	5.4 ( 3.92 )
PNEUMONIA PNEUMOCOCCAL	3	21186	499	20269007	11.7	1.07	INFECTIONS AND INFESTATIONS	5.75 ( 1.85 - 17.9 )	5.75 ( 11.7 )	5.72 ( 2.21 )	2.52 ( 1.07 )
HYPOFIBRINOGENAEMIA	3	21186	228	20269278	31.58	2.18	BLOOD AND LYMPHATIC SYSTEM DISORDERS	12.59 ( 4.03 - 39.33 )	12.59 ( 31.58 )	12.44 ( 4.79 )	3.64 ( 2.18 )
MONOCLONAL GAMMOPATHY	3	21186	161	20269345	46.77	2.67	NEOPLASMS BENIGN, MALIGNANT AND UNSPECIFIED (INCL CYSTS AND POLYPS)	17.83 ( 5.69 - 55.86 )	17.82 ( 46.77 )	17.52 ( 6.74 )	4.13 ( 2.67 )
POSTURAL ORTHOSTATIC TACHYCARDIA SYNDROME	3	21186	504	20269002	11.54	1.05	CARDIAC DISORDERS	5.69 ( 1.83 - 17.72 )	5.69 ( 11.54 )	5.67 ( 2.19 )	2.5 ( 1.05 )
LOCAL REACTION	3	21186	235	20269271	30.49	2.14	GENERAL DISORDERS AND ADMINISTRATION SITE CONDITIONS	12.21 ( 3.91 - 38.15 )	12.21 ( 30.49 )	12.07 ( 4.65 )	3.59 ( 2.14 )
HEPATIC INFECTION	3	21186	513	20268993	11.25	1.03	INFECTIONS AND INFESTATIONS	5.59 ( 1.8 - 17.41 )	5.59 ( 11.25 )	5.57 ( 2.15 )	2.48 ( 1.03 )
GOUTY TOPHUS	3	21186	68	20269438	115.58	3.86	MUSCULOSKELETAL AND CONNECTIVE TISSUE DISORDERS	42.21 ( 13.28 - 134.16 )	42.2 ( 115.58 )	40.46 ( 15.38 )	5.34 ( 3.86 )
FAMILIAL AMYLOIDOSIS	3	21186	1	20269505	2150.86	7.55	CONGENITAL, FAMILIAL AND GENETIC DISORDERS	2870.22 ( 298.54 - 27595.22 )	2869.82 ( 2150.86 )	718.2 ( 108.1 )	9.49 ( 7.55 )
CENTRAL OBESITY	3	21186	357	20269149	18.34	1.55	METABOLISM AND NUTRITION DISORDERS	8.04 ( 2.58 - 25.05 )	8.04 ( 18.34 )	7.98 ( 3.08 )	3 ( 1.55 )
POST-ACUTE COVID-19 SYNDROME	3	21186	368	20269138	17.64	1.5	INFECTIONS AND INFESTATIONS	7.8 ( 2.5 - 24.3 )	7.8 ( 17.64 )	7.74 ( 2.99 )	2.95 ( 1.5 )
PHYSICAL DECONDITIONING	3	21186	320	20269186	21.04	1.7	GENERAL DISORDERS AND ADMINISTRATION SITE CONDITIONS	8.97 ( 2.88 - 27.96 )	8.97 ( 21.04 )	8.89 ( 3.44 )	3.15 ( 1.7 )
CUTANEOUS AMYLOIDOSIS	3	21186	29	20269477	263.64	4.96	SKIN AND SUBCUTANEOUS TISSUE DISORDERS	98.97 ( 30.15 - 324.93 )	98.96 ( 263.64 )	89.78 ( 33.2 )	6.49 ( 4.96 )
PNEUMONIA MYCOPLASMAL	3	21186	245	20269261	29.04	2.08	INFECTIONS AND INFESTATIONS	11.72 ( 3.75 - 36.58 )	11.71 ( 29.04 )	11.58 ( 4.47 )	3.53 ( 2.08 )

## Sheet: IL-1 >65
PT	a	b	c	IL-1	X2	IC025	soc_name_en	ROR(95%Cl)	PRR	EBGM(EBGM05)	IC(IC025)
OFF LABEL USE	275	4839	153695	11460026	642.48	1.84	INJURY, POISONING AND PROCEDURAL COMPLICATIONS	4.24 ( 3.75 - 4.79 )	4.06 ( 642.48 )	4.06 ( 3.67 )	2.02 ( 1.84 )
PNEUMONIA	115	4999	94424	11519297	130.55	1.2	INFECTIONS AND INFESTATIONS	2.81 ( 2.33 - 3.38 )	2.77 ( 130.55 )	2.76 ( 2.37 )	1.47 ( 1.2 )
PRODUCT DOSE OMISSION ISSUE	102	5012	31495	11582226	559.77	2.59	INJURY, POISONING AND PROCEDURAL COMPLICATIONS	7.48 ( 6.15 - 9.11 )	7.35 ( 559.77 )	7.33 ( 6.22 )	2.87 ( 2.59 )
INJECTION SITE PAIN	88	5026	34549	11579172	348.39	2.22	GENERAL DISORDERS AND ADMINISTRATION SITE CONDITIONS	5.87 ( 4.75 - 7.25 )	5.78 ( 348.39 )	5.77 ( 4.84 )	2.53 ( 2.22 )
INJECTION SITE ERYTHEMA	59	5055	13059	11600662	491.44	2.98	GENERAL DISORDERS AND ADMINISTRATION SITE CONDITIONS	10.37 ( 8.02 - 13.41 )	10.26 ( 491.44 )	10.22 ( 8.24 )	3.35 ( 2.98 )
COVID-19	59	5055	37810	11575911	107.91	1.45	INFECTIONS AND INFESTATIONS	3.57 ( 2.76 - 4.62 )	3.54 ( 107.91 )	3.54 ( 2.86 )	1.82 ( 1.45 )
SEPSIS	44	5070	30661	11583060	68.98	1.27	INFECTIONS AND INFESTATIONS	3.28 ( 2.44 - 4.41 )	3.26 ( 68.98 )	3.26 ( 2.54 )	1.7 ( 1.27 )
INJECTION SITE PRURITUS	44	5070	5916	11607805	653.25	3.63	GENERAL DISORDERS AND ADMINISTRATION SITE CONDITIONS	17.03 ( 12.64 - 22.94 )	16.89 ( 653.25 )	16.77 ( 13.07 )	4.07 ( 3.63 )
INJECTION SITE REACTION	36	5078	5028	11608693	512.13	3.54	GENERAL DISORDERS AND ADMINISTRATION SITE CONDITIONS	16.37 ( 11.78 - 22.74 )	16.26 ( 512.13 )	16.15 ( 12.26 )	4.01 ( 3.54 )
CELLULITIS	35	5079	12099	11601622	164.95	2.23	INFECTIONS AND INFESTATIONS	6.61 ( 4.74 - 9.22 )	6.57 ( 164.95 )	6.55 ( 4.96 )	2.71 ( 2.23 )
INJECTION SITE RASH	34	5080	2693	11611028	896.91	4.33	GENERAL DISORDERS AND ADMINISTRATION SITE CONDITIONS	28.86 ( 20.55 - 40.52 )	28.67 ( 896.91 )	28.33 ( 21.32 )	4.82 ( 4.33 )
INFECTION	32	5082	25215	11588506	39.36	1.02	INFECTIONS AND INFESTATIONS	2.89 ( 2.04 - 4.1 )	2.88 ( 39.36 )	2.88 ( 2.15 )	1.53 ( 1.02 )
RHEUMATOID ARTHRITIS	30	5084	16263	11597458	72.81	1.54	MUSCULOSKELETAL AND CONNECTIVE TISSUE DISORDERS	4.21 ( 2.94 - 6.03 )	4.19 ( 72.81 )	4.18 ( 3.1 )	2.06 ( 1.54 )
ILLNESS	30	5084	14142	11599579	90.67	1.75	GENERAL DISORDERS AND ADMINISTRATION SITE CONDITIONS	4.84 ( 3.38 - 6.93 )	4.82 ( 90.67 )	4.81 ( 3.56 )	2.27 ( 1.75 )
INJECTION SITE URTICARIA	27	5087	1521	11612200	1017.2	4.76	GENERAL DISORDERS AND ADMINISTRATION SITE CONDITIONS	40.52 ( 27.67 - 59.34 )	40.31 ( 1017.2 )	39.63 ( 28.8 )	5.31 ( 4.76 )
INTENTIONAL PRODUCT MISUSE	27	5087	16757	11596964	52.17	1.32	INJURY, POISONING AND PROCEDURAL COMPLICATIONS	3.67 ( 2.52 - 5.36 )	3.66 ( 52.17 )	3.65 ( 2.66 )	1.87 ( 1.32 )
INJECTION SITE SWELLING	24	5090	6570	11607151	153.52	2.47	GENERAL DISORDERS AND ADMINISTRATION SITE CONDITIONS	8.33 ( 5.57 - 12.45 )	8.3 ( 153.52 )	8.27 ( 5.91 )	3.05 ( 2.47 )
SEPTIC SHOCK	21	5093	12309	11601412	44.75	1.34	INFECTIONS AND INFESTATIONS	3.89 ( 2.53 - 5.97 )	3.87 ( 44.75 )	3.87 ( 2.7 )	1.95 ( 1.34 )
LOSS OF PERSONAL INDEPENDENCE IN DAILY ACTIVITIES	18	5096	8345	11605376	55.77	1.63	SOCIAL CIRCUMSTANCES	4.91 ( 3.09 - 7.81 )	4.9 ( 55.77 )	4.89 ( 3.32 )	2.29 ( 1.63 )
MULTIPLE ORGAN DYSFUNCTION SYNDROME	15	5099	6600	11607121	50.24	1.64	GENERAL DISORDERS AND ADMINISTRATION SITE CONDITIONS	5.17 ( 3.11 - 8.59 )	5.16 ( 50.24 )	5.15 ( 3.37 )	2.37 ( 1.64 )
INJECTION SITE BRUISING	15	5099	10746	11602975	22.27	0.94	GENERAL DISORDERS AND ADMINISTRATION SITE CONDITIONS	3.18 ( 1.91 - 5.27 )	3.17 ( 22.27 )	3.17 ( 2.07 )	1.66 ( 0.94 )
BASAL CELL CARCINOMA	14	5100	4365	11609356	75.68	2.11	NEOPLASMS BENIGN, MALIGNANT AND UNSPECIFIED (INCL CYSTS AND POLYPS)	7.3 ( 4.32 - 12.35 )	7.28 ( 75.68 )	7.26 ( 4.68 )	2.86 ( 2.11 )
DIVERTICULITIS	12	5102	7456	11606265	23.12	1.07	INFECTIONS AND INFESTATIONS	3.66 ( 2.08 - 6.45 )	3.65 ( 23.12 )	3.65 ( 2.27 )	1.87 ( 1.07 )
GOUT	12	5102	5280	11608441	40.19	1.56	METABOLISM AND NUTRITION DISORDERS	5.17 ( 2.93 - 9.12 )	5.16 ( 40.19 )	5.15 ( 3.21 )	2.37 ( 1.56 )
INJECTION SITE MASS	12	5102	4819	11608902	45.89	1.69	GENERAL DISORDERS AND ADMINISTRATION SITE CONDITIONS	5.67 ( 3.21 - 9.99 )	5.66 ( 45.89 )	5.64 ( 3.51 )	2.5 ( 1.69 )
ERYSIPELAS	11	5103	1582	11612139	151.36	3.13	INFECTIONS AND INFESTATIONS	15.82 ( 8.74 - 28.65 )	15.79 ( 151.36 )	15.69 ( 9.55 )	3.97 ( 3.13 )
RASH MACULAR	10	5104	6275	11607446	18.93	0.98	SKIN AND SUBCUTANEOUS TISSUE DISORDERS	3.62 ( 1.95 - 6.74 )	3.62 ( 18.93 )	3.61 ( 2.15 )	1.85 ( 0.98 )
ACUTE RESPIRATORY DISTRESS SYNDROME	10	5104	4011	11609710	38.3	1.63	RESPIRATORY, THORACIC AND MEDIASTINAL DISORDERS	5.67 ( 3.05 - 10.55 )	5.66 ( 38.3 )	5.65 ( 3.36 )	2.5 ( 1.63 )
INTENTIONAL DOSE OMISSION	10	5104	3512	11610209	46.09	1.82	INJURY, POISONING AND PROCEDURAL COMPLICATIONS	6.48 ( 3.48 - 12.06 )	6.47 ( 46.09 )	6.45 ( 3.84 )	2.69 ( 1.82 )
VIRAL INFECTION	9	5105	5074	11608647	20.46	1.09	INFECTIONS AND INFESTATIONS	4.03 ( 2.1 - 7.76 )	4.03 ( 20.46 )	4.02 ( 2.33 )	2.01 ( 1.09 )
INJECTION SITE INDURATION	9	5105	1414	11612307	112.01	2.93	GENERAL DISORDERS AND ADMINISTRATION SITE CONDITIONS	14.48 ( 7.51 - 27.9 )	14.45 ( 112.01 )	14.37 ( 8.3 )	3.84 ( 2.93 )
MYELODYSPLASTIC SYNDROME	8	5106	5041	11608680	15.03	0.88	NEOPLASMS BENIGN, MALIGNANT AND UNSPECIFIED (INCL CYSTS AND POLYPS)	3.61 ( 1.8 - 7.22 )	3.6 ( 15.03 )	3.6 ( 2.01 )	1.85 ( 0.88 )
UROSEPSIS	8	5106	3353	11610368	28.76	1.47	INFECTIONS AND INFESTATIONS	5.43 ( 2.71 - 10.86 )	5.42 ( 28.76 )	5.41 ( 3.02 )	2.44 ( 1.47 )
NEEDLE ISSUE	8	5106	3329	11610392	29.06	1.48	PRODUCT ISSUES	5.46 ( 2.73 - 10.94 )	5.46 ( 29.06 )	5.45 ( 3.05 )	2.45 ( 1.48 )
CYTOKINE RELEASE SYNDROME	8	5106	3937	11609784	22.61	1.24	IMMUNE SYSTEM DISORDERS	4.62 ( 2.31 - 9.25 )	4.61 ( 22.61 )	4.61 ( 2.58 )	2.2 ( 1.24 )
EMOTIONAL DISORDER	8	5106	2341	11611380	46.97	1.99	PSYCHIATRIC DISORDERS	7.77 ( 3.88 - 15.57 )	7.76 ( 46.97 )	7.74 ( 4.33 )	2.95 ( 1.99 )
PNEUMONIA BACTERIAL	7	5107	2763	11610958	27.43	1.5	INFECTIONS AND INFESTATIONS	5.76 ( 2.74 - 12.1 )	5.75 ( 27.43 )	5.74 ( 3.09 )	2.52 ( 1.5 )
CONCOMITANT DISEASE AGGRAVATED	7	5107	1581	11612140	56.84	2.3	GENERAL DISORDERS AND ADMINISTRATION SITE CONDITIONS	10.07 ( 4.79 - 21.16 )	10.05 ( 56.84 )	10.01 ( 5.38 )	3.32 ( 2.3 )
STILL'S DISEASE	7	5107	35	11613686	2637.82	7.45	MUSCULOSKELETAL AND CONNECTIVE TISSUE DISORDERS	454.81 ( 201.93 - 1024.41 )	454.19 ( 2637.82 )	378.66 ( 191.95 )	8.56 ( 7.45 )
INJECTION SITE WARMTH	6	5108	1511	11612210	42.61	2.07	GENERAL DISORDERS AND ADMINISTRATION SITE CONDITIONS	9.03 ( 4.05 - 20.14 )	9.02 ( 42.61 )	8.99 ( 4.59 )	3.17 ( 2.07 )
CARDIAC FAILURE ACUTE	6	5108	2442	11611279	22.5	1.38	CARDIAC DISORDERS	5.59 ( 2.51 - 12.45 )	5.58 ( 22.5 )	5.57 ( 2.85 )	2.48 ( 1.38 )
BACTERAEMIA	6	5108	2738	11610983	19.03	1.22	INFECTIONS AND INFESTATIONS	4.98 ( 2.23 - 11.1 )	4.98 ( 19.03 )	4.97 ( 2.54 )	2.31 ( 1.22 )
PERICARDITIS	6	5108	1442	11612279	45.15	2.14	CARDIAC DISORDERS	9.46 ( 4.24 - 21.1 )	9.45 ( 45.15 )	9.41 ( 4.81 )	3.23 ( 2.14 )
ADENOCARCINOMA OF COLON	5	5109	706	11613015	70.23	2.81	NEOPLASMS BENIGN, MALIGNANT AND UNSPECIFIED (INCL CYSTS AND POLYPS)	16.1 ( 6.68 - 38.81 )	16.08 ( 70.23 )	15.98 ( 7.65 )	4 ( 2.81 )
FAMILIAL MEDITERRANEAN FEVER	5	5109	8	11613713	4361.1	8.36	CONGENITAL, FAMILIAL AND GENETIC DISORDERS	1420.74 ( 464.62 - 4344.4 )	1419.35 ( 4361.1 )	873.83 ( 342.98 )	9.77 ( 8.36 )
PRODUCT AVAILABILITY ISSUE	5	5109	1895	11611826	20.74	1.4	PRODUCT ISSUES	6 ( 2.49 - 14.43 )	5.99 ( 20.74 )	5.98 ( 2.87 )	2.58 ( 1.4 )
INJECTION SITE DISCOMFORT	5	5109	1337	11612384	32.93	1.9	GENERAL DISORDERS AND ADMINISTRATION SITE CONDITIONS	8.5 ( 3.53 - 20.46 )	8.49 ( 32.93 )	8.46 ( 4.06 )	3.08 ( 1.9 )
SARS-COV-2 TEST POSITIVE	5	5109	2329	11611392	15.37	1.1	INVESTIGATIONS	4.88 ( 2.03 - 11.74 )	4.88 ( 15.37 )	4.87 ( 2.33 )	2.28 ( 1.1 )
CORONAVIRUS INFECTION	5	5109	1335	11612386	33	1.9	INFECTIONS AND INFESTATIONS	8.51 ( 3.54 - 20.5 )	8.51 ( 33 )	8.48 ( 4.06 )	3.08 ( 1.9 )
BRONCHOPULMONARY ASPERGILLOSIS	5	5109	1784	11611937	22.55	1.49	INFECTIONS AND INFESTATIONS	6.37 ( 2.65 - 15.33 )	6.36 ( 22.55 )	6.35 ( 3.05 )	2.67 ( 1.49 )
IMMUNE EFFECTOR CELL-ASSOCIATED NEUROTOXICITY SYNDROME	5	5109	1153	11612568	39.58	2.11	NERVOUS SYSTEM DISORDERS	9.86 ( 4.09 - 23.74 )	9.85 ( 39.58 )	9.81 ( 4.7 )	3.29 ( 2.11 )
ADVERSE REACTION	5	5109	1665	11612056	24.76	1.59	GENERAL DISORDERS AND ADMINISTRATION SITE CONDITIONS	6.83 ( 2.84 - 16.43 )	6.82 ( 24.76 )	6.8 ( 3.26 )	2.77 ( 1.59 )
CONCOMITANT DISEASE PROGRESSION	5	5109	641	11613080	78.25	2.95	GENERAL DISORDERS AND ADMINISTRATION SITE CONDITIONS	17.73 ( 7.35 - 42.76 )	17.71 ( 78.25 )	17.58 ( 8.42 )	4.14 ( 2.95 )
STAPHYLOCOCCAL BACTERAEMIA	4	5110	923	11612798	31.64	2	INFECTIONS AND INFESTATIONS	9.85 ( 3.69 - 26.31 )	9.84 ( 31.64 )	9.8 ( 4.31 )	3.29 ( 2 )
APPENDICITIS	4	5110	1248	11612473	21.6	1.57	INFECTIONS AND INFESTATIONS	7.28 ( 2.73 - 19.44 )	7.28 ( 21.6 )	7.26 ( 3.19 )	2.86 ( 1.57 )
RECTAL CANCER	4	5110	861	11612860	34.42	2.1	NEOPLASMS BENIGN, MALIGNANT AND UNSPECIFIED (INCL CYSTS AND POLYPS)	10.56 ( 3.95 - 28.21 )	10.55 ( 34.42 )	10.51 ( 4.62 )	3.39 ( 2.1 )
INJECTION SITE DISCOLOURATION	4	5110	1804	11611917	12.91	1.04	GENERAL DISORDERS AND ADMINISTRATION SITE CONDITIONS	5.04 ( 1.89 - 13.44 )	5.04 ( 12.91 )	5.03 ( 2.21 )	2.33 ( 1.04 )
PNEUMONIA FUNGAL	4	5110	776	11612945	38.97	2.25	INFECTIONS AND INFESTATIONS	11.71 ( 4.38 - 31.3 )	11.71 ( 38.97 )	11.65 ( 5.12 )	3.54 ( 2.25 )
INJECTION SITE INFLAMMATION	4	5110	536	11613185	59.58	2.78	GENERAL DISORDERS AND ADMINISTRATION SITE CONDITIONS	16.96 ( 6.34 - 45.37 )	16.95 ( 59.58 )	16.83 ( 7.39 )	4.07 ( 2.78 )
HAEMOPHAGOCYTIC LYMPHOHISTIOCYTOSIS	4	5110	959	11612762	30.19	1.94	IMMUNE SYSTEM DISORDERS	9.48 ( 3.55 - 25.32 )	9.47 ( 30.19 )	9.44 ( 4.15 )	3.24 ( 1.94 )
INJECTION SITE IRRITATION	4	5110	802	11612919	37.47	2.2	GENERAL DISORDERS AND ADMINISTRATION SITE CONDITIONS	11.33 ( 4.24 - 30.29 )	11.33 ( 37.47 )	11.28 ( 4.95 )	3.5 ( 2.2 )
DIFFUSE LARGE B-CELL LYMPHOMA	4	5110	1904	11611817	11.9	0.96	NEOPLASMS BENIGN, MALIGNANT AND UNSPECIFIED (INCL CYSTS AND POLYPS)	4.77 ( 1.79 - 12.74 )	4.77 ( 11.9 )	4.76 ( 2.1 )	2.25 ( 0.96 )
ORAL FUNGAL INFECTION	4	5110	642	11613079	48.58	2.52	INFECTIONS AND INFESTATIONS	14.16 ( 5.3 - 37.86 )	14.15 ( 48.58 )	14.07 ( 6.18 )	3.81 ( 2.52 )
PULMONARY TUBERCULOSIS	4	5110	761	11612960	39.88	2.28	INFECTIONS AND INFESTATIONS	11.95 ( 4.47 - 31.92 )	11.94 ( 39.88 )	11.88 ( 5.22 )	3.57 ( 2.28 )
POSTOPERATIVE WOUND INFECTION	3	5111	1256	11612465	10.8	0.99	INFECTIONS AND INFESTATIONS	5.43 ( 1.75 - 16.86 )	5.42 ( 10.8 )	5.41 ( 2.1 )	2.44 ( 0.99 )
TRANSITIONAL CELL CARCINOMA	3	5111	439	11613282	40.48	2.5	NEOPLASMS BENIGN, MALIGNANT AND UNSPECIFIED (INCL CYSTS AND POLYPS)	15.53 ( 4.99 - 48.35 )	15.52 ( 40.48 )	15.42 ( 5.96 )	3.95 ( 2.5 )
ENDOCARDITIS	3	5111	1235	11612486	11.07	1.02	INFECTIONS AND INFESTATIONS	5.52 ( 1.78 - 17.14 )	5.52 ( 11.07 )	5.51 ( 2.13 )	2.46 ( 1.02 )
SCHNITZLER'S SYNDROME	3	5111	3	11613718	3403.45	8.34	SKIN AND SUBCUTANEOUS TISSUE DISORDERS	2272.3 ( 458.51 - 11261.17 )	2270.97 ( 3403.45 )	1135.98 ( 297.68 )	10.15 ( 8.34 )
AUTOINFLAMMATORY DISEASE	3	5111	22	11613699	812.28	6.54	IMMUNE SYSTEM DISORDERS	309.86 ( 92.71 - 1035.59 )	309.68 ( 812.28 )	272.64 ( 99.34 )	8.09 ( 6.54 )
DEAFNESS NEUROSENSORY	3	5111	552	11613169	31.1	2.17	EAR AND LABYRINTH DISORDERS	12.35 ( 3.97 - 38.42 )	12.34 ( 31.1 )	12.28 ( 4.75 )	3.62 ( 2.17 )
INJECTION SITE HYPERSENSITIVITY	3	5111	244	11613477	76.93	3.33	GENERAL DISORDERS AND ADMINISTRATION SITE CONDITIONS	27.94 ( 8.95 - 87.26 )	27.92 ( 76.93 )	27.59 ( 10.64 )	4.79 ( 3.33 )
DRUG EFFECT LESS THAN EXPECTED	3	5111	837	11612884	18.72	1.57	GENERAL DISORDERS AND ADMINISTRATION SITE CONDITIONS	8.14 ( 2.62 - 25.31 )	8.14 ( 18.72 )	8.11 ( 3.14 )	3.02 ( 1.57 )
SERUM AMYLOID A PROTEIN INCREASED	3	5111	16	11613705	1070.68	6.91	INVESTIGATIONS	426.06 ( 124.1 - 1462.66 )	425.81 ( 1070.68 )	358.73 ( 127.81 )	8.49 ( 6.91 )
FRUSTRATION TOLERANCE DECREASED	3	5111	1147	11612574	12.29	1.12	PSYCHIATRIC DISORDERS	5.94 ( 1.91 - 18.46 )	5.94 ( 12.29 )	5.93 ( 2.3 )	2.57 ( 1.12 )
SERUM FERRITIN INCREASED	3	5111	886	11612835	17.4	1.49	INVESTIGATIONS	7.69 ( 2.48 - 23.91 )	7.69 ( 17.4 )	7.67 ( 2.97 )	2.94 ( 1.49 )
SMALL INTESTINAL HAEMORRHAGE	3	5111	936	11612785	16.2	1.41	GASTROINTESTINAL DISORDERS	7.28 ( 2.34 - 22.63 )	7.28 ( 16.2 )	7.26 ( 2.81 )	2.86 ( 1.41 )

## Sheet: canakinumab 0-18
PT	a	b	c	d	XX	soc_name_en	ROR(95%Cl)	PRR	EBGM(EBGM05)	IC(IC025)
PYREXIA	577	8385	23255	1864115	1948.18	GENERAL DISORDERS AND ADMINISTRATION SITE CONDITIONS	5.52 ( 5.06 - 6.01 )	5.23 ( 1948.18 )	5.12 ( 4.77 )	2.36 ( 2.23 )
INAPPROPRIATE SCHEDULE OF PRODUCT ADMINISTRATION	274	8688	8190	1879180	1381.54	INJURY, POISONING AND PROCEDURAL COMPLICATIONS	7.24 ( 6.4 - 8.18 )	7.05 ( 1381.54 )	6.85 ( 6.18 )	2.78 ( 2.6 )
INCORRECT DOSE ADMINISTERED	239	8723	7740	1879630	1084.18	INJURY, POISONING AND PROCEDURAL COMPLICATIONS	6.65 ( 5.84 - 7.58 )	6.5 ( 1084.18 )	6.34 ( 5.68 )	2.66 ( 2.47 )
CONDITION AGGRAVATED	181	8781	10384	1876986	347.64	GENERAL DISORDERS AND ADMINISTRATION SITE CONDITIONS	3.73 ( 3.21 - 4.32 )	3.67 ( 347.64 )	3.63 ( 3.2 )	1.86 ( 1.64 )
ARTHRALGIA	163	8799	5374	1881996	721.01	MUSCULOSKELETAL AND CONNECTIVE TISSUE DISORDERS	6.49 ( 5.54 - 7.59 )	6.39 ( 721.01 )	6.23 ( 5.46 )	2.64 ( 2.41 )
MALAISE	149	8813	7328	1880042	368.81	GENERAL DISORDERS AND ADMINISTRATION SITE CONDITIONS	4.34 ( 3.68 - 5.11 )	4.28 ( 368.81 )	4.22 ( 3.68 )	2.08 ( 1.84 )
COUGH	145	8817	8538	1878832	265.86	RESPIRATORY, THORACIC AND MEDIASTINAL DISORDERS	3.62 ( 3.07 - 4.27 )	3.58 ( 265.86 )	3.53 ( 3.08 )	1.82 ( 1.58 )
PAIN	118	8844	7455	1879915	190.5	GENERAL DISORDERS AND ADMINISTRATION SITE CONDITIONS	3.36 ( 2.8 - 4.04 )	3.33 ( 190.5 )	3.3 ( 2.83 )	1.72 ( 1.45 )
ILLNESS	95	8867	1491	1885879	1027.28	GENERAL DISORDERS AND ADMINISTRATION SITE CONDITIONS	13.55 ( 11 - 16.69 )	13.42 ( 1027.28 )	12.67 ( 10.65 )	3.66 ( 3.36 )
COVID-19	88	8874	2700	1884670	427.56	INFECTIONS AND INFESTATIONS	6.92 ( 5.59 - 8.57 )	6.86 ( 427.56 )	6.68 ( 5.59 )	2.74 ( 2.43 )
INFLUENZA	84	8878	3371	1883999	282.31	INFECTIONS AND INFESTATIONS	5.29 ( 4.25 - 6.57 )	5.25 ( 282.31 )	5.14 ( 4.29 )	2.36 ( 2.04 )
HAEMOPHAGOCYTIC LYMPHOHISTIOCYTOSIS	83	8879	797	1886573	1502.42	IMMUNE SYSTEM DISORDERS	22.13 ( 17.63 - 27.77 )	21.93 ( 1502.42 )	19.96 ( 16.5 )	4.32 ( 3.99 )
NASOPHARYNGITIS	81	8881	4317	1883053	175.68	INFECTIONS AND INFESTATIONS	3.98 ( 3.19 - 4.96 )	3.95 ( 175.68 )	3.9 ( 3.24 )	1.96 ( 1.64 )
JUVENILE IDIOPATHIC ARTHRITIS	80	8882	1026	1886344	1075.36	MUSCULOSKELETAL AND CONNECTIVE TISSUE DISORDERS	16.56 ( 13.18 - 20.81 )	16.42 ( 1075.36 )	15.31 ( 12.64 )	3.94 ( 3.6 )
OROPHARYNGEAL PAIN	73	8889	2454	1884916	314.06	RESPIRATORY, THORACIC AND MEDIASTINAL DISORDERS	6.31 ( 4.99 - 7.97 )	6.26 ( 314.06 )	6.11 ( 5.03 )	2.61 ( 2.27 )
PAIN IN EXTREMITY	67	8895	4319	1883051	104.03	MUSCULOSKELETAL AND CONNECTIVE TISSUE DISORDERS	3.28 ( 2.58 - 4.18 )	3.27 ( 104.03 )	3.23 ( 2.64 )	1.69 ( 1.34 )
RHINORRHOEA	66	8896	2222	1885148	283.34	RESPIRATORY, THORACIC AND MEDIASTINAL DISORDERS	6.29 ( 4.92 - 8.05 )	6.26 ( 283.34 )	6.1 ( 4.97 )	2.61 ( 2.25 )
STILL'S DISEASE	64	8898	97	1887273	5281.4	MUSCULOSKELETAL AND CONNECTIVE TISSUE DISORDERS	139.94 ( 101.99 - 192.01 )	138.95 ( 5281.4 )	84.11 ( 64.55 )	6.39 ( 5.97 )
INFECTION	57	8905	3385	1883985	102.67	INFECTIONS AND INFESTATIONS	3.56 ( 2.74 - 4.63 )	3.55 ( 102.67 )	3.5 ( 2.81 )	1.81 ( 1.43 )
C-REACTIVE PROTEIN INCREASED	55	8907	1487	1885883	314.12	INVESTIGATIONS	7.83 ( 5.98 - 10.26 )	7.79 ( 314.12 )	7.55 ( 6.02 )	2.92 ( 2.52 )
ARTHRITIS	46	8916	931	1886439	372.85	MUSCULOSKELETAL AND CONNECTIVE TISSUE DISORDERS	10.45 ( 7.77 - 14.07 )	10.41 ( 372.85 )	9.96 ( 7.77 )	3.32 ( 2.88 )
INFLAMMATION	44	8918	1091	1886279	279.78	GENERAL DISORDERS AND ADMINISTRATION SITE CONDITIONS	8.53 ( 6.31 - 11.54 )	8.49 ( 279.78 )	8.2 ( 6.37 )	3.04 ( 2.6 )
UPPER RESPIRATORY TRACT INFECTION	40	8922	1854	1885516	108.32	INFECTIONS AND INFESTATIONS	4.56 ( 3.33 - 6.24 )	4.54 ( 108.32 )	4.47 ( 3.44 )	2.16 ( 1.7 )
GASTROENTERITIS	40	8922	1069	1886301	231.75	INFECTIONS AND INFESTATIONS	7.91 ( 5.77 - 10.85 )	7.88 ( 231.75 )	7.63 ( 5.86 )	2.93 ( 2.47 )
NASAL CONGESTION	40	8922	1706	1885664	122.85	RESPIRATORY, THORACIC AND MEDIASTINAL DISORDERS	4.96 ( 3.62 - 6.78 )	4.94 ( 122.85 )	4.85 ( 3.73 )	2.28 ( 1.82 )
LYMPHADENOPATHY	39	8923	1621	1885749	124.42	BLOOD AND LYMPHATIC SYSTEM DISORDERS	5.08 ( 3.7 - 6.99 )	5.07 ( 124.42 )	4.97 ( 3.81 )	2.31 ( 1.85 )
SERUM FERRITIN INCREASED	32	8930	443	1886927	396.38	INVESTIGATIONS	15.26 ( 10.66 - 21.86 )	15.21 ( 396.38 )	14.25 ( 10.55 )	3.83 ( 3.31 )
BRONCHITIS	30	8932	1320	1886050	87.92	INFECTIONS AND INFESTATIONS	4.8 ( 3.34 - 6.9 )	4.79 ( 87.92 )	4.7 ( 3.47 )	2.23 ( 1.71 )
PHARYNGITIS	30	8932	593	1886777	249.88	INFECTIONS AND INFESTATIONS	10.69 ( 7.4 - 15.43 )	10.65 ( 249.88 )	10.19 ( 7.49 )	3.35 ( 2.82 )
URINARY TRACT INFECTION	30	8932	1801	1885569	52.96	INFECTIONS AND INFESTATIONS	3.52 ( 2.45 - 5.05 )	3.51 ( 52.96 )	3.47 ( 2.56 )	1.79 ( 1.27 )
JOINT SWELLING	28	8934	1356	1886014	70.79	MUSCULOSKELETAL AND CONNECTIVE TISSUE DISORDERS	4.36 ( 3 - 6.34 )	4.35 ( 70.79 )	4.28 ( 3.13 )	2.1 ( 1.56 )
INTERSTITIAL LUNG DISEASE	27	8935	736	1886634	152.56	RESPIRATORY, THORACIC AND MEDIASTINAL DISORDERS	7.75 ( 5.27 - 11.38 )	7.73 ( 152.56 )	7.49 ( 5.43 )	2.9 ( 2.35 )
EAR INFECTION	27	8935	1908	1885462	35.06	INFECTIONS AND INFESTATIONS	2.99 ( 2.04 - 4.37 )	2.98 ( 35.06 )	2.95 ( 2.15 )	1.56 ( 1.01 )
MYALGIA	27	8935	1898	1885472	35.43	MUSCULOSKELETAL AND CONNECTIVE TISSUE DISORDERS	3 ( 2.05 - 4.39 )	3 ( 35.43 )	2.97 ( 2.16 )	1.57 ( 1.02 )
TONSILLITIS	25	8937	554	1886816	182.06	INFECTIONS AND INFESTATIONS	9.53 ( 6.38 - 14.23 )	9.5 ( 182.06 )	9.14 ( 6.53 )	3.19 ( 2.61 )
TRANSAMINASES INCREASED	23	8939	1470	1885900	36.23	INVESTIGATIONS	3.3 ( 2.19 - 4.99 )	3.3 ( 36.23 )	3.26 ( 2.31 )	1.7 ( 1.11 )
BLOOD LACTATE DEHYDROGENASE INCREASED	22	8940	922	1886448	69.31	INVESTIGATIONS	5.03 ( 3.3 - 7.69 )	5.03 ( 69.31 )	4.93 ( 3.46 )	2.3 ( 1.69 )
LUNG DISORDER	22	8940	1094	1886276	53.33	RESPIRATORY, THORACIC AND MEDIASTINAL DISORDERS	4.24 ( 2.78 - 6.47 )	4.24 ( 53.33 )	4.17 ( 2.93 )	2.06 ( 1.45 )
NECK PAIN	22	8940	681	1886689	105.54	MUSCULOSKELETAL AND CONNECTIVE TISSUE DISORDERS	6.82 ( 4.46 - 10.43 )	6.8 ( 105.54 )	6.62 ( 4.64 )	2.73 ( 2.12 )
BODY TEMPERATURE INCREASED	22	8940	1186	1886184	46.74	INVESTIGATIONS	3.91 ( 2.57 - 5.97 )	3.91 ( 46.74 )	3.85 ( 2.71 )	1.95 ( 1.34 )
PHARYNGITIS STREPTOCOCCAL	22	8940	971	1886399	64.16	INFECTIONS AND INFESTATIONS	4.78 ( 3.13 - 7.3 )	4.77 ( 64.16 )	4.69 ( 3.29 )	2.23 ( 1.62 )
WHITE BLOOD CELL COUNT INCREASED	18	8944	1126	1886244	29.49	INVESTIGATIONS	3.37 ( 2.12 - 5.37 )	3.37 ( 29.49 )	3.33 ( 2.25 )	1.74 ( 1.07 )
CRYOPYRIN ASSOCIATED PERIODIC SYNDROME	18	8944	2	1887368	3408.11	CONGENITAL, FAMILIAL AND GENETIC DISORDERS	1899.19 ( 440.6 - 8186.37 )	1895.37 ( 3408.11 )	190.44 ( 56.08 )	7.57 ( 6.66 )
UPPER RESPIRATORY TRACT INFLAMMATION	17	8945	160	1887210	313.84	RESPIRATORY, THORACIC AND MEDIASTINAL DISORDERS	22.42 ( 13.59 - 36.97 )	22.38 ( 313.84 )	20.32 ( 13.37 )	4.35 ( 3.63 )
FAMILIAL MEDITERRANEAN FEVER	16	8946	8	1887362	2235.74	CONGENITAL, FAMILIAL AND GENETIC DISORDERS	421.95 ( 180.53 - 986.18 )	421.19 ( 2235.74 )	141.06 ( 69.33 )	7.14 ( 6.23 )
ILL-DEFINED DISORDER	16	8946	792	1886578	39.06	GENERAL DISORDERS AND ADMINISTRATION SITE CONDITIONS	4.26 ( 2.6 - 6.99 )	4.25 ( 39.06 )	4.19 ( 2.77 )	2.07 ( 1.36 )
INFLAMMATORY MARKER INCREASED	15	8947	233	1887137	163.94	INVESTIGATIONS	13.58 ( 8.05 - 22.9 )	13.56 ( 163.94 )	12.8 ( 8.27 )	3.68 ( 2.93 )
HEPATOMEGALY	15	8947	987	1886383	22.37	HEPATOBILIARY DISORDERS	3.2 ( 1.92 - 5.34 )	3.2 ( 22.37 )	3.17 ( 2.07 )	1.66 ( 0.94 )
SPLENOMEGALY	15	8947	539	1886831	58.85	BLOOD AND LYMPHATIC SYSTEM DISORDERS	5.87 ( 3.51 - 9.81 )	5.86 ( 58.85 )	5.73 ( 3.73 )	2.52 ( 1.79 )
DECREASED IMMUNE RESPONSIVENESS	15	8947	119	1887251	327.5	IMMUNE SYSTEM DISORDERS	26.59 ( 15.53 - 45.51 )	26.55 ( 327.5 )	23.69 ( 15.11 )	4.57 ( 3.8 )
SARS-COV-2 TEST POSITIVE	15	8947	358	1887012	99.89	INVESTIGATIONS	8.84 ( 5.27 - 14.82 )	8.82 ( 99.89 )	8.51 ( 5.52 )	3.09 ( 2.35 )
SERUM AMYLOID A PROTEIN INCREASED	14	8948	10	1887360	1708.25	INVESTIGATIONS	295.3 ( 131.13 - 664.98 )	294.84 ( 1708.25 )	123.43 ( 62.58 )	6.95 ( 6 )
STREPTOCOCCAL INFECTION	14	8948	510	1886860	53.89	INFECTIONS AND INFESTATIONS	5.79 ( 3.4 - 9.85 )	5.78 ( 53.89 )	5.65 ( 3.62 )	2.5 ( 1.74 )
MOUTH ULCERATION	14	8948	705	1886665	33.25	GASTROINTESTINAL DISORDERS	4.19 ( 2.47 - 7.11 )	4.18 ( 33.25 )	4.12 ( 2.65 )	2.04 ( 1.29 )
PRODUCT SUPPLY ISSUE	14	8948	184	1887186	183.28	PRODUCT ISSUES	16.05 ( 9.32 - 27.64 )	16.02 ( 183.28 )	14.96 ( 9.49 )	3.9 ( 3.13 )
RED BLOOD CELL SEDIMENTATION RATE INCREASED	13	8949	480	1886890	49.11	INVESTIGATIONS	5.71 ( 3.29 - 9.91 )	5.7 ( 49.11 )	5.58 ( 3.52 )	2.48 ( 1.7 )
EAR PAIN	13	8949	492	1886878	47.44	EAR AND LABYRINTH DISORDERS	5.57 ( 3.21 - 9.67 )	5.56 ( 47.44 )	5.45 ( 3.43 )	2.45 ( 1.66 )
OTITIS MEDIA	12	8950	530	1886840	34.95	INFECTIONS AND INFESTATIONS	4.77 ( 2.69 - 8.46 )	4.77 ( 34.95 )	4.68 ( 2.9 )	2.23 ( 1.42 )
CONCOMITANT DISEASE AGGRAVATED	12	8950	190	1887180	128.42	GENERAL DISORDERS AND ADMINISTRATION SITE CONDITIONS	13.32 ( 7.43 - 23.88 )	13.3 ( 128.42 )	12.57 ( 7.71 )	3.65 ( 2.83 )
PRODUCT DISPENSING ERROR	12	8950	640	1886730	25.95	INJURY, POISONING AND PROCEDURAL COMPLICATIONS	3.95 ( 2.23 - 7 )	3.95 ( 25.95 )	3.89 ( 2.41 )	1.96 ( 1.15 )
LIVER FUNCTION TEST INCREASED	11	8951	557	1886813	25.89	INVESTIGATIONS	4.16 ( 2.29 - 7.56 )	4.16 ( 25.89 )	4.1 ( 2.49 )	2.03 ( 1.19 )
IMPETIGO	11	8951	178	1887192	114.91	INFECTIONS AND INFESTATIONS	13.03 ( 7.08 - 23.96 )	13.01 ( 114.91 )	12.32 ( 7.4 )	3.62 ( 2.76 )
VARICELLA	10	8952	431	1886939	30.22	INFECTIONS AND INFESTATIONS	4.89 ( 2.61 - 9.16 )	4.89 ( 30.22 )	4.8 ( 2.84 )	2.26 ( 1.38 )
CLUBBING	10	8952	49	1887321	340.54	MUSCULOSKELETAL AND CONNECTIVE TISSUE DISORDERS	43.03 ( 21.79 - 84.96 )	42.98 ( 340.54 )	35.86 ( 20.3 )	5.16 ( 4.22 )
RHINITIS	9	8953	416	1886954	24.46	INFECTIONS AND INFESTATIONS	4.56 ( 2.36 - 8.83 )	4.56 ( 24.46 )	4.48 ( 2.58 )	2.16 ( 1.24 )
APPENDICITIS	9	8953	516	1886854	17.21	INFECTIONS AND INFESTATIONS	3.68 ( 1.9 - 7.11 )	3.67 ( 17.21 )	3.63 ( 2.09 )	1.86 ( 0.94 )
FAECAL CALPROTECTIN INCREASED	9	8953	122	1887248	114	INVESTIGATIONS	15.55 ( 7.9 - 30.61 )	15.54 ( 114 )	14.54 ( 8.25 )	3.86 ( 2.91 )
BLOOD FIBRINOGEN DECREASED	9	8953	151	1887219	90.31	INVESTIGATIONS	12.56 ( 6.41 - 24.62 )	12.55 ( 90.31 )	11.9 ( 6.78 )	3.57 ( 2.63 )
PERICARDITIS	8	8954	240	1887130	39.97	CARDIAC DISORDERS	7.03 ( 3.47 - 14.21 )	7.02 ( 39.97 )	6.83 ( 3.78 )	2.77 ( 1.79 )
MUSCULOSKELETAL PAIN	8	8954	409	1886961	18.54	MUSCULOSKELETAL AND CONNECTIVE TISSUE DISORDERS	4.12 ( 2.05 - 8.3 )	4.12 ( 18.54 )	4.06 ( 2.26 )	2.02 ( 1.05 )
GAIT INABILITY	8	8954	423	1886947	17.54	GENERAL DISORDERS AND ADMINISTRATION SITE CONDITIONS	3.99 ( 1.98 - 8.02 )	3.98 ( 17.54 )	3.93 ( 2.19 )	1.97 ( 1 )
AUTOINFLAMMATORY DISEASE	8	8954	20	1887350	470.01	IMMUNE SYSTEM DISORDERS	84.31 ( 37.13 - 191.47 )	84.24 ( 470.01 )	60.46 ( 30.44 )	5.92 ( 4.82 )
INTERLEUKIN LEVEL INCREASED	8	8954	46	1887324	236.16	INVESTIGATIONS	36.66 ( 17.3 - 77.69 )	36.63 ( 236.16 )	31.35 ( 16.72 )	4.97 ( 3.93 )
PARONYCHIA	7	8955	227	1887143	31.57	INFECTIONS AND INFESTATIONS	6.5 ( 3.06 - 13.79 )	6.49 ( 31.57 )	6.33 ( 3.37 )	2.66 ( 1.62 )
SCARLET FEVER	7	8955	93	1887277	90.59	INFECTIONS AND INFESTATIONS	15.86 ( 7.36 - 34.21 )	15.85 ( 90.59 )	14.81 ( 7.79 )	3.89 ( 2.83 )
WRONG DOSE	7	8955	143	1887227	56.1	INJURY, POISONING AND PROCEDURAL COMPLICATIONS	10.32 ( 4.83 - 22.04 )	10.31 ( 56.1 )	9.87 ( 5.23 )	3.3 ( 2.26 )
INCORRECT PRODUCT ADMINISTRATION DURATION	7	8955	360	1887010	16.06	INJURY, POISONING AND PROCEDURAL COMPLICATIONS	4.1 ( 1.94 - 8.66 )	4.09 ( 16.06 )	4.04 ( 2.16 )	2.01 ( 0.98 )
CHRONIC INFANTILE NEUROLOGICAL CUTANEOUS AND ARTICULAR SYNDROME	6	8956	3	1887367	838.4	CONGENITAL, FAMILIAL AND GENETIC DISORDERS	421.48 ( 105.39 - 1685.55 )	421.19 ( 838.4 )	141.06 ( 44.23 )	7.14 ( 5.72 )
AUTOIMMUNE HEPATITIS	6	8956	208	1887162	24.73	HEPATOBILIARY DISORDERS	6.08 ( 2.7 - 13.69 )	6.07 ( 24.73 )	5.93 ( 3.01 )	2.57 ( 1.46 )
HYPER IGD SYNDROME	6	8956	1	1887369	1081.36	CONGENITAL, FAMILIAL AND GENETIC DISORDERS	1264.43 ( 152.21 - 10504.08 )	1263.58 ( 1081.36 )	181.37 ( 30.85 )	7.5 ( 6.01 )
PHARYNGEAL ERYTHEMA	6	8956	231	1887139	21.36	RESPIRATORY, THORACIC AND MEDIASTINAL DISORDERS	5.47 ( 2.43 - 12.31 )	5.47 ( 21.36 )	5.36 ( 2.72 )	2.42 ( 1.31 )
HYPERFERRITINAEMIA	6	8956	42	1887328	147.63	METABOLISM AND NUTRITION DISORDERS	30.1 ( 12.79 - 70.83 )	30.09 ( 147.63 )	26.45 ( 12.93 )	4.73 ( 3.56 )
ILEUS PARALYTIC	6	8956	243	1887127	19.87	GASTROINTESTINAL DISORDERS	5.2 ( 2.31 - 11.7 )	5.2 ( 19.87 )	5.1 ( 2.59 )	2.35 ( 1.24 )
OTITIS MEDIA ACUTE	5	8957	189	1887181	18.27	INFECTIONS AND INFESTATIONS	5.57 ( 2.29 - 13.55 )	5.57 ( 18.27 )	5.45 ( 2.59 )	2.45 ( 1.25 )
ARTHROPOD BITE	5	8957	152	1887218	24.55	INJURY, POISONING AND PROCEDURAL COMPLICATIONS	6.93 ( 2.84 - 16.9 )	6.93 ( 24.55 )	6.74 ( 3.2 )	2.75 ( 1.55 )
LARYNGITIS	5	8957	128	1887242	30.55	INFECTIONS AND INFESTATIONS	8.23 ( 3.37 - 20.12 )	8.23 ( 30.55 )	7.95 ( 3.77 )	2.99 ( 1.79 )
TENDERNESS	5	8957	221	1887149	14.55	GENERAL DISORDERS AND ADMINISTRATION SITE CONDITIONS	4.77 ( 1.96 - 11.57 )	4.76 ( 14.55 )	4.68 ( 2.23 )	2.23 ( 1.03 )
TUMOUR NECROSIS FACTOR RECEPTOR-ASSOCIATED PERIODIC SYNDROME	5	8957	7	1887363	432.93	CONGENITAL, FAMILIAL AND GENETIC DISORDERS	150.51 ( 47.76 - 474.32 )	150.43 ( 432.93 )	88.17 ( 33.74 )	6.46 ( 5.04 )
ATYPICAL PNEUMONIA	5	8957	88	1887282	47.55	INFECTIONS AND INFESTATIONS	11.97 ( 4.86 - 29.49 )	11.97 ( 47.55 )	11.38 ( 5.35 )	3.51 ( 2.29 )
FIBRIN D DIMER INCREASED	5	8957	180	1887190	19.56	INVESTIGATIONS	5.85 ( 2.41 - 14.24 )	5.85 ( 19.56 )	5.72 ( 2.72 )	2.52 ( 1.32 )
FLANK PAIN	5	8957	208	1887162	15.92	MUSCULOSKELETAL AND CONNECTIVE TISSUE DISORDERS	5.06 ( 2.09 - 12.3 )	5.06 ( 15.92 )	4.97 ( 2.36 )	2.31 ( 1.12 )
PLEURISY	5	8957	111	1887259	36.32	RESPIRATORY, THORACIC AND MEDIASTINAL DISORDERS	9.49 ( 3.87 - 23.26 )	9.49 ( 36.32 )	9.12 ( 4.31 )	3.19 ( 1.98 )
RHINITIS ALLERGIC	5	8957	169	1887201	21.33	RESPIRATORY, THORACIC AND MEDIASTINAL DISORDERS	6.23 ( 2.56 - 15.17 )	6.23 ( 21.33 )	6.08 ( 2.89 )	2.6 ( 1.41 )
EYE INFLAMMATION	5	8957	241	1887129	12.73	EYE DISORDERS	4.37 ( 1.8 - 10.6 )	4.37 ( 12.73 )	4.3 ( 2.05 )	2.1 ( 0.91 )
CONCOMITANT DISEASE PROGRESSION	5	8957	77	1887293	55.16	GENERAL DISORDERS AND ADMINISTRATION SITE CONDITIONS	13.68 ( 5.54 - 33.81 )	13.68 ( 55.16 )	12.9 ( 6.05 )	3.69 ( 2.47 )
SYMPTOM RECURRENCE	5	8957	70	1887300	61.18	GENERAL DISORDERS AND ADMINISTRATION SITE CONDITIONS	15.05 ( 6.07 - 37.3 )	15.04 ( 61.18 )	14.11 ( 6.6 )	3.82 ( 2.59 )
TOOTH ABSCESS	5	8957	88	1887282	47.55	INFECTIONS AND INFESTATIONS	11.97 ( 4.86 - 29.49 )	11.97 ( 47.55 )	11.38 ( 5.35 )	3.51 ( 2.29 )
CORONAVIRUS INFECTION	5	8957	160	1887210	22.95	INFECTIONS AND INFESTATIONS	6.58 ( 2.7 - 16.04 )	6.58 ( 22.95 )	6.41 ( 3.04 )	2.68 ( 1.48 )
IMMUNOSUPPRESSION	5	8957	236	1887134	13.15	IMMUNE SYSTEM DISORDERS	4.46 ( 1.84 - 10.83 )	4.46 ( 13.15 )	4.39 ( 2.09 )	2.13 ( 0.94 )
BETA HAEMOLYTIC STREPTOCOCCAL INFECTION	4	8958	83	1887287	31.48	INFECTIONS AND INFESTATIONS	10.15 ( 3.72 - 27.7 )	10.15 ( 31.48 )	9.73 ( 4.2 )	3.28 ( 1.96 )
ASTEATOSIS	4	8958	9	1887361	253.69	SKIN AND SUBCUTANEOUS TISSUE DISORDERS	93.64 ( 28.83 - 304.13 )	93.6 ( 253.69 )	65.11 ( 24.3 )	6.02 ( 4.52 )
FULL BLOOD COUNT DECREASED	4	8958	147	1887223	15.21	INVESTIGATIONS	5.73 ( 2.12 - 15.48 )	5.73 ( 15.21 )	5.61 ( 2.44 )	2.49 ( 1.17 )
PHYSICAL DECONDITIONING	4	8958	52	1887318	52.97	GENERAL DISORDERS AND ADMINISTRATION SITE CONDITIONS	16.21 ( 5.86 - 44.82 )	16.2 ( 52.97 )	15.11 ( 6.45 )	3.92 ( 2.57 )
SYNOVIAL CYST	4	8958	36	1887334	77.19	MUSCULOSKELETAL AND CONNECTIVE TISSUE DISORDERS	23.41 ( 8.33 - 65.78 )	23.4 ( 77.19 )	21.16 ( 8.91 )	4.4 ( 3.04 )
ESCHERICHIA URINARY TRACT INFECTION	4	8958	169	1887201	12.45	INFECTIONS AND INFESTATIONS	4.99 ( 1.85 - 13.44 )	4.98 ( 12.45 )	4.89 ( 2.13 )	2.29 ( 0.98 )
PNEUMONIA MYCOPLASMAL	4	8958	180	1887190	11.32	INFECTIONS AND INFESTATIONS	4.68 ( 1.74 - 12.61 )	4.68 ( 11.32 )	4.6 ( 2.01 )	2.2 ( 0.89 )
TONSILLITIS STREPTOCOCCAL	4	8958	32	1887338	86.62	INFECTIONS AND INFESTATIONS	26.34 ( 9.31 - 74.48 )	26.32 ( 86.62 )	23.51 ( 9.85 )	4.56 ( 3.18 )
HAND-FOOT-AND-MOUTH DISEASE	4	8958	139	1887231	16.43	INFECTIONS AND INFESTATIONS	6.06 ( 2.24 - 16.38 )	6.06 ( 16.43 )	5.92 ( 2.58 )	2.57 ( 1.25 )
MACULE	4	8958	106	1887264	23.41	SKIN AND SUBCUTANEOUS TISSUE DISORDERS	7.95 ( 2.93 - 21.58 )	7.95 ( 23.41 )	7.69 ( 3.34 )	2.94 ( 1.62 )
NEUTROPHIL COUNT ABNORMAL	4	8958	69	1887301	38.91	INVESTIGATIONS	12.21 ( 4.46 - 33.47 )	12.21 ( 38.91 )	11.59 ( 4.99 )	3.54 ( 2.2 )
PNEUMONIA STREPTOCOCCAL	4	8958	104	1887266	23.97	INFECTIONS AND INFESTATIONS	8.1 ( 2.98 - 22 )	8.1 ( 23.97 )	7.84 ( 3.4 )	2.97 ( 1.65 )
LUNG CONSOLIDATION	4	8958	173	1887197	12.02	RESPIRATORY, THORACIC AND MEDIASTINAL DISORDERS	4.87 ( 1.81 - 13.13 )	4.87 ( 12.02 )	4.78 ( 2.09 )	2.26 ( 0.95 )
HAEMOPHILUS INFECTION	3	8959	96	1887274	13.77	INFECTIONS AND INFESTATIONS	6.58 ( 2.09 - 20.78 )	6.58 ( 13.77 )	6.41 ( 2.45 )	2.68 ( 1.21 )
LYMPHADENITIS BACTERIAL	3	8959	18	1887352	85.19	INFECTIONS AND INFESTATIONS	35.11 ( 10.34 - 119.22 )	35.1 ( 85.19 )	30.23 ( 10.87 )	4.92 ( 3.35 )
OCCULT BLOOD POSITIVE	3	8959	38	1887332	40.84	INVESTIGATIONS	16.63 ( 5.13 - 53.89 )	16.63 ( 40.84 )	15.48 ( 5.79 )	3.95 ( 2.44 )
GASTROENTERITIS ADENOVIRUS	3	8959	64	1887306	22.85	INFECTIONS AND INFESTATIONS	9.87 ( 3.1 - 31.44 )	9.87 ( 22.85 )	9.47 ( 3.6 )	3.24 ( 1.76 )
ALVEOLAR PROTEINOSIS	3	8959	33	1887337	47.29	RESPIRATORY, THORACIC AND MEDIASTINAL DISORDERS	19.15 ( 5.87 - 62.46 )	19.15 ( 47.29 )	17.63 ( 6.56 )	4.14 ( 2.62 )
GASTROINTESTINAL VIRAL INFECTION	3	8959	103	1887267	12.53	INFECTIONS AND INFESTATIONS	6.14 ( 1.95 - 19.34 )	6.13 ( 12.53 )	5.99 ( 2.29 )	2.58 ( 1.11 )
ACTIVATED PARTIAL THROMBOPLASTIN TIME SHORTENED	3	8959	27	1887343	57.9	INVESTIGATIONS	23.41 ( 7.1 - 77.17 )	23.4 ( 57.9 )	21.16 ( 7.8 )	4.4 ( 2.87 )
HORDEOLUM	3	8959	118	1887252	10.36	INFECTIONS AND INFESTATIONS	5.36 ( 1.7 - 16.85 )	5.35 ( 10.36 )	5.25 ( 2.01 )	2.39 ( 0.92 )
CREPITATIONS	3	8959	89	1887281	15.21	GENERAL DISORDERS AND ADMINISTRATION SITE CONDITIONS	7.1 ( 2.25 - 22.44 )	7.1 ( 15.21 )	6.9 ( 2.63 )	2.79 ( 1.31 )
ENTERITIS INFECTIOUS	3	8959	44	1887326	34.91	INFECTIONS AND INFESTATIONS	14.36 ( 4.46 - 46.27 )	14.36 ( 34.91 )	13.51 ( 5.08 )	3.76 ( 2.25 )
CHRONIC RECURRENT MULTIFOCAL OSTEOMYELITIS	3	8959	54	1887316	27.81	MUSCULOSKELETAL AND CONNECTIVE TISSUE DISORDERS	11.7 ( 3.66 - 37.44 )	11.7 ( 27.81 )	11.14 ( 4.21 )	3.48 ( 1.99 )
HEPATITIS A	3	8959	43	1887327	35.79	INFECTIONS AND INFESTATIONS	14.7 ( 4.56 - 47.38 )	14.69 ( 35.79 )	13.8 ( 5.18 )	3.79 ( 2.28 )
HAEMORRHAGIC DISORDER	3	8959	35	1887335	44.51	BLOOD AND LYMPHATIC SYSTEM DISORDERS	18.06 ( 5.55 - 58.72 )	18.05 ( 44.51 )	16.71 ( 6.23 )	4.06 ( 2.55 )
C-REACTIVE PROTEIN ABNORMAL	3	8959	53	1887317	28.41	INVESTIGATIONS	11.92 ( 3.73 - 38.17 )	11.92 ( 28.41 )	11.34 ( 4.28 )	3.5 ( 2.01 )
PAROTID GLAND ENLARGEMENT	3	8959	26	1887344	60.09	GASTROINTESTINAL DISORDERS	24.31 ( 7.36 - 80.32 )	24.3 ( 60.09 )	21.89 ( 8.05 )	4.45 ( 2.92 )
AGEUSIA	3	8959	72	1887298	19.84	NERVOUS SYSTEM DISORDERS	8.78 ( 2.77 - 27.86 )	8.77 ( 19.84 )	8.46 ( 3.22 )	3.08 ( 1.6 )
NOROVIRUS INFECTION	3	8959	85	1887285	16.13	INFECTIONS AND INFESTATIONS	7.43 ( 2.35 - 23.52 )	7.43 ( 16.13 )	7.21 ( 2.75 )	2.85 ( 1.38 )
LUNG DIFFUSION DISORDER	3	8959	1	1887369	472.35	RESPIRATORY, THORACIC AND MEDIASTINAL DISORDERS	632 ( 65.73 - 6076.6 )	631.79 ( 472.35 )	158.7 ( 23.88 )	7.31 ( 5.37 )
X-LINKED LYMPHOPROLIFERATIVE SYNDROME	3	8959	20	1887350	77.27	CONGENITAL, FAMILIAL AND GENETIC DISORDERS	31.6 ( 9.39 - 106.36 )	31.59 ( 77.27 )	27.6 ( 10 )	4.79 ( 3.23 )
SECONDARY ADRENOCORTICAL INSUFFICIENCY	3	8959	81	1887289	17.15	ENDOCRINE DISORDERS	7.8 ( 2.46 - 24.7 )	7.8 ( 17.15 )	7.56 ( 2.88 )	2.92 ( 1.44 )
MUSCLE ABSCESS	3	8959	41	1887329	37.67	INFECTIONS AND INFESTATIONS	15.41 ( 4.77 - 49.79 )	15.41 ( 37.67 )	14.43 ( 5.41 )	3.85 ( 2.34 )

## Sheet: canakinumab 18-65
PT	a	b	c	d	XX	soc_name_en	ROR(95%Cl)	PRR	EBGM(EBGM05)	IC(IC025)
PYREXIA	266	7979	137357	20145093	794.89	GENERAL DISORDERS AND ADMINISTRATION SITE CONDITIONS	4.89 ( 4.33 - 5.53 )	4.76 ( 794.89 )	4.76 ( 4.29 )	2.25 ( 2.07 )
INAPPROPRIATE SCHEDULE OF PRODUCT ADMINISTRATION	189	8056	47806	20234644	1477.21	INJURY, POISONING AND PROCEDURAL COMPLICATIONS	9.93 ( 8.59 - 11.47 )	9.73 ( 1477.21 )	9.69 ( 8.59 )	3.28 ( 3.06 )
MALAISE	158	8087	144459	20137991	168.85	GENERAL DISORDERS AND ADMINISTRATION SITE CONDITIONS	2.72 ( 2.33 - 3.19 )	2.69 ( 168.85 )	2.69 ( 2.36 )	1.43 ( 1.2 )
CONDITION AGGRAVATED	153	8092	105075	20177375	285.82	GENERAL DISORDERS AND ADMINISTRATION SITE CONDITIONS	3.63 ( 3.09 - 4.26 )	3.58 ( 285.82 )	3.58 ( 3.13 )	1.84 ( 1.6 )
ARTHRALGIA	146	8099	155617	20126833	108.95	MUSCULOSKELETAL AND CONNECTIVE TISSUE DISORDERS	2.33 ( 1.98 - 2.75 )	2.31 ( 108.95 )	2.31 ( 2.01 )	1.21 ( 0.97 )
PNEUMONIA	103	8142	90018	20192432	120.91	INFECTIONS AND INFESTATIONS	2.84 ( 2.34 - 3.45 )	2.81 ( 120.91 )	2.81 ( 2.39 )	1.49 ( 1.21 )
COVID-19	75	8170	65095	20217355	89.22	INFECTIONS AND INFESTATIONS	2.85 ( 2.27 - 3.58 )	2.83 ( 89.22 )	2.83 ( 2.34 )	1.5 ( 1.17 )
FAMILIAL MEDITERRANEAN FEVER	56	8189	51	20282399	72044.8	CONGENITAL, FAMILIAL AND GENETIC DISORDERS	2719.61 ( 1859.85 - 3976.81 )	2701.14 ( 72044.81 )	1287.98 ( 937.18 )	10.33 ( 9.86 )
C-REACTIVE PROTEIN INCREASED	52	8193	14172	20268278	370.02	INVESTIGATIONS	9.08 ( 6.91 - 11.93 )	9.03 ( 370.02 )	9 ( 7.16 )	3.17 ( 2.77 )
SEPSIS	50	8195	34628	20247822	91.7	INFECTIONS AND INFESTATIONS	3.57 ( 2.7 - 4.71 )	3.55 ( 91.7 )	3.55 ( 2.81 )	1.83 ( 1.42 )
ILLNESS	45	8200	21507	20260943	150.21	GENERAL DISORDERS AND ADMINISTRATION SITE CONDITIONS	5.17 ( 3.86 - 6.93 )	5.15 ( 150.21 )	5.14 ( 4.02 )	2.36 ( 1.93 )
CELLULITIS	44	8201	18959	20263491	170.67	INFECTIONS AND INFESTATIONS	5.73 ( 4.26 - 7.71 )	5.71 ( 170.67 )	5.7 ( 4.45 )	2.51 ( 2.08 )
OROPHARYNGEAL PAIN	44	8201	38148	20244302	52.39	RESPIRATORY, THORACIC AND MEDIASTINAL DISORDERS	2.85 ( 2.12 - 3.83 )	2.84 ( 52.39 )	2.84 ( 2.21 )	1.5 ( 1.07 )
INFLAMMATION	33	8212	19504	20262946	79.22	GENERAL DISORDERS AND ADMINISTRATION SITE CONDITIONS	4.17 ( 2.97 - 5.88 )	4.16 ( 79.22 )	4.16 ( 3.12 )	2.06 ( 1.56 )
ARTHRITIS	30	8215	24576	20257874	40.08	MUSCULOSKELETAL AND CONNECTIVE TISSUE DISORDERS	3.01 ( 2.1 - 4.31 )	3 ( 40.08 )	3 ( 2.22 )	1.59 ( 1.07 )
STILL'S DISEASE	29	8216	288	20282162	6473.81	MUSCULOSKELETAL AND CONNECTIVE TISSUE DISORDERS	248.58 ( 169.57 - 364.38 )	247.71 ( 6473.81 )	225.14 ( 163.48 )	7.81 ( 7.26 )
RHINORRHOEA	27	8218	21422	20261028	38.41	RESPIRATORY, THORACIC AND MEDIASTINAL DISORDERS	3.11 ( 2.13 - 4.54 )	3.1 ( 38.41 )	3.1 ( 2.26 )	1.63 ( 1.08 )
DIVERTICULITIS	27	8218	8080	20274370	170.73	INFECTIONS AND INFESTATIONS	8.24 ( 5.65 - 12.04 )	8.22 ( 170.73 )	8.2 ( 5.97 )	3.03 ( 2.49 )
CRYOPYRIN ASSOCIATED PERIODIC SYNDROME	26	8219	50	20282400	21846.7	CONGENITAL, FAMILIAL AND GENETIC DISORDERS	1283.23 ( 798.5 - 2062.21 )	1279.18 ( 21846.67 )	841.91 ( 566.08 )	9.72 ( 9.07 )
THERAPEUTIC PRODUCT EFFECT INCOMPLETE	26	8219	19343	20263107	41.82	GENERAL DISORDERS AND ADMINISTRATION SITE CONDITIONS	3.31 ( 2.25 - 4.87 )	3.31 ( 41.82 )	3.3 ( 2.39 )	1.72 ( 1.17 )
CONCOMITANT DISEASE AGGRAVATED	24	8221	1983	20280467	659.44	GENERAL DISORDERS AND ADMINISTRATION SITE CONDITIONS	29.86 ( 19.95 - 44.68 )	29.77 ( 659.44 )	29.43 ( 21 )	4.88 ( 4.3 )
RED BLOOD CELL SEDIMENTATION RATE INCREASED	23	8222	4661	20277789	233.99	INVESTIGATIONS	12.17 ( 8.07 - 18.34 )	12.14 ( 233.99 )	12.08 ( 8.57 )	3.6 ( 3 )
APPARENT DEATH	21	8224	1180	20281270	862.54	GENERAL DISORDERS AND ADMINISTRATION SITE CONDITIONS	43.89 ( 28.49 - 67.61 )	43.78 ( 862.54 )	43.03 ( 29.98 )	5.43 ( 4.81 )
PRODUCT SUPPLY ISSUE	21	8224	1981	20280469	501.17	PRODUCT ISSUES	26.14 ( 17 - 40.21 )	26.08 ( 501.17 )	25.81 ( 18.01 )	4.69 ( 4.07 )
LYMPHOCYTE COUNT DECREASED	20	8225	8294	20274156	81.85	INVESTIGATIONS	5.94 ( 3.83 - 9.22 )	5.93 ( 81.85 )	5.92 ( 4.1 )	2.57 ( 1.93 )
PULMONARY THROMBOSIS	20	8225	3411	20279039	248.45	RESPIRATORY, THORACIC AND MEDIASTINAL DISORDERS	14.46 ( 9.31 - 22.45 )	14.42 ( 248.45 )	14.35 ( 9.93 )	3.84 ( 3.21 )
SERUM AMYLOID A PROTEIN INCREASED	18	8227	47	20282403	12236	INVESTIGATIONS	944.18 ( 548.18 - 1626.24 )	942.12 ( 12236.02 )	681.5 ( 432.4 )	9.41 ( 8.66 )
MUCKLE-WELLS SYNDROME	17	8228	5	20282445	32307.4	CONGENITAL, FAMILIAL AND GENETIC DISORDERS	8381.18 ( 3091.36 - 22722.75 )	8363.9 ( 32307.36 )	1901.66 ( 825.46 )	10.89 ( 9.98 )
DEAFNESS	16	8229	5735	20276715	79.94	EAR AND LABYRINTH DISORDERS	6.87 ( 4.21 - 11.23 )	6.86 ( 79.94 )	6.85 ( 4.54 )	2.78 ( 2.07 )
INTERSTITIAL LUNG DISEASE	16	8229	11352	20271098	28.07	RESPIRATORY, THORACIC AND MEDIASTINAL DISORDERS	3.47 ( 2.13 - 5.67 )	3.47 ( 28.07 )	3.46 ( 2.3 )	1.79 ( 1.09 )
TUMOUR NECROSIS FACTOR RECEPTOR-ASSOCIATED PERIODIC SYNDROME	14	8231	7	20282443	22950.4	CONGENITAL, FAMILIAL AND GENETIC DISORDERS	4928.31 ( 1988.61 - 12213.68 )	4919.94 ( 22950.41 )	1640.65 ( 767.75 )	10.68 ( 9.71 )
C-REACTIVE PROTEIN ABNORMAL	14	8231	2906	20279544	138.45	INVESTIGATIONS	11.87 ( 7.02 - 20.08 )	11.85 ( 138.45 )	11.8 ( 7.6 )	3.56 ( 2.81 )
SARS-COV-2 TEST POSITIVE	14	8231	5617	20276833	59.99	INVESTIGATIONS	6.14 ( 3.63 - 10.38 )	6.13 ( 59.99 )	6.12 ( 3.94 )	2.61 ( 1.87 )
CONJUNCTIVITIS	13	8232	6454	20275996	40.97	INFECTIONS AND INFESTATIONS	4.96 ( 2.88 - 8.55 )	4.96 ( 40.97 )	4.95 ( 3.14 )	2.31 ( 1.53 )
PHOTOSENSITIVITY REACTION	12	8233	6417	20276033	33.76	SKIN AND SUBCUTANEOUS TISSUE DISORDERS	4.61 ( 2.61 - 8.12 )	4.6 ( 33.76 )	4.59 ( 2.86 )	2.2 ( 1.4 )
AMYLOIDOSIS	12	8233	448	20282002	746.9	IMMUNE SYSTEM DISORDERS	65.99 ( 37.18 - 117.12 )	65.89 ( 746.9 )	64.2 ( 39.72 )	6 ( 5.19 )
NORMAL NEWBORN	11	8234	2776	20279674	86.02	PREGNANCY, PUERPERIUM AND PERINATAL CONDITIONS	9.76 ( 5.4 - 17.65 )	9.75 ( 86.02 )	9.71 ( 5.92 )	3.28 ( 2.44 )
PERICARDITIS	11	8234	7011	20275439	23.28	CARDIAC DISORDERS	3.86 ( 2.14 - 6.98 )	3.86 ( 23.28 )	3.86 ( 2.35 )	1.95 ( 1.11 )
TERMINAL STATE	11	8234	1088	20281362	249.51	GENERAL DISORDERS AND ADMINISTRATION SITE CONDITIONS	24.9 ( 13.74 - 45.12 )	24.87 ( 249.51 )	24.63 ( 14.98 )	4.62 ( 3.78 )
HAEMOPHAGOCYTIC LYMPHOHISTIOCYTOSIS	11	8234	2193	20280257	114.06	IMMUNE SYSTEM DISORDERS	12.35 ( 6.83 - 22.35 )	12.34 ( 114.06 )	12.28 ( 7.48 )	3.62 ( 2.78 )
BODY TEMPERATURE DECREASED	10	8235	4103	20278347	41.53	INVESTIGATIONS	6 ( 3.23 - 11.17 )	6 ( 41.53 )	5.98 ( 3.56 )	2.58 ( 1.71 )
GASTROENTERITIS	10	8235	5086	20277364	30.38	INFECTIONS AND INFESTATIONS	4.84 ( 2.6 - 9.01 )	4.84 ( 30.38 )	4.83 ( 2.87 )	2.27 ( 1.4 )
ACUTE RESPIRATORY DISTRESS SYNDROME	10	8235	7274	20275176	16.76	RESPIRATORY, THORACIC AND MEDIASTINAL DISORDERS	3.38 ( 1.82 - 6.3 )	3.38 ( 16.76 )	3.38 ( 2.01 )	1.76 ( 0.89 )
INFLAMMATORY MARKER INCREASED	9	8236	1712	20280738	98.57	INVESTIGATIONS	12.95 ( 6.72 - 24.93 )	12.93 ( 98.57 )	12.87 ( 7.44 )	3.69 ( 2.77 )
MENINGITIS	9	8236	2462	20279988	63.71	INFECTIONS AND INFESTATIONS	9 ( 4.68 - 17.33 )	8.99 ( 63.71 )	8.96 ( 5.18 )	3.16 ( 2.25 )
SUBCUTANEOUS ABSCESS	9	8236	2189	20280261	73.62	INFECTIONS AND INFESTATIONS	10.12 ( 5.26 - 19.49 )	10.11 ( 73.62 )	10.08 ( 5.82 )	3.33 ( 2.42 )
ENTEROCOLITIS	9	8236	1713	20280737	98.51	GASTROINTESTINAL DISORDERS	12.94 ( 6.72 - 24.92 )	12.92 ( 98.51 )	12.86 ( 7.43 )	3.69 ( 2.77 )
PLEURISY	9	8236	2619	20279831	58.95	RESPIRATORY, THORACIC AND MEDIASTINAL DISORDERS	8.46 ( 4.4 - 16.29 )	8.45 ( 58.95 )	8.43 ( 4.87 )	3.08 ( 2.16 )
APPENDICITIS	9	8236	3830	20278620	35.51	INFECTIONS AND INFESTATIONS	5.79 ( 3.01 - 11.13 )	5.78 ( 35.51 )	5.77 ( 3.34 )	2.53 ( 1.61 )
BLOOD PRESSURE SYSTOLIC INCREASED	9	8236	5899	20276551	18.15	INVESTIGATIONS	3.76 ( 1.95 - 7.23 )	3.75 ( 18.15 )	3.75 ( 2.17 )	1.91 ( 0.99 )
OCULAR DISCOMFORT	8	8237	2860	20279590	40.1	EYE DISORDERS	6.89 ( 3.44 - 13.79 )	6.88 ( 40.1 )	6.86 ( 3.84 )	2.78 ( 1.82 )
TONSILLITIS	8	8237	2282	20280168	53.74	INFECTIONS AND INFESTATIONS	8.63 ( 4.31 - 17.29 )	8.62 ( 53.74 )	8.6 ( 4.81 )	3.1 ( 2.14 )
ERYSIPELAS	7	8238	1783	20280667	54.12	INFECTIONS AND INFESTATIONS	9.67 ( 4.6 - 20.31 )	9.66 ( 54.12 )	9.62 ( 5.17 )	3.27 ( 2.24 )
JUVENILE IDIOPATHIC ARTHRITIS	7	8238	294	20282156	386.91	MUSCULOSKELETAL AND CONNECTIVE TISSUE DISORDERS	58.62 ( 27.69 - 124.08 )	58.57 ( 386.91 )	57.23 ( 30.56 )	5.84 ( 4.8 )
HIDRADENITIS	7	8238	2395	20280055	37.2	SKIN AND SUBCUTANEOUS TISSUE DISORDERS	7.2 ( 3.43 - 15.11 )	7.19 ( 37.2 )	7.17 ( 3.85 )	2.84 ( 1.82 )
AUTOINFLAMMATORY DISEASE	7	8238	67	20282383	1616.25	IMMUNE SYSTEM DISORDERS	257.23 ( 118.05 - 560.49 )	257.01 ( 1616.25 )	232.79 ( 121.32 )	7.86 ( 6.79 )
UPPER RESPIRATORY TRACT INFLAMMATION	7	8238	415	20282035	272.04	RESPIRATORY, THORACIC AND MEDIASTINAL DISORDERS	41.53 ( 19.67 - 87.68 )	41.49 ( 272.04 )	40.82 ( 21.84 )	5.35 ( 4.32 )
SYMPTOM RECURRENCE	7	8238	1651	20280799	59.43	GENERAL DISORDERS AND ADMINISTRATION SITE CONDITIONS	10.44 ( 4.97 - 21.94 )	10.43 ( 59.43 )	10.39 ( 5.58 )	3.38 ( 2.35 )
CONCOMITANT DISEASE PROGRESSION	6	8239	598	20281852	134.98	GENERAL DISORDERS AND ADMINISTRATION SITE CONDITIONS	24.7 ( 11.05 - 55.21 )	24.68 ( 134.98 )	24.45 ( 12.47 )	4.61 ( 3.51 )
INFECTIOUS MONONUCLEOSIS	6	8239	943	20281507	81.78	INFECTIONS AND INFESTATIONS	15.66 ( 7.02 - 34.96 )	15.65 ( 81.78 )	15.56 ( 7.95 )	3.96 ( 2.86 )
ANAL ABSCESS	6	8239	2374	20280076	26.21	INFECTIONS AND INFESTATIONS	6.22 ( 2.79 - 13.87 )	6.22 ( 26.21 )	6.2 ( 3.17 )	2.63 ( 1.54 )
BEHCET'S SYNDROME	6	8239	609	20281841	132.36	VASCULAR DISORDERS	24.25 ( 10.85 - 54.21 )	24.24 ( 132.36 )	24.01 ( 12.25 )	4.59 ( 3.49 )
WOUND INFECTION	6	8239	3739	20278711	13.19	INFECTIONS AND INFESTATIONS	3.95 ( 1.77 - 8.8 )	3.95 ( 13.19 )	3.94 ( 2.02 )	1.98 ( 0.89 )
ARTHRITIS INFECTIVE	6	8239	1548	20280902	45.66	INFECTIONS AND INFESTATIONS	9.54 ( 4.28 - 21.28 )	9.53 ( 45.66 )	9.5 ( 4.86 )	3.25 ( 2.15 )
CORONAVIRUS INFECTION	6	8239	1948	20280502	34.15	INFECTIONS AND INFESTATIONS	7.58 ( 3.4 - 16.9 )	7.58 ( 34.15 )	7.56 ( 3.86 )	2.92 ( 1.82 )
HAND FRACTURE	6	8239	2520	20279930	24.11	INJURY, POISONING AND PROCEDURAL COMPLICATIONS	5.86 ( 2.63 - 13.06 )	5.86 ( 24.11 )	5.85 ( 2.99 )	2.55 ( 1.45 )
BREATH SOUNDS ABNORMAL	5	8240	1736	20280714	26.06	INVESTIGATIONS	7.09 ( 2.95 - 17.06 )	7.09 ( 26.06 )	7.07 ( 3.39 )	2.82 ( 1.64 )
FAMILIAL COLD AUTOINFLAMMATORY SYNDROME	5	8240	5	20282445	6144.93	CONGENITAL, FAMILIAL AND GENETIC DISORDERS	2461.46 ( 712.45 - 8504.17 )	2459.97 ( 6144.93 )	1230.48 ( 436.06 )	10.27 ( 8.8 )
ILEAL ULCER	5	8240	362	20282088	157.86	GASTROINTESTINAL DISORDERS	34 ( 14.06 - 82.2 )	33.98 ( 157.86 )	33.53 ( 16.02 )	5.07 ( 3.88 )
HERPES SIMPLEX	5	8240	2767	20279683	13.33	INFECTIONS AND INFESTATIONS	4.45 ( 1.85 - 10.7 )	4.45 ( 13.33 )	4.44 ( 2.13 )	2.15 ( 0.97 )
POSTOPERATIVE WOUND INFECTION	5	8240	2593	20279857	14.74	INFECTIONS AND INFESTATIONS	4.75 ( 1.97 - 11.41 )	4.74 ( 14.74 )	4.74 ( 2.27 )	2.24 ( 1.06 )
LUNG OPACITY	5	8240	634	20281816	86.58	RESPIRATORY, THORACIC AND MEDIASTINAL DISORDERS	19.41 ( 8.05 - 46.81 )	19.4 ( 86.58 )	19.26 ( 9.22 )	4.27 ( 3.08 )
VEIN DISORDER	5	8240	1757	20280693	25.65	VASCULAR DISORDERS	7 ( 2.91 - 16.85 )	7 ( 25.65 )	6.98 ( 3.35 )	2.8 ( 1.62 )
RENAL CELL CARCINOMA	4	8241	1674	20280776	16.16	NEOPLASMS BENIGN, MALIGNANT AND UNSPECIFIED (INCL CYSTS AND POLYPS)	5.88 ( 2.2 - 15.69 )	5.88 ( 16.16 )	5.87 ( 2.58 )	2.55 ( 1.26 )
PYODERMA GANGRENOSUM	4	8241	1357	20281093	21.49	SKIN AND SUBCUTANEOUS TISSUE DISORDERS	7.25 ( 2.72 - 19.36 )	7.25 ( 21.49 )	7.23 ( 3.18 )	2.85 ( 1.56 )
BLOOD PRESSURE DIASTOLIC INCREASED	4	8241	2039	20280411	12.11	INVESTIGATIONS	4.83 ( 1.81 - 12.88 )	4.83 ( 12.11 )	4.82 ( 2.12 )	2.27 ( 0.98 )
INTESTINAL ULCER	4	8241	587	20281863	58.89	GASTROINTESTINAL DISORDERS	16.77 ( 6.27 - 44.84 )	16.76 ( 58.89 )	16.66 ( 7.31 )	4.06 ( 2.76 )
SMALL INTESTINE ULCER	4	8241	187	20282263	198.31	GASTROINTESTINAL DISORDERS	52.64 ( 19.55 - 141.77 )	52.62 ( 198.31 )	51.54 ( 22.5 )	5.69 ( 4.38 )
SINUSITIS FUNGAL	4	8241	334	20282116	108.68	INFECTIONS AND INFESTATIONS	29.47 ( 10.99 - 79.01 )	29.46 ( 108.68 )	29.12 ( 12.76 )	4.86 ( 3.56 )
ENTERITIS INFECTIOUS	4	8241	624	20281826	54.98	INFECTIONS AND INFESTATIONS	15.78 ( 5.9 - 42.18 )	15.77 ( 54.98 )	15.67 ( 6.88 )	3.97 ( 2.67 )
INTESTINAL SEPSIS	4	8241	102	20282348	363.66	INFECTIONS AND INFESTATIONS	96.52 ( 35.53 - 262.16 )	96.47 ( 363.66 )	92.87 ( 40.25 )	6.54 ( 5.22 )
SYNOVIAL CYST	4	8241	1801	20280649	14.56	MUSCULOSKELETAL AND CONNECTIVE TISSUE DISORDERS	5.47 ( 2.05 - 14.58 )	5.46 ( 14.56 )	5.45 ( 2.4 )	2.45 ( 1.15 )
INTESTINAL HAEMORRHAGE	4	8241	1641	20280809	16.61	GASTROINTESTINAL DISORDERS	6 ( 2.25 - 16.01 )	6 ( 16.61 )	5.98 ( 2.63 )	2.58 ( 1.29 )
ATYPICAL PNEUMONIA	3	8242	1030	20281420	15.87	INFECTIONS AND INFESTATIONS	7.17 ( 2.31 - 22.26 )	7.16 ( 15.87 )	7.15 ( 2.77 )	2.84 ( 1.39 )
ALLERGY TO ANIMAL	3	8242	385	20282065	51.26	IMMUNE SYSTEM DISORDERS	19.18 ( 6.16 - 59.73 )	19.17 ( 51.26 )	19.03 ( 7.35 )	4.25 ( 2.8 )
BLOOD IMMUNOGLOBULIN G INCREASED	3	8242	405	20282045	48.47	INVESTIGATIONS	18.23 ( 5.85 - 56.77 )	18.22 ( 48.47 )	18.1 ( 6.99 )	4.18 ( 2.73 )
INTERLEUKIN LEVEL INCREASED	3	8242	175	20282275	118.55	INVESTIGATIONS	42.19 ( 13.47 - 132.1 )	42.17 ( 118.55 )	41.48 ( 15.96 )	5.37 ( 3.92 )
JOINT ANKYLOSIS	3	8242	229	20282221	89.6	MUSCULOSKELETAL AND CONNECTIVE TISSUE DISORDERS	32.24 ( 10.32 - 100.72 )	32.23 ( 89.6 )	31.82 ( 12.27 )	4.99 ( 3.54 )
ACUTE SINUSITIS	3	8242	765	20281685	23.16	INFECTIONS AND INFESTATIONS	9.65 ( 3.1 - 29.99 )	9.65 ( 23.16 )	9.61 ( 3.72 )	3.27 ( 1.82 )
BRUCELLOSIS	3	8242	67	20282383	310.57	INFECTIONS AND INFESTATIONS	110.19 ( 34.65 - 350.39 )	110.15 ( 310.57 )	105.47 ( 40.06 )	6.72 ( 5.24 )
OTITIS EXTERNA	3	8242	488	20281962	39.33	INFECTIONS AND INFESTATIONS	15.13 ( 4.86 - 47.08 )	15.12 ( 39.33 )	15.04 ( 5.82 )	3.91 ( 2.46 )
VITREOUS HAEMORRHAGE	3	8242	749	20281701	23.77	EYE DISORDERS	9.86 ( 3.17 - 30.64 )	9.85 ( 23.77 )	9.82 ( 3.8 )	3.3 ( 1.85 )
INFECTION SUSCEPTIBILITY INCREASED	3	8242	868	20281582	19.79	INFECTIONS AND INFESTATIONS	8.5 ( 2.74 - 26.43 )	8.5 ( 19.79 )	8.48 ( 3.28 )	3.08 ( 1.64 )
POSTICTAL STATE	3	8242	536	20281914	35.33	NERVOUS SYSTEM DISORDERS	13.77 ( 4.43 - 42.85 )	13.77 ( 35.33 )	13.7 ( 5.3 )	3.78 ( 2.33 )
DELIVERY	3	8242	346	20282104	57.63	PREGNANCY, PUERPERIUM AND PERINATAL CONDITIONS	21.34 ( 6.85 - 66.5 )	21.33 ( 57.63 )	21.15 ( 8.17 )	4.4 ( 2.95 )
CARDIAC AMYLOIDOSIS	3	8242	155	20282295	134.3	CARDIAC DISORDERS	47.63 ( 15.19 - 149.33 )	47.61 ( 134.3 )	46.73 ( 17.96 )	5.55 ( 4.09 )
COMPLEMENT FACTOR DECREASED	3	8242	65	20282385	319.88	INVESTIGATIONS	113.58 ( 35.69 - 361.45 )	113.54 ( 319.88 )	108.57 ( 41.21 )	6.76 ( 5.28 )
SKIN EROSION	3	8242	1074	20281376	15.01	SKIN AND SUBCUTANEOUS TISSUE DISORDERS	6.87 ( 2.21 - 21.35 )	6.87 ( 15.01 )	6.86 ( 2.66 )	2.78 ( 1.33 )
SUSPECTED COVID-19	3	8242	1260	20281190	12.06	INFECTIONS AND INFESTATIONS	5.86 ( 1.89 - 18.19 )	5.86 ( 12.06 )	5.85 ( 2.26 )	2.55 ( 1.1 )
MULTI-ORGAN DISORDER	3	8242	786	20281664	22.4	GENERAL DISORDERS AND ADMINISTRATION SITE CONDITIONS	9.39 ( 3.02 - 29.19 )	9.39 ( 22.4 )	9.36 ( 3.62 )	3.23 ( 1.78 )
FAMILIAL AMYLOIDOSIS	3	8242	1	20282449	5533.43	CONGENITAL, FAMILIAL AND GENETIC DISORDERS	7382.59 ( 767.83 - 70983.06 )	7379.91 ( 5533.43 )	1845.73 ( 277.78 )	10.85 ( 8.91 )
PHYSICAL DECONDITIONING	3	8242	320	20282130	62.73	GENERAL DISORDERS AND ADMINISTRATION SITE CONDITIONS	23.07 ( 7.4 - 71.93 )	23.06 ( 62.73 )	22.86 ( 8.83 )	4.51 ( 3.06 )
BILIARY DILATATION	3	8242	594	20281856	31.36	HEPATOBILIARY DISORDERS	12.43 ( 4 - 38.65 )	12.42 ( 31.36 )	12.37 ( 4.79 )	3.63 ( 2.18 )
PNEUMONIA MYCOPLASMAL	3	8242	245	20282205	83.45	INFECTIONS AND INFESTATIONS	30.13 ( 9.65 - 94.1 )	30.12 ( 83.45 )	29.77 ( 11.48 )	4.9 ( 3.44 )

## Sheet: canakinumab >65
PT	a	b	c	d	XX	soc_name_en	ROR(95%Cl)	PRR	EBGM(EBGM05)	IC(IC025)
PNEUMONIA	73	1566	94465	11522656	269.16	INFECTIONS AND INFESTATIONS	5.69 ( 4.5 - 7.19 )	5.48 ( 269.16 )	5.47 ( 4.5 )	2.45 ( 2.11 )
SEPSIS	25	1614	30680	11586441	98.9	INFECTIONS AND INFESTATIONS	5.85 ( 3.94 - 8.68 )	5.78 ( 98.9 )	5.77 ( 4.15 )	2.53 ( 1.96 )
CELLULITIS	22	1617	12112	11605009	240.76	INFECTIONS AND INFESTATIONS	13.04 ( 8.56 - 19.86 )	12.87 ( 240.76 )	12.85 ( 9.04 )	3.68 ( 3.08 )
INAPPROPRIATE SCHEDULE OF PRODUCT ADMINISTRATION	14	1625	23748	11593373	33.9	INJURY, POISONING AND PROCEDURAL COMPLICATIONS	4.21 ( 2.48 - 7.12 )	4.18 ( 33.9 )	4.18 ( 2.69 )	2.06 ( 1.31 )
BASAL CELL CARCINOMA	12	1627	4367	11612754	209.84	NEOPLASMS BENIGN, MALIGNANT AND UNSPECIFIED (INCL CYSTS AND POLYPS)	19.61 ( 11.11 - 34.63 )	19.48 ( 209.84 )	19.43 ( 12.07 )	4.28 ( 3.48 )
CHRONIC OBSTRUCTIVE PULMONARY DISEASE	12	1627	16659	11600462	39.65	RESPIRATORY, THORACIC AND MEDIASTINAL DISORDERS	5.14 ( 2.91 - 9.06 )	5.11 ( 39.65 )	5.1 ( 3.17 )	2.35 ( 1.55 )
FEBRILE NEUTROPENIA	11	1628	15899	11601222	34.21	BLOOD AND LYMPHATIC SYSTEM DISORDERS	4.93 ( 2.72 - 8.92 )	4.9 ( 34.21 )	4.9 ( 2.98 )	2.29 ( 1.46 )
SEPTIC SHOCK	10	1629	12320	11604801	39.28	INFECTIONS AND INFESTATIONS	5.78 ( 3.1 - 10.77 )	5.75 ( 39.28 )	5.75 ( 3.42 )	2.52 ( 1.65 )
ILLNESS	10	1629	14162	11602959	32.06	GENERAL DISORDERS AND ADMINISTRATION SITE CONDITIONS	5.03 ( 2.7 - 9.37 )	5 ( 32.06 )	5 ( 2.97 )	2.32 ( 1.45 )
MULTIPLE ORGAN DYSFUNCTION SYNDROME	8	1631	6607	11610514	53.56	GENERAL DISORDERS AND ADMINISTRATION SITE CONDITIONS	8.62 ( 4.3 - 17.27 )	8.58 ( 53.56 )	8.57 ( 4.79 )	3.1 ( 2.13 )
ERYSIPELAS	7	1632	1586	11615535	204.33	INFECTIONS AND INFESTATIONS	31.41 ( 14.93 - 66.11 )	31.28 ( 204.33 )	31.15 ( 16.71 )	4.96 ( 3.94 )
ANGINA PECTORIS	7	1632	8184	11608937	29.59	CARDIAC DISORDERS	6.08 ( 2.89 - 12.79 )	6.06 ( 29.59 )	6.06 ( 3.25 )	2.6 ( 1.58 )
CONCOMITANT DISEASE AGGRAVATED	7	1632	1581	11615540	205.02	GENERAL DISORDERS AND ADMINISTRATION SITE CONDITIONS	31.51 ( 14.97 - 66.32 )	31.38 ( 205.02 )	31.25 ( 16.77 )	4.97 ( 3.94 )
DIVERTICULITIS	6	1633	7462	11609659	23.24	INFECTIONS AND INFESTATIONS	5.72 ( 2.56 - 12.75 )	5.7 ( 23.24 )	5.7 ( 2.91 )	2.51 ( 1.42 )
METASTASES TO LIVER	6	1633	4125	11612996	50.38	NEOPLASMS BENIGN, MALIGNANT AND UNSPECIFIED (INCL CYSTS AND POLYPS)	10.34 ( 4.64 - 23.07 )	10.31 ( 50.38 )	10.3 ( 5.26 )	3.36 ( 2.27 )
ACUTE RESPIRATORY FAILURE	6	1633	6253	11610868	29.68	RESPIRATORY, THORACIC AND MEDIASTINAL DISORDERS	6.82 ( 3.06 - 15.21 )	6.8 ( 29.68 )	6.8 ( 3.47 )	2.76 ( 1.67 )
FAMILIAL MEDITERRANEAN FEVER	5	1634	8	11617113	13624.5	CONGENITAL, FAMILIAL AND GENETIC DISORDERS	4443.51 ( 1452.11 - 13597.26 )	4429.96 ( 13624.5 )	2726.51 ( 1069.51 )	11.41 ( 10 )
UROSEPSIS	5	1634	3356	11613765	43.22	INFECTIONS AND INFESTATIONS	10.59 ( 4.4 - 25.49 )	10.56 ( 43.22 )	10.55 ( 5.06 )	3.4 ( 2.22 )
PERITONITIS	5	1634	4790	11612331	27.65	INFECTIONS AND INFESTATIONS	7.42 ( 3.08 - 17.85 )	7.4 ( 27.65 )	7.39 ( 3.54 )	2.89 ( 1.71 )
PNEUMONIA BACTERIAL	5	1634	2765	11614356	54.39	INFECTIONS AND INFESTATIONS	12.85 ( 5.34 - 30.95 )	12.82 ( 54.39 )	12.8 ( 6.13 )	3.68 ( 2.5 )
CONCOMITANT DISEASE PROGRESSION	5	1634	641	11616480	264.48	GENERAL DISORDERS AND ADMINISTRATION SITE CONDITIONS	55.45 ( 22.97 - 133.87 )	55.29 ( 264.48 )	54.87 ( 26.25 )	5.78 ( 4.59 )
ADENOCARCINOMA OF COLON	4	1635	707	11616414	151.66	NEOPLASMS BENIGN, MALIGNANT AND UNSPECIFIED (INCL CYSTS AND POLYPS)	40.2 ( 15.03 - 107.53 )	40.1 ( 151.66 )	39.88 ( 17.51 )	5.32 ( 4.02 )
CARDIAC FAILURE ACUTE	4	1635	2444	11614677	38.69	CARDIAC DISORDERS	11.63 ( 4.35 - 31.04 )	11.6 ( 38.69 )	11.58 ( 5.09 )	3.53 ( 2.24 )
CHOLECYSTITIS	4	1635	2679	11614442	34.67	HEPATOBILIARY DISORDERS	10.61 ( 3.97 - 28.31 )	10.58 ( 34.67 )	10.57 ( 4.65 )	3.4 ( 2.11 )
COLON CANCER	4	1635	4071	11613050	20.42	NEOPLASMS BENIGN, MALIGNANT AND UNSPECIFIED (INCL CYSTS AND POLYPS)	6.98 ( 2.61 - 18.63 )	6.96 ( 20.42 )	6.96 ( 3.06 )	2.8 ( 1.51 )
SARS-COV-2 TEST POSITIVE	4	1635	2330	11614791	40.94	INVESTIGATIONS	12.2 ( 4.57 - 32.56 )	12.17 ( 40.94 )	12.15 ( 5.34 )	3.6 ( 2.31 )
ACUTE RESPIRATORY DISTRESS SYNDROME	4	1635	4017	11613104	20.78	RESPIRATORY, THORACIC AND MEDIASTINAL DISORDERS	7.07 ( 2.65 - 18.88 )	7.06 ( 20.78 )	7.05 ( 3.1 )	2.82 ( 1.52 )
TRANSITIONAL CELL CARCINOMA	3	1636	439	11616682	138.43	NEOPLASMS BENIGN, MALIGNANT AND UNSPECIFIED (INCL CYSTS AND POLYPS)	48.52 ( 15.57 - 151.19 )	48.44 ( 138.43 )	48.11 ( 18.59 )	5.59 ( 4.14 )
SQUAMOUS CELL CARCINOMA	3	1636	2849	11614272	16.78	NEOPLASMS BENIGN, MALIGNANT AND UNSPECIFIED (INCL CYSTS AND POLYPS)	7.48 ( 2.41 - 23.22 )	7.46 ( 16.78 )	7.46 ( 2.89 )	2.9 ( 1.45 )
APPENDICITIS	3	1636	1249	11615872	45.15	INFECTIONS AND INFESTATIONS	17.05 ( 5.49 - 53.01 )	17.02 ( 45.15 )	16.99 ( 6.58 )	4.09 ( 2.64 )
RECTAL CANCER	3	1636	862	11616259	67.89	NEOPLASMS BENIGN, MALIGNANT AND UNSPECIFIED (INCL CYSTS AND POLYPS)	24.71 ( 7.95 - 76.85 )	24.67 ( 67.89 )	24.59 ( 9.51 )	4.62 ( 3.17 )
PYELONEPHRITIS	3	1636	1910	11615211	27.63	INFECTIONS AND INFESTATIONS	11.15 ( 3.59 - 34.64 )	11.13 ( 27.63 )	11.12 ( 4.31 )	3.47 ( 2.03 )
SERUM AMYLOID A PROTEIN INCREASED	3	1636	16	11617105	3352.4	INVESTIGATIONS	1331.42 ( 387.58 - 4573.78 )	1328.99 ( 3352.4 )	1119.31 ( 398.56 )	10.13 ( 8.55 )
BRAIN OEDEMA	3	1636	1720	11615401	31.28	NERVOUS SYSTEM DISORDERS	12.38 ( 3.99 - 38.47 )	12.36 ( 31.28 )	12.34 ( 4.78 )	3.63 ( 2.18 )
BRONCHOPULMONARY ASPERGILLOSIS	3	1636	1786	11615335	29.92	INFECTIONS AND INFESTATIONS	11.93 ( 3.84 - 37.05 )	11.91 ( 29.92 )	11.89 ( 4.6 )	3.57 ( 2.13 )
STILL'S DISEASE	3	1636	39	11617082	1513.28	MUSCULOSKELETAL AND CONNECTIVE TISSUE DISORDERS	546.22 ( 168.63 - 1769.32 )	545.23 ( 1513.28 )	506.35 ( 189.39 )	8.98 ( 7.47 )
SMALL INTESTINAL HAEMORRHAGE	3	1636	936	11616185	62.09	GASTROINTESTINAL DISORDERS	22.76 ( 7.32 - 70.76 )	22.72 ( 62.09 )	22.65 ( 8.77 )	4.5 ( 3.05 )

## Sheet: anakinra 0-18
PT	a	b	c	d	XX	soc_name_en	ROR(95%Cl)	PRR	EBGM(EBGM05)	IC(IC025)
OFF LABEL USE	529	3729	48915	1843159	1619.4	INJURY, POISONING AND PROCEDURAL COMPLICATIONS	5.35 ( 4.88 - 5.86 )	4.81 ( 1619.4 )	4.76 ( 4.41 )	2.25 ( 2.12 )
PYREXIA	132	4126	23700	1868374	116.85	GENERAL DISORDERS AND ADMINISTRATION SITE CONDITIONS	2.52 ( 2.12 - 3 )	2.47 ( 116.85 )	2.47 ( 2.13 )	1.3 ( 1.05 )
INJECTION SITE PAIN	122	4136	9016	1883058	505.48	GENERAL DISORDERS AND ADMINISTRATION SITE CONDITIONS	6.16 ( 5.14 - 7.38 )	6.01 ( 505.48 )	5.95 ( 5.11 )	2.57 ( 2.31 )
PRODUCT DOSE OMISSION ISSUE	90	4168	7307	1884767	326.3	INJURY, POISONING AND PROCEDURAL COMPLICATIONS	5.57 ( 4.51 - 6.87 )	5.47 ( 326.3 )	5.42 ( 4.55 )	2.44 ( 2.13 )
CONDITION AGGRAVATED	76	4182	10489	1881585	116.11	GENERAL DISORDERS AND ADMINISTRATION SITE CONDITIONS	3.26 ( 2.6 - 4.09 )	3.22 ( 116.11 )	3.2 ( 2.65 )	1.68 ( 1.35 )
INJECTION SITE ERYTHEMA	62	4196	2535	1889539	543	GENERAL DISORDERS AND ADMINISTRATION SITE CONDITIONS	11.01 ( 8.55 - 14.2 )	10.87 ( 543 )	10.63 ( 8.6 )	3.41 ( 3.04 )
COVID-19	59	4199	2729	1889345	445.97	INFECTIONS AND INFESTATIONS	9.73 ( 7.5 - 12.61 )	9.61 ( 445.97 )	9.42 ( 7.58 )	3.24 ( 2.86 )
INTENTIONAL PRODUCT MISUSE	55	4203	2323	1889751	463.49	INJURY, POISONING AND PROCEDURAL COMPLICATIONS	10.65 ( 8.13 - 13.93 )	10.52 ( 463.49 )	10.3 ( 8.22 )	3.36 ( 2.97 )
INJECTION SITE REACTION	53	4205	1325	1890749	807.34	GENERAL DISORDERS AND ADMINISTRATION SITE CONDITIONS	17.99 ( 13.64 - 23.71 )	17.77 ( 807.34 )	17.13 ( 13.59 )	4.1 ( 3.7 )
HAEMOPHAGOCYTIC LYMPHOHISTIOCYTOSIS	47	4211	833	1891241	1028.71	IMMUNE SYSTEM DISORDERS	25.34 ( 18.86 - 34.05 )	25.07 ( 1028.71 )	23.79 ( 18.58 )	4.57 ( 4.14 )
INJECTION SITE SWELLING	37	4221	2168	1889906	208.17	GENERAL DISORDERS AND ADMINISTRATION SITE CONDITIONS	7.64 ( 5.51 - 10.59 )	7.58 ( 208.17 )	7.47 ( 5.69 )	2.9 ( 2.43 )
INJECTION SITE URTICARIA	35	4223	808	1891266	580.62	GENERAL DISORDERS AND ADMINISTRATION SITE CONDITIONS	19.4 ( 13.81 - 27.25 )	19.25 ( 580.62 )	18.49 ( 13.92 )	4.21 ( 3.72 )
INFECTION	35	4223	3407	1888667	96.62	INFECTIONS AND INFESTATIONS	4.59 ( 3.29 - 6.42 )	4.56 ( 96.62 )	4.53 ( 3.42 )	2.18 ( 1.69 )
ARTHRALGIA	34	4224	5503	1886571	37.61	MUSCULOSKELETAL AND CONNECTIVE TISSUE DISORDERS	2.76 ( 1.97 - 3.87 )	2.75 ( 37.61 )	2.73 ( 2.06 )	1.45 ( 0.96 )
INJECTION SITE PRURITUS	34	4224	1077	1890997	399.02	GENERAL DISORDERS AND ADMINISTRATION SITE CONDITIONS	14.13 ( 10.03 - 19.91 )	14.03 ( 399.02 )	13.63 ( 10.23 )	3.77 ( 3.27 )
INJECTION SITE BRUISING	33	4225	1426	1890648	270.51	GENERAL DISORDERS AND ADMINISTRATION SITE CONDITIONS	10.36 ( 7.32 - 14.64 )	10.28 ( 270.51 )	10.07 ( 7.54 )	3.33 ( 2.83 )
LUNG DISORDER	33	4225	1083	1890991	372.14	RESPIRATORY, THORACIC AND MEDIASTINAL DISORDERS	13.64 ( 9.63 - 19.31 )	13.54 ( 372.14 )	13.17 ( 9.85 )	3.72 ( 3.21 )
DRUG REACTION WITH EOSINOPHILIA AND SYSTEMIC SYMPTOMS	30	4228	2054	1890020	137.47	SKIN AND SUBCUTANEOUS TISSUE DISORDERS	6.53 ( 4.55 - 9.37 )	6.49 ( 137.47 )	6.41 ( 4.74 )	2.68 ( 2.16 )
INJECTION SITE RASH	29	4229	639	1891435	505.51	GENERAL DISORDERS AND ADMINISTRATION SITE CONDITIONS	20.3 ( 13.97 - 29.48 )	20.17 ( 505.51 )	19.33 ( 14.15 )	4.27 ( 3.73 )
VIRAL INFECTION	25	4233	2903	1889171	51.84	INFECTIONS AND INFESTATIONS	3.84 ( 2.59 - 5.7 )	3.83 ( 51.84 )	3.8 ( 2.73 )	1.93 ( 1.36 )
JUVENILE IDIOPATHIC ARTHRITIS	22	4236	1084	1890990	153.81	MUSCULOSKELETAL AND CONNECTIVE TISSUE DISORDERS	9.06 ( 5.93 - 13.83 )	9.02 ( 153.81 )	8.86 ( 6.22 )	3.15 ( 2.54 )
INFLAMMATION	22	4236	1113	1890961	148.89	GENERAL DISORDERS AND ADMINISTRATION SITE CONDITIONS	8.82 ( 5.78 - 13.47 )	8.78 ( 148.89 )	8.63 ( 6.06 )	3.11 ( 2.5 )
INTERSTITIAL LUNG DISEASE	22	4236	741	1891333	240.86	RESPIRATORY, THORACIC AND MEDIASTINAL DISORDERS	13.26 ( 8.67 - 20.28 )	13.19 ( 240.86 )	12.84 ( 9 )	3.68 ( 3.07 )
STILL'S DISEASE	22	4236	139	1891935	1298.23	MUSCULOSKELETAL AND CONNECTIVE TISSUE DISORDERS	70.69 ( 45.04 - 110.95 )	70.33 ( 1298.23 )	60.86 ( 41.74 )	5.93 ( 5.28 )
C-REACTIVE PROTEIN INCREASED	19	4239	1523	1890551	69.94	INVESTIGATIONS	5.56 ( 3.54 - 8.76 )	5.54 ( 69.94 )	5.49 ( 3.75 )	2.46 ( 1.81 )
ILLNESS	17	4241	1569	1890505	50.87	GENERAL DISORDERS AND ADMINISTRATION SITE CONDITIONS	4.83 ( 2.99 - 7.8 )	4.81 ( 50.87 )	4.77 ( 3.2 )	2.26 ( 1.57 )
EAR INFECTION	16	4242	1919	1890155	31.37	INFECTIONS AND INFESTATIONS	3.72 ( 2.27 - 6.08 )	3.7 ( 31.37 )	3.68 ( 2.44 )	1.88 ( 1.18 )
INJECTION SITE MASS	16	4242	674	1891400	135.14	GENERAL DISORDERS AND ADMINISTRATION SITE CONDITIONS	10.58 ( 6.44 - 17.39 )	10.55 ( 135.14 )	10.33 ( 6.82 )	3.37 ( 2.66 )
HEPATIC ENZYME INCREASED	14	4244	1884	1890190	22.32	INVESTIGATIONS	3.31 ( 1.95 - 5.6 )	3.3 ( 22.32 )	3.29 ( 2.11 )	1.72 ( 0.97 )
CONTUSION	14	4244	1796	1890278	24.37	INJURY, POISONING AND PROCEDURAL COMPLICATIONS	3.47 ( 2.05 - 5.88 )	3.46 ( 24.37 )	3.44 ( 2.22 )	1.78 ( 1.04 )
SERUM FERRITIN INCREASED	14	4244	461	1891613	157.23	INVESTIGATIONS	13.54 ( 7.95 - 23.06 )	13.49 ( 157.23 )	13.13 ( 8.41 )	3.71 ( 2.96 )
GASTROENTERITIS VIRAL	13	4245	1119	1890955	43.15	INFECTIONS AND INFESTATIONS	5.18 ( 2.99 - 8.95 )	5.16 ( 43.15 )	5.11 ( 3.23 )	2.35 ( 1.58 )
SWELLING	13	4245	1539	1890535	26.06	GENERAL DISORDERS AND ADMINISTRATION SITE CONDITIONS	3.76 ( 2.18 - 6.5 )	3.75 ( 26.06 )	3.73 ( 2.36 )	1.9 ( 1.12 )
EOSINOPHILIA	12	4246	721	1891353	65.31	BLOOD AND LYMPHATIC SYSTEM DISORDERS	7.41 ( 4.19 - 13.13 )	7.4 ( 65.31 )	7.29 ( 4.52 )	2.87 ( 2.06 )
INJECTION SITE WARMTH	11	4247	386	1891688	114.91	GENERAL DISORDERS AND ADMINISTRATION SITE CONDITIONS	12.69 ( 6.97 - 23.13 )	12.66 ( 114.91 )	12.34 ( 7.47 )	3.63 ( 2.78 )
NEEDLE ISSUE	11	4247	1112	1890962	28.59	PRODUCT ISSUES	4.4 ( 2.43 - 7.98 )	4.4 ( 28.59 )	4.36 ( 2.65 )	2.13 ( 1.29 )
ARTHRITIS	10	4248	967	1891107	27.85	MUSCULOSKELETAL AND CONNECTIVE TISSUE DISORDERS	4.6 ( 2.47 - 8.59 )	4.6 ( 27.85 )	4.56 ( 2.7 )	2.19 ( 1.31 )
CELLULITIS	10	4248	937	1891137	29.23	INFECTIONS AND INFESTATIONS	4.75 ( 2.55 - 8.87 )	4.74 ( 29.23 )	4.7 ( 2.79 )	2.23 ( 1.36 )
SYRINGE ISSUE	10	4248	414	1891660	86.2	PRODUCT ISSUES	10.76 ( 5.74 - 20.15 )	10.73 ( 86.2 )	10.5 ( 6.21 )	3.39 ( 2.51 )
GASTROENTERITIS	10	4248	1099	1890975	22.71	INFECTIONS AND INFESTATIONS	4.05 ( 2.17 - 7.55 )	4.04 ( 22.71 )	4.02 ( 2.38 )	2.01 ( 1.13 )
RED BLOOD CELL SEDIMENTATION RATE INCREASED	10	4248	483	1891591	71.62	INVESTIGATIONS	9.22 ( 4.93 - 17.26 )	9.2 ( 71.62 )	9.03 ( 5.35 )	3.18 ( 2.29 )
INJECTION SITE DISCOLOURATION	9	4249	268	1891806	113.12	GENERAL DISORDERS AND ADMINISTRATION SITE CONDITIONS	14.95 ( 7.69 - 29.07 )	14.92 ( 113.12 )	14.47 ( 8.3 )	3.86 ( 2.93 )
INFLAMMATORY MARKER INCREASED	9	4249	239	1891835	128.32	INVESTIGATIONS	16.77 ( 8.61 - 32.64 )	16.73 ( 128.32 )	16.16 ( 9.26 )	4.01 ( 3.08 )
HEPATOCELLULAR INJURY	8	4250	793	1891281	21.44	HEPATOBILIARY DISORDERS	4.49 ( 2.24 - 9.01 )	4.48 ( 21.44 )	4.45 ( 2.48 )	2.15 ( 1.18 )
CYTOPENIA	7	4251	418	1891656	38.4	BLOOD AND LYMPHATIC SYSTEM DISORDERS	7.45 ( 3.53 - 15.74 )	7.44 ( 38.4 )	7.34 ( 3.92 )	2.87 ( 1.84 )
ALVEOLAR PROTEINOSIS	7	4251	29	1892045	593.61	RESPIRATORY, THORACIC AND MEDIASTINAL DISORDERS	107.43 ( 47.04 - 245.38 )	107.26 ( 593.61 )	86.6 ( 43.39 )	6.44 ( 5.31 )
CLUBBING	7	4251	52	1892022	356.82	MUSCULOSKELETAL AND CONNECTIVE TISSUE DISORDERS	59.91 ( 27.2 - 131.97 )	59.82 ( 356.82 )	52.84 ( 27.29 )	5.72 ( 4.64 )
LABORATORY TEST ABNORMAL	7	4251	403	1891671	40.25	INVESTIGATIONS	7.73 ( 3.66 - 16.33 )	7.72 ( 40.25 )	7.6 ( 4.07 )	2.93 ( 1.9 )
GASTROINTESTINAL INFECTION	6	4252	275	1891799	45.8	INFECTIONS AND INFESTATIONS	9.71 ( 4.32 - 21.81 )	9.7 ( 45.8 )	9.51 ( 4.83 )	3.25 ( 2.14 )
HEPATOSPLENOMEGALY	6	4252	471	1891603	22.74	HEPATOBILIARY DISORDERS	5.67 ( 2.53 - 12.69 )	5.66 ( 22.74 )	5.6 ( 2.85 )	2.49 ( 1.39 )
SKIN REACTION	6	4252	443	1891631	24.78	SKIN AND SUBCUTANEOUS TISSUE DISORDERS	6.03 ( 2.69 - 13.49 )	6.02 ( 24.78 )	5.95 ( 3.03 )	2.57 ( 1.47 )
INJECTION SITE NODULE	6	4252	138	1891936	99.89	GENERAL DISORDERS AND ADMINISTRATION SITE CONDITIONS	19.35 ( 8.54 - 43.83 )	19.32 ( 99.89 )	18.56 ( 9.36 )	4.21 ( 3.1 )
INJECTION SITE INDURATION	6	4252	248	1891826	51.82	GENERAL DISORDERS AND ADMINISTRATION SITE CONDITIONS	10.76 ( 4.79 - 24.21 )	10.75 ( 51.82 )	10.52 ( 5.34 )	3.4 ( 2.29 )
LIVER FUNCTION TEST INCREASED	6	4252	562	1891512	17.55	INVESTIGATIONS	4.75 ( 2.12 - 10.62 )	4.74 ( 17.55 )	4.7 ( 2.4 )	2.23 ( 1.14 )
POST LUMBAR PUNCTURE SYNDROME	6	4252	164	1891910	82.89	INJURY, POISONING AND PROCEDURAL COMPLICATIONS	16.28 ( 7.2 - 36.78 )	16.26 ( 82.89 )	15.72 ( 7.95 )	3.97 ( 2.86 )
LOCALISED INFECTION	6	4252	200	1891874	66.45	INFECTIONS AND INFESTATIONS	13.35 ( 5.92 - 30.08 )	13.33 ( 66.45 )	12.97 ( 6.57 )	3.7 ( 2.59 )
HEPATIC CYTOLYSIS	6	4252	339	1891735	35.33	HEPATOBILIARY DISORDERS	7.87 ( 3.51 - 17.66 )	7.86 ( 35.33 )	7.75 ( 3.94 )	2.95 ( 1.85 )
LOSS OF PERSONAL INDEPENDENCE IN DAILY ACTIVITIES	5	4253	523	1891551	12.3	SOCIAL CIRCUMSTANCES	4.25 ( 1.76 - 10.26 )	4.25 ( 12.3 )	4.22 ( 2.02 )	2.08 ( 0.89 )
MASS	5	4253	287	1891787	28.85	GENERAL DISORDERS AND ADMINISTRATION SITE CONDITIONS	7.75 ( 3.2 - 18.77 )	7.74 ( 28.85 )	7.63 ( 3.64 )	2.93 ( 1.74 )
ABSCESS	5	4253	418	1891656	17.31	INFECTIONS AND INFESTATIONS	5.32 ( 2.2 - 12.86 )	5.32 ( 17.31 )	5.26 ( 2.52 )	2.4 ( 1.21 )
ADVERSE REACTION	5	4253	184	1891890	49.45	GENERAL DISORDERS AND ADMINISTRATION SITE CONDITIONS	12.09 ( 4.97 - 29.4 )	12.07 ( 49.45 )	11.78 ( 5.6 )	3.56 ( 2.36 )
AUTOINFLAMMATORY DISEASE	5	4253	23	1892051	388.58	IMMUNE SYSTEM DISORDERS	96.71 ( 36.75 - 254.51 )	96.6 ( 388.58 )	79.53 ( 35.39 )	6.31 ( 5.02 )
BLOOD TEST ABNORMAL	5	4253	173	1891901	53.07	INVESTIGATIONS	12.86 ( 5.28 - 31.3 )	12.84 ( 53.07 )	12.51 ( 5.94 )	3.65 ( 2.45 )
MYOCARDITIS	5	4253	434	1891640	16.39	CARDIAC DISORDERS	5.12 ( 2.12 - 12.38 )	5.12 ( 16.39 )	5.07 ( 2.42 )	2.34 ( 1.16 )
LUNG INFILTRATION	4	4254	371	1891703	11.87	RESPIRATORY, THORACIC AND MEDIASTINAL DISORDERS	4.79 ( 1.79 - 12.85 )	4.79 ( 11.87 )	4.75 ( 2.08 )	2.25 ( 0.95 )
INJECTION SITE IRRITATION	4	4254	174	1891900	32.51	GENERAL DISORDERS AND ADMINISTRATION SITE CONDITIONS	10.22 ( 3.79 - 27.56 )	10.22 ( 32.51 )	10.01 ( 4.37 )	3.32 ( 2.01 )
JOINT EFFUSION	4	4254	285	1891789	17.35	MUSCULOSKELETAL AND CONNECTIVE TISSUE DISORDERS	6.24 ( 2.33 - 16.75 )	6.24 ( 17.35 )	6.16 ( 2.7 )	2.62 ( 1.32 )
HYPERFERRITINAEMIA	4	4254	44	1892030	140.88	METABOLISM AND NUTRITION DISORDERS	40.43 ( 14.52 - 112.58 )	40.4 ( 140.88 )	37.11 ( 15.75 )	5.21 ( 3.86 )
PERICARDITIS	3	4255	245	1891829	10.74	CARDIAC DISORDERS	5.44 ( 1.74 - 17 )	5.44 ( 10.74 )	5.39 ( 2.08 )	2.43 ( 0.97 )
HEPATITIS ACUTE	3	4255	182	1891892	16.12	HEPATOBILIARY DISORDERS	7.33 ( 2.34 - 22.95 )	7.32 ( 16.12 )	7.22 ( 2.78 )	2.85 ( 1.39 )
ANTIBODY TEST POSITIVE	3	4255	179	1891895	16.47	INVESTIGATIONS	7.45 ( 2.38 - 23.33 )	7.45 ( 16.47 )	7.34 ( 2.82 )	2.88 ( 1.42 )
PNEUMONIA LIPOID	3	4255	12	1892062	261.84	RESPIRATORY, THORACIC AND MEDIASTINAL DISORDERS	111.17 ( 31.36 - 394.08 )	111.09 ( 261.84 )	89.07 ( 30.89 )	6.48 ( 4.86 )
INJECTION SITE SCAR	3	4255	43	1892031	81.42	GENERAL DISORDERS AND ADMINISTRATION SITE CONDITIONS	31.02 ( 9.62 - 100.04 )	31 ( 81.42 )	29.05 ( 10.9 )	4.86 ( 3.36 )
DRUG SPECIFIC ANTIBODY	3	4255	152	1891922	20.25	INVESTIGATIONS	8.78 ( 2.8 - 27.53 )	8.77 ( 20.25 )	8.62 ( 3.31 )	3.11 ( 1.65 )
CEREBROSPINAL FLUID LEAKAGE	3	4255	145	1891929	21.46	NERVOUS SYSTEM DISORDERS	9.2 ( 2.93 - 28.87 )	9.19 ( 21.46 )	9.03 ( 3.47 )	3.17 ( 1.71 )
SKIN MASS	3	4255	154	1891920	19.93	SKIN AND SUBCUTANEOUS TISSUE DISORDERS	8.66 ( 2.76 - 27.16 )	8.66 ( 19.93 )	8.51 ( 3.27 )	3.09 ( 1.63 )
METAPNEUMOVIRUS INFECTION	3	4255	212	1891862	13.16	INFECTIONS AND INFESTATIONS	6.29 ( 2.01 - 19.67 )	6.29 ( 13.16 )	6.21 ( 2.39 )	2.64 ( 1.18 )
ARTHRITIS BACTERIAL	3	4255	132	1891942	24.05	INFECTIONS AND INFESTATIONS	10.11 ( 3.22 - 31.75 )	10.1 ( 24.05 )	9.9 ( 3.8 )	3.31 ( 1.84 )
PNEUMONIA VIRAL	3	4255	236	1891838	11.33	INFECTIONS AND INFESTATIONS	5.65 ( 1.81 - 17.66 )	5.65 ( 11.33 )	5.59 ( 2.16 )	2.48 ( 1.03 )
CHRONIC INFANTILE NEUROLOGICAL CUTANEOUS AND ARTICULAR SYNDROME	3	4255	6	1892068	440.37	CONGENITAL, FAMILIAL AND GENETIC DISORDERS	222.33 ( 55.59 - 889.3 )	222.18 ( 440.37 )	148.45 ( 46.54 )	7.21 ( 5.51 )
DEAFNESS NEUROSENSORY	3	4255	247	1891827	10.62	EAR AND LABYRINTH DISORDERS	5.4 ( 1.73 - 16.87 )	5.4 ( 10.62 )	5.34 ( 2.06 )	2.42 ( 0.96 )

## Sheet:  anakinra 18-65
PT	a	b	c	d	XX	soc_name_en	ROR(95%Cl)	PRR	EBGM(EBGM05)	IC(IC025)
OFF LABEL USE	1246	10894	229105	20049450	9018.35	INJURY, POISONING AND PROCEDURAL COMPLICATIONS	10.01 ( 9.44 - 10.61 )	9.08 ( 9018.35 )	9.04 ( 8.61 )	3.18 ( 3.09 )
PRODUCT DOSE OMISSION ISSUE	399	11741	67568	20210987	3170.12	INJURY, POISONING AND PROCEDURAL COMPLICATIONS	10.17 ( 9.2 - 11.23 )	9.86 ( 3170.12 )	9.81 ( 9.02 )	3.29 ( 3.15 )
INJECTION SITE PAIN	284	11856	111358	20167197	710.63	GENERAL DISORDERS AND ADMINISTRATION SITE CONDITIONS	4.34 ( 3.86 - 4.88 )	4.26 ( 710.63 )	4.25 ( 3.85 )	2.09 ( 1.91 )
COVID-19	214	11926	64956	20213599	788.51	INFECTIONS AND INFESTATIONS	5.58 ( 4.88 - 6.39 )	5.5 ( 788.51 )	5.49 ( 4.9 )	2.46 ( 2.26 )
INJECTION SITE ERYTHEMA	213	11927	55989	20222566	960.09	GENERAL DISORDERS AND ADMINISTRATION SITE CONDITIONS	6.45 ( 5.63 - 7.39 )	6.35 ( 960.09 )	6.33 ( 5.65 )	2.66 ( 2.46 )
CONDITION AGGRAVATED	180	11960	105048	20173507	218.85	GENERAL DISORDERS AND ADMINISTRATION SITE CONDITIONS	2.89 ( 2.49 - 3.35 )	2.86 ( 218.85 )	2.86 ( 2.53 )	1.52 ( 1.3 )
INJECTION SITE PRURITUS	180	11960	30708	20247847	1414.69	GENERAL DISORDERS AND ADMINISTRATION SITE CONDITIONS	9.92 ( 8.56 - 11.5 )	9.79 ( 1414.69 )	9.74 ( 8.61 )	3.28 ( 3.07 )
INJECTION SITE REACTION	152	11988	28599	20249956	1058.45	GENERAL DISORDERS AND ADMINISTRATION SITE CONDITIONS	8.98 ( 7.65 - 10.54 )	8.88 ( 1058.45 )	8.84 ( 7.73 )	3.14 ( 2.91 )
INTENTIONAL PRODUCT MISUSE	136	12004	28463	20250092	827.72	INJURY, POISONING AND PROCEDURAL COMPLICATIONS	8.06 ( 6.8 - 9.55 )	7.98 ( 827.72 )	7.95 ( 6.9 )	2.99 ( 2.74 )
INFECTION	105	12035	43378	20235177	240.45	INFECTIONS AND INFESTATIONS	4.07 ( 3.36 - 4.93 )	4.04 ( 240.45 )	4.04 ( 3.44 )	2.01 ( 1.73 )
INJECTION SITE URTICARIA	104	12036	10828	20267727	1453.85	GENERAL DISORDERS AND ADMINISTRATION SITE CONDITIONS	16.17 ( 13.32 - 19.64 )	16.04 ( 1453.85 )	15.9 ( 13.52 )	3.99 ( 3.71 )
INJECTION SITE SWELLING	100	12040	33399	20245156	319.7	GENERAL DISORDERS AND ADMINISTRATION SITE CONDITIONS	5.03 ( 4.13 - 6.13 )	5 ( 319.7 )	4.99 ( 4.23 )	2.32 ( 2.03 )
INJECTION SITE RASH	98	12042	12848	20265707	1052.97	GENERAL DISORDERS AND ADMINISTRATION SITE CONDITIONS	12.84 ( 10.51 - 15.67 )	12.74 ( 1052.97 )	12.65 ( 10.71 )	3.66 ( 3.37 )
INJECTION SITE BRUISING	96	12044	31473	20247082	315.5	GENERAL DISORDERS AND ADMINISTRATION SITE CONDITIONS	5.13 ( 4.19 - 6.27 )	5.1 ( 315.5 )	5.08 ( 4.3 )	2.35 ( 2.05 )
ILLNESS	84	12056	21468	20257087	392.75	GENERAL DISORDERS AND ADMINISTRATION SITE CONDITIONS	6.57 ( 5.3 - 8.15 )	6.54 ( 392.75 )	6.51 ( 5.44 )	2.7 ( 2.39 )
SINUSITIS	72	12068	43558	20234997	80.92	INFECTIONS AND INFESTATIONS	2.77 ( 2.2 - 3.49 )	2.76 ( 80.92 )	2.76 ( 2.27 )	1.46 ( 1.12 )
CONTUSION	53	12087	30301	20248254	66.97	INJURY, POISONING AND PROCEDURAL COMPLICATIONS	2.93 ( 2.24 - 3.84 )	2.92 ( 66.97 )	2.92 ( 2.33 )	1.55 ( 1.15 )
ADVERSE DRUG REACTION	47	12093	16228	20262327	142.79	GENERAL DISORDERS AND ADMINISTRATION SITE CONDITIONS	4.85 ( 3.64 - 6.47 )	4.84 ( 142.79 )	4.83 ( 3.8 )	2.27 ( 1.85 )
STILL'S DISEASE	45	12095	272	20278283	10593.6	MUSCULOSKELETAL AND CONNECTIVE TISSUE DISORDERS	277.38 ( 202.24 - 380.43 )	276.35 ( 10593.56 )	237.26 ( 182.15 )	7.89 ( 7.43 )
INJECTION SITE WARMTH	43	12097	11165	20267390	196.66	GENERAL DISORDERS AND ADMINISTRATION SITE CONDITIONS	6.45 ( 4.78 - 8.71 )	6.43 ( 196.66 )	6.41 ( 4.99 )	2.68 ( 2.24 )
INJECTION SITE MASS	43	12097	13917	20264638	143.91	GENERAL DISORDERS AND ADMINISTRATION SITE CONDITIONS	5.18 ( 3.83 - 6.99 )	5.16 ( 143.91 )	5.15 ( 4.01 )	2.36 ( 1.93 )
LOSS OF PERSONAL INDEPENDENCE IN DAILY ACTIVITIES	41	12099	15429	20263126	109.02	SOCIAL CIRCUMSTANCES	4.45 ( 3.27 - 6.05 )	4.44 ( 109.02 )	4.43 ( 3.43 )	2.15 ( 1.7 )
CELLULITIS	38	12102	18965	20259590	62.47	INFECTIONS AND INFESTATIONS	3.35 ( 2.44 - 4.61 )	3.35 ( 62.47 )	3.34 ( 2.56 )	1.74 ( 1.28 )
HERPES ZOSTER	37	12103	19695	20258860	53.85	INFECTIONS AND INFESTATIONS	3.14 ( 2.28 - 4.34 )	3.14 ( 53.85 )	3.13 ( 2.39 )	1.65 ( 1.18 )
INFLAMMATION	35	12105	19502	20259053	46.56	GENERAL DISORDERS AND ADMINISTRATION SITE CONDITIONS	3 ( 2.15 - 4.19 )	3 ( 46.56 )	2.99 ( 2.27 )	1.58 ( 1.1 )
HAEMOPHAGOCYTIC LYMPHOHISTIOCYTOSIS	35	12105	2169	20276386	860.9	IMMUNE SYSTEM DISORDERS	27.03 ( 19.35 - 37.76 )	26.95 ( 860.9 )	26.54 ( 20.06 )	4.73 ( 4.24 )
PERICARDITIS	32	12108	6990	20271565	184.11	CARDIAC DISORDERS	7.66 ( 5.41 - 10.85 )	7.65 ( 184.11 )	7.62 ( 5.69 )	2.93 ( 2.43 )
INJECTION SITE DISCOLOURATION	31	12109	5378	20273177	238.39	GENERAL DISORDERS AND ADMINISTRATION SITE CONDITIONS	9.65 ( 6.78 - 13.74 )	9.63 ( 238.39 )	9.58 ( 7.13 )	3.26 ( 2.75 )
INJECTION SITE INFLAMMATION	25	12115	2155	20276400	430.79	GENERAL DISORDERS AND ADMINISTRATION SITE CONDITIONS	19.42 ( 13.08 - 28.81 )	19.38 ( 430.79 )	19.17 ( 13.78 )	4.26 ( 3.69 )
C-REACTIVE PROTEIN INCREASED	24	12116	14200	20264355	28.23	INVESTIGATIONS	2.83 ( 1.89 - 4.22 )	2.82 ( 28.23 )	2.82 ( 2.02 )	1.5 ( 0.92 )
INTENTIONAL DOSE OMISSION	24	12116	6098	20272457	113.02	INJURY, POISONING AND PROCEDURAL COMPLICATIONS	6.59 ( 4.41 - 9.84 )	6.57 ( 113.02 )	6.55 ( 4.68 )	2.71 ( 2.13 )
RASH MACULAR	23	12117	11421	20267134	38.15	SKIN AND SUBCUTANEOUS TISSUE DISORDERS	3.37 ( 2.24 - 5.07 )	3.36 ( 38.15 )	3.36 ( 2.38 )	1.75 ( 1.16 )
VIRAL INFECTION	22	12118	10951	20267604	36.33	INFECTIONS AND INFESTATIONS	3.36 ( 2.21 - 5.11 )	3.36 ( 36.33 )	3.35 ( 2.36 )	1.74 ( 1.14 )
PRODUCT DOSE OMISSION IN ERROR	22	12118	6904	20271651	77.02	INJURY, POISONING AND PROCEDURAL COMPLICATIONS	5.33 ( 3.51 - 8.1 )	5.32 ( 77.02 )	5.31 ( 3.74 )	2.41 ( 1.81 )
EAR INFECTION	21	12119	9732	20268823	39.45	INFECTIONS AND INFESTATIONS	3.61 ( 2.35 - 5.54 )	3.6 ( 39.45 )	3.6 ( 2.51 )	1.85 ( 1.23 )
SERUM FERRITIN INCREASED	20	12120	1691	20276864	352	INVESTIGATIONS	19.79 ( 12.73 - 30.76 )	19.76 ( 352 )	19.54 ( 13.51 )	4.29 ( 3.65 )
NEEDLE ISSUE	20	12120	7381	20271174	54.81	PRODUCT ISSUES	4.53 ( 2.92 - 7.03 )	4.53 ( 54.81 )	4.52 ( 3.13 )	2.18 ( 1.54 )
RED BLOOD CELL SEDIMENTATION RATE INCREASED	20	12120	4664	20273891	105.62	INVESTIGATIONS	7.17 ( 4.62 - 11.13 )	7.16 ( 105.62 )	7.14 ( 4.94 )	2.84 ( 2.2 )
INJECTION SITE INDURATION	19	12121	6190	20272365	62.95	GENERAL DISORDERS AND ADMINISTRATION SITE CONDITIONS	5.13 ( 3.27 - 8.06 )	5.13 ( 62.95 )	5.11 ( 3.51 )	2.35 ( 1.71 )
CONTRAINDICATED PRODUCT ADMINISTERED	19	12121	9162	20269393	33.25	INJURY, POISONING AND PROCEDURAL COMPLICATIONS	3.47 ( 2.21 - 5.44 )	3.46 ( 33.25 )	3.46 ( 2.37 )	1.79 ( 1.14 )
INJECTION SITE IRRITATION	17	12123	3367	20275188	110.85	GENERAL DISORDERS AND ADMINISTRATION SITE CONDITIONS	8.44 ( 5.24 - 13.6 )	8.43 ( 110.85 )	8.4 ( 5.63 )	3.07 ( 2.39 )
KIDNEY INFECTION	16	12124	7053	20271502	32.79	INFECTIONS AND INFESTATIONS	3.79 ( 2.32 - 6.2 )	3.79 ( 32.79 )	3.78 ( 2.51 )	1.92 ( 1.22 )
INFLAMMATORY MARKER INCREASED	14	12126	1707	20276848	163.49	INVESTIGATIONS	13.71 ( 8.1 - 23.21 )	13.7 ( 163.49 )	13.6 ( 8.75 )	3.77 ( 3.02 )
SKIN REACTION	13	12127	4126	20274429	44.76	SKIN AND SUBCUTANEOUS TISSUE DISORDERS	5.27 ( 3.06 - 9.08 )	5.26 ( 44.76 )	5.25 ( 3.33 )	2.39 ( 1.62 )
AUTOINFLAMMATORY DISEASE	13	12127	61	20278494	3793.42	IMMUNE SYSTEM DISORDERS	356.37 ( 195.77 - 648.69 )	355.99 ( 3793.42 )	293.62 ( 177.88 )	8.2 ( 7.36 )
SYRINGE ISSUE	12	12128	3400	20275155	48.62	PRODUCT ISSUES	5.9 ( 3.35 - 10.4 )	5.9 ( 48.62 )	5.88 ( 3.66 )	2.56 ( 1.75 )
GOUT	12	12128	4419	20274136	33	METABOLISM AND NUTRITION DISORDERS	4.54 ( 2.58 - 8 )	4.54 ( 33 )	4.53 ( 2.82 )	2.18 ( 1.38 )
INJECTION SITE SCAR	11	12129	942	20277613	190.91	GENERAL DISORDERS AND ADMINISTRATION SITE CONDITIONS	19.52 ( 10.77 - 35.38 )	19.51 ( 190.91 )	19.29 ( 11.73 )	4.27 ( 3.43 )
INJECTION SITE VESICLES	11	12129	2538	20276017	58.91	GENERAL DISORDERS AND ADMINISTRATION SITE CONDITIONS	7.25 ( 4.01 - 13.1 )	7.24 ( 58.91 )	7.21 ( 4.39 )	2.85 ( 2.02 )
ADVERSE REACTION	11	12129	2911	20275644	49	GENERAL DISORDERS AND ADMINISTRATION SITE CONDITIONS	6.32 ( 3.49 - 11.42 )	6.31 ( 49 )	6.29 ( 3.83 )	2.65 ( 1.82 )
TENDERNESS	10	12130	4447	20274108	20.18	GENERAL DISORDERS AND ADMINISTRATION SITE CONDITIONS	3.76 ( 2.02 - 6.99 )	3.76 ( 20.18 )	3.75 ( 2.23 )	1.91 ( 1.04 )
CORONAVIRUS INFECTION	10	12130	1944	20276611	66.75	INFECTIONS AND INFESTATIONS	8.6 ( 4.62 - 16.01 )	8.59 ( 66.75 )	8.55 ( 5.08 )	3.1 ( 2.22 )
JUVENILE IDIOPATHIC ARTHRITIS	9	12131	292	20278263	432.22	MUSCULOSKELETAL AND CONNECTIVE TISSUE DISORDERS	51.52 ( 26.53 - 100.04 )	51.48 ( 432.22 )	49.98 ( 28.68 )	5.64 ( 4.72 )
RED BLOOD CELL SEDIMENTATION RATE ABNORMAL	9	12131	1391	20277164	79.59	INVESTIGATIONS	10.81 ( 5.61 - 20.83 )	10.81 ( 79.59 )	10.74 ( 6.21 )	3.43 ( 2.51 )
RHEUMATOID FACTOR POSITIVE	8	12132	2543	20276012	27.48	INVESTIGATIONS	5.26 ( 2.63 - 10.53 )	5.25 ( 27.48 )	5.24 ( 2.93 )	2.39 ( 1.43 )
C-REACTIVE PROTEIN ABNORMAL	8	12132	2912	20275643	22.4	INVESTIGATIONS	4.59 ( 2.29 - 9.19 )	4.59 ( 22.4 )	4.58 ( 2.56 )	2.2 ( 1.23 )
AMYLOIDOSIS	8	12132	452	20278103	216.95	IMMUNE SYSTEM DISORDERS	29.58 ( 14.7 - 59.53 )	29.56 ( 216.95 )	29.07 ( 16.19 )	4.86 ( 3.89 )
AUTOIMMUNE DISORDER	8	12132	3005	20275550	21.32	IMMUNE SYSTEM DISORDERS	4.45 ( 2.22 - 8.91 )	4.45 ( 21.32 )	4.44 ( 2.48 )	2.15 ( 1.19 )
INJECTION SITE HYPERSENSITIVITY	8	12132	1080	20277475	83.02	GENERAL DISORDERS AND ADMINISTRATION SITE CONDITIONS	12.38 ( 6.17 - 24.83 )	12.37 ( 83.02 )	12.29 ( 6.87 )	3.62 ( 2.65 )
INJECTION SITE INFECTION	7	12133	1436	20277119	43.65	INFECTIONS AND INFESTATIONS	8.15 ( 3.88 - 17.12 )	8.14 ( 43.65 )	8.11 ( 4.35 )	3.02 ( 2 )
PRODUCT USE COMPLAINT	7	12133	1699	20276856	35.05	INJURY, POISONING AND PROCEDURAL COMPLICATIONS	6.89 ( 3.28 - 14.47 )	6.88 ( 35.05 )	6.86 ( 3.68 )	2.78 ( 1.75 )
INJECTION SITE OEDEMA	6	12134	773	20277782	65.75	GENERAL DISORDERS AND ADMINISTRATION SITE CONDITIONS	12.97 ( 5.81 - 28.97 )	12.97 ( 65.75 )	12.87 ( 6.57 )	3.69 ( 2.59 )
FAMILIAL MEDITERRANEAN FEVER	6	12134	101	20278454	550.73	CONGENITAL, FAMILIAL AND GENETIC DISORDERS	99.28 ( 43.56 - 226.27 )	99.23 ( 550.73 )	93.72 ( 47.04 )	6.55 ( 5.42 )
LIQUID PRODUCT PHYSICAL ISSUE	6	12134	1322	20277233	34.13	PRODUCT ISSUES	7.58 ( 3.4 - 16.92 )	7.58 ( 34.13 )	7.55 ( 3.86 )	2.92 ( 1.82 )
PRODUCT DISTRIBUTION ISSUE	5	12135	1569	20276986	17.5	PRODUCT ISSUES	5.32 ( 2.21 - 12.81 )	5.32 ( 17.5 )	5.31 ( 2.55 )	2.41 ( 1.23 )
RHEUMATOID NODULE	5	12135	1181	20277374	25.96	MUSCULOSKELETAL AND CONNECTIVE TISSUE DISORDERS	7.07 ( 2.94 - 17.03 )	7.07 ( 25.96 )	7.05 ( 3.38 )	2.82 ( 1.64 )
BLOOD CHOLESTEROL ABNORMAL	5	12135	1633	20276922	16.5	INVESTIGATIONS	5.12 ( 2.13 - 12.31 )	5.11 ( 16.5 )	5.1 ( 2.45 )	2.35 ( 1.17 )
BODY TINEA	5	12135	233	20278322	165.81	INFECTIONS AND INFESTATIONS	35.86 ( 14.78 - 86.98 )	35.85 ( 165.81 )	35.11 ( 16.73 )	5.13 ( 3.94 )
PERICARDIAL DISEASE	5	12135	133	20278422	293.05	CARDIAC DISORDERS	62.82 ( 25.72 - 153.45 )	62.8 ( 293.05 )	60.56 ( 28.68 )	5.92 ( 4.72 )
ENTEROCOCCAL INFECTION	5	12135	1899	20276656	13.09	INFECTIONS AND INFESTATIONS	4.4 ( 1.83 - 10.58 )	4.4 ( 13.09 )	4.39 ( 2.11 )	2.13 ( 0.95 )
CRYOPYRIN ASSOCIATED PERIODIC SYNDROME	5	12135	71	20278484	540.17	CONGENITAL, FAMILIAL AND GENETIC DISORDERS	117.68 ( 47.51 - 291.5 )	117.63 ( 540.17 )	109.96 ( 51.48 )	6.78 ( 5.56 )
SKIN INDURATION	5	12135	900	20277655	36.74	SKIN AND SUBCUTANEOUS TISSUE DISORDERS	9.28 ( 3.85 - 22.36 )	9.28 ( 36.74 )	9.23 ( 4.43 )	3.21 ( 2.02 )
FIBRIN D DIMER INCREASED	5	12135	1424	20277131	20.11	INVESTIGATIONS	5.87 ( 2.44 - 14.12 )	5.87 ( 20.11 )	5.85 ( 2.8 )	2.55 ( 1.37 )
ARTHRITIS BACTERIAL	5	12135	1531	20277024	18.13	INFECTIONS AND INFESTATIONS	5.46 ( 2.27 - 13.13 )	5.46 ( 18.13 )	5.44 ( 2.61 )	2.44 ( 1.26 )
RENAL AMYLOIDOSIS	5	12135	91	20278464	425.57	RENAL AND URINARY DISORDERS	91.82 ( 37.31 - 225.94 )	91.78 ( 425.57 )	87.05 ( 40.98 )	6.44 ( 5.23 )
HEPATOSPLENOMEGALY	5	12135	1074	20277481	29.39	HEPATOBILIARY DISORDERS	7.78 ( 3.23 - 18.73 )	7.78 ( 29.39 )	7.75 ( 3.71 )	2.95 ( 1.77 )
OLIGOHYDRAMNIOS	4	12136	1249	20277306	14.1	PREGNANCY, PUERPERIUM AND PERINATAL CONDITIONS	5.35 ( 2 - 14.28 )	5.35 ( 14.1 )	5.34 ( 2.35 )	2.42 ( 1.12 )
ANKLE ARTHROPLASTY	4	12136	153	20278402	162.53	SURGICAL AND MEDICAL PROCEDURES	43.68 ( 16.19 - 117.9 )	43.67 ( 162.53 )	42.58 ( 18.55 )	5.41 ( 4.1 )
DEFORMITY	4	12136	1432	20277123	11.49	GENERAL DISORDERS AND ADMINISTRATION SITE CONDITIONS	4.67 ( 1.75 - 12.45 )	4.67 ( 11.49 )	4.66 ( 2.05 )	2.22 ( 0.93 )
TRANSPLANT FAILURE	4	12136	807	20277748	25.48	INJURY, POISONING AND PROCEDURAL COMPLICATIONS	8.28 ( 3.1 - 22.12 )	8.28 ( 25.48 )	8.24 ( 3.62 )	3.04 ( 1.75 )
GASTRIC INFECTION	4	12136	1428	20277127	11.54	INFECTIONS AND INFESTATIONS	4.68 ( 1.75 - 12.49 )	4.68 ( 11.54 )	4.67 ( 2.05 )	2.22 ( 0.93 )
INFLAMMATORY MARKER DECREASED	4	12136	25	20278530	914.71	INVESTIGATIONS	267.35 ( 93.03 - 768.32 )	267.26 ( 914.71 )	230.54 ( 95.31 )	7.85 ( 6.45 )
SUSPECTED COVID-19	4	12136	1259	20277296	13.94	INFECTIONS AND INFESTATIONS	5.31 ( 1.99 - 14.17 )	5.31 ( 13.94 )	5.29 ( 2.33 )	2.4 ( 1.11 )
SALMONELLOSIS	3	12137	601	20277954	19.28	INFECTIONS AND INFESTATIONS	8.34 ( 2.68 - 25.94 )	8.34 ( 19.28 )	8.3 ( 3.21 )	3.05 ( 1.61 )
JOINT ARTHROPLASTY	3	12137	616	20277939	18.68	SURGICAL AND MEDICAL PROCEDURES	8.14 ( 2.62 - 25.3 )	8.14 ( 18.68 )	8.1 ( 3.14 )	3.02 ( 1.57 )
SECONDARY AMYLOIDOSIS	3	12137	69	20278486	203.09	IMMUNE SYSTEM DISORDERS	72.64 ( 22.86 - 230.82 )	72.63 ( 203.09 )	69.64 ( 26.47 )	6.12 ( 4.64 )
SERUM FERRITIN DECREASED	3	12137	664	20277891	16.96	INVESTIGATIONS	7.55 ( 2.43 - 23.47 )	7.55 ( 16.96 )	7.52 ( 2.91 )	2.91 ( 1.46 )
JOINT DESTRUCTION	3	12137	596	20277959	19.48	MUSCULOSKELETAL AND CONNECTIVE TISSUE DISORDERS	8.41 ( 2.7 - 26.15 )	8.41 ( 19.48 )	8.37 ( 3.24 )	3.07 ( 1.62 )
SINUS PAIN	3	12137	836	20277719	12.44	RESPIRATORY, THORACIC AND MEDIASTINAL DISORDERS	6 ( 1.93 - 18.63 )	5.99 ( 12.44 )	5.98 ( 2.31 )	2.58 ( 1.13 )
BEHCET'S SYNDROME	3	12137	612	20277943	18.84	VASCULAR DISORDERS	8.19 ( 2.63 - 25.47 )	8.19 ( 18.84 )	8.15 ( 3.16 )	3.03 ( 1.58 )
INHIBITORY DRUG INTERACTION	3	12137	675	20277880	16.6	GENERAL DISORDERS AND ADMINISTRATION SITE CONDITIONS	7.43 ( 2.39 - 23.09 )	7.42 ( 16.6 )	7.4 ( 2.86 )	2.89 ( 1.44 )
INFECTION SUSCEPTIBILITY INCREASED	3	12137	868	20277687	11.8	INFECTIONS AND INFESTATIONS	5.77 ( 1.86 - 17.94 )	5.77 ( 11.8 )	5.76 ( 2.23 )	2.53 ( 1.08 )
STRESS AT WORK	3	12137	593	20277962	19.61	SOCIAL CIRCUMSTANCES	8.45 ( 2.72 - 26.29 )	8.45 ( 19.61 )	8.41 ( 3.26 )	3.07 ( 1.62 )
POSTURAL ORTHOSTATIC TACHYCARDIA SYNDROME	3	12137	504	20278051	23.99	CARDIAC DISORDERS	9.95 ( 3.2 - 30.94 )	9.94 ( 23.99 )	9.89 ( 3.83 )	3.31 ( 1.86 )
EXPOSURE TO SARS-COV-2	3	12137	655	20277900	17.27	INJURY, POISONING AND PROCEDURAL COMPLICATIONS	7.65 ( 2.46 - 23.79 )	7.65 ( 17.27 )	7.62 ( 2.95 )	2.93 ( 1.48 )
LOCAL REACTION	3	12137	235	20278320	57.38	GENERAL DISORDERS AND ADMINISTRATION SITE CONDITIONS	21.33 ( 6.83 - 66.62 )	21.32 ( 57.38 )	21.07 ( 8.12 )	4.4 ( 2.94 )
GOUTY TOPHUS	3	12137	68	20278487	206.03	MUSCULOSKELETAL AND CONNECTIVE TISSUE DISORDERS	73.71 ( 23.19 - 234.3 )	73.69 ( 206.03 )	70.62 ( 26.84 )	6.14 ( 4.66 )
POST-ACUTE COVID-19 SYNDROME	3	12137	368	20278187	34.79	INFECTIONS AND INFESTATIONS	13.62 ( 4.37 - 42.43 )	13.62 ( 34.79 )	13.52 ( 5.22 )	3.76 ( 2.31 )
CUTANEOUS AMYLOIDOSIS	3	12137	29	20278526	464.38	SKIN AND SUBCUTANEOUS TISSUE DISORDERS	172.84 ( 52.64 - 567.48 )	172.8 ( 464.38 )	156.69 ( 57.95 )	7.29 ( 5.76 )

## Sheet: anakinra>65
PT	a	b	c	d	XX	soc_name_en	ROR(95%Cl)	PRR	EBGM(EBGM05)	IC(IC025)
OFF LABEL USE	257	2895	153713	11461895	1124.23	INJURY, POISONING AND PROCEDURAL COMPLICATIONS	6.62 ( 5.83 - 7.52 )	6.16 ( 1124.23 )	6.15 ( 5.53 )	2.62 ( 2.43 )
PRODUCT DOSE OMISSION ISSUE	87	3065	31510	11584098	719.74	INJURY, POISONING AND PROCEDURAL COMPLICATIONS	10.44 ( 8.43 - 12.92 )	10.17 ( 719.74 )	10.15 ( 8.49 )	3.34 ( 3.03 )
INJECTION SITE PAIN	78	3074	34559	11581049	502.5	GENERAL DISORDERS AND ADMINISTRATION SITE CONDITIONS	8.5 ( 6.79 - 10.65 )	8.32 ( 502.5 )	8.3 ( 6.88 )	3.05 ( 2.72 )
INJECTION SITE ERYTHEMA	49	3103	13069	11602539	581.05	GENERAL DISORDERS AND ADMINISTRATION SITE CONDITIONS	14.02 ( 10.57 - 18.6 )	13.82 ( 581.05 )	13.77 ( 10.87 )	3.78 ( 3.37 )
INJECTION SITE PRURITUS	42	3110	5918	11609690	1009.41	GENERAL DISORDERS AND ADMINISTRATION SITE CONDITIONS	26.49 ( 19.52 - 35.96 )	26.15 ( 1009.41 )	25.98 ( 20.12 )	4.7 ( 4.25 )
COVID-19	36	3116	37833	11577775	64.65	INFECTIONS AND INFESTATIONS	3.54 ( 2.55 - 4.91 )	3.51 ( 64.65 )	3.5 ( 2.66 )	1.81 ( 1.33 )
INJECTION SITE REACTION	32	3120	5032	11610576	683.24	GENERAL DISORDERS AND ADMINISTRATION SITE CONDITIONS	23.67 ( 16.69 - 33.56 )	23.44 ( 683.24 )	23.29 ( 17.39 )	4.54 ( 4.04 )
RHEUMATOID ARTHRITIS	27	3125	16266	11599342	115.54	MUSCULOSKELETAL AND CONNECTIVE TISSUE DISORDERS	6.16 ( 4.22 - 9 )	6.12 ( 115.54 )	6.11 ( 4.45 )	2.61 ( 2.06 )
INTENTIONAL PRODUCT MISUSE	27	3125	16757	11598851	110.85	INJURY, POISONING AND PROCEDURAL COMPLICATIONS	5.98 ( 4.09 - 8.74 )	5.94 ( 110.85 )	5.93 ( 4.32 )	2.57 ( 2.02 )
INJECTION SITE RASH	26	3126	2701	11612907	862.94	GENERAL DISORDERS AND ADMINISTRATION SITE CONDITIONS	35.76 ( 24.26 - 52.7 )	35.47 ( 862.94 )	35.14 ( 25.41 )	5.14 ( 4.57 )
INJECTION SITE URTICARIA	25	3127	1523	11614085	1439.28	GENERAL DISORDERS AND ADMINISTRATION SITE CONDITIONS	60.97 ( 41 - 90.66 )	60.49 ( 1439.28 )	59.53 ( 42.71 )	5.9 ( 5.32 )
INJECTION SITE SWELLING	22	3130	6572	11609036	228.54	GENERAL DISORDERS AND ADMINISTRATION SITE CONDITIONS	12.42 ( 8.16 - 18.9 )	12.34 ( 228.54 )	12.3 ( 8.65 )	3.62 ( 3.02 )
INFECTION	22	3130	25225	11590383	33.6	INFECTIONS AND INFESTATIONS	3.23 ( 2.12 - 4.91 )	3.21 ( 33.6 )	3.21 ( 2.26 )	1.68 ( 1.08 )
HYPERSENSITIVITY	20	3132	23598	11592010	28.9	IMMUNE SYSTEM DISORDERS	3.14 ( 2.02 - 4.87 )	3.12 ( 28.9 )	3.12 ( 2.16 )	1.64 ( 1.01 )
ILLNESS	18	3134	14154	11601454	52.2	GENERAL DISORDERS AND ADMINISTRATION SITE CONDITIONS	4.71 ( 2.96 - 7.48 )	4.69 ( 52.2 )	4.68 ( 3.18 )	2.23 ( 1.56 )
LOSS OF PERSONAL INDEPENDENCE IN DAILY ACTIVITIES	16	3136	8347	11607261	83.19	SOCIAL CIRCUMSTANCES	7.09 ( 4.34 - 11.6 )	7.06 ( 83.19 )	7.05 ( 4.67 )	2.82 ( 2.12 )
SWELLING	14	3138	15321	11600287	23.31	GENERAL DISORDERS AND ADMINISTRATION SITE CONDITIONS	3.38 ( 2 - 5.71 )	3.37 ( 23.31 )	3.37 ( 2.17 )	1.75 ( 1 )
INJECTION SITE BRUISING	14	3138	10747	11604861	42.11	GENERAL DISORDERS AND ADMINISTRATION SITE CONDITIONS	4.82 ( 2.85 - 8.15 )	4.8 ( 42.11 )	4.8 ( 3.09 )	2.26 ( 1.51 )
CELLULITIS	12	3140	12122	11603486	23.07	INFECTIONS AND INFESTATIONS	3.66 ( 2.07 - 6.45 )	3.65 ( 23.07 )	3.65 ( 2.27 )	1.87 ( 1.06 )
GOUT	11	3141	5281	11610327	63.76	METABOLISM AND NUTRITION DISORDERS	7.7 ( 4.26 - 13.93 )	7.68 ( 63.76 )	7.66 ( 4.67 )	2.94 ( 2.1 )
ADVERSE DRUG REACTION	11	3141	9335	11606273	28.29	GENERAL DISORDERS AND ADMINISTRATION SITE CONDITIONS	4.35 ( 2.41 - 7.87 )	4.34 ( 28.29 )	4.34 ( 2.64 )	2.12 ( 1.28 )
RASH MACULAR	10	3142	6275	11609333	40.39	SKIN AND SUBCUTANEOUS TISSUE DISORDERS	5.89 ( 3.16 - 10.96 )	5.87 ( 40.39 )	5.87 ( 3.49 )	2.55 ( 1.68 )
INJECTION SITE MASS	10	3142	4821	11610787	57.65	GENERAL DISORDERS AND ADMINISTRATION SITE CONDITIONS	7.67 ( 4.12 - 14.27 )	7.64 ( 57.65 )	7.63 ( 4.54 )	2.93 ( 2.06 )
INTENTIONAL DOSE OMISSION	10	3142	3512	11612096	85.67	INJURY, POISONING AND PROCEDURAL COMPLICATIONS	10.52 ( 5.65 - 19.59 )	10.49 ( 85.67 )	10.47 ( 6.22 )	3.39 ( 2.51 )
NEEDLE ISSUE	8	3144	3329	11612279	55.63	PRODUCT ISSUES	8.88 ( 4.43 - 17.78 )	8.86 ( 55.63 )	8.84 ( 4.94 )	3.14 ( 2.18 )
CYTOKINE RELEASE SYNDROME	8	3144	3937	11611671	44.9	IMMUNE SYSTEM DISORDERS	7.5 ( 3.75 - 15.03 )	7.49 ( 44.9 )	7.48 ( 4.18 )	2.9 ( 1.94 )
EMOTIONAL DISORDER	8	3144	2341	11613267	85.11	PSYCHIATRIC DISORDERS	12.62 ( 6.3 - 25.29 )	12.59 ( 85.11 )	12.55 ( 7.02 )	3.65 ( 2.69 )
IMPAIRED HEALING	7	3145	6139	11609469	17.07	GENERAL DISORDERS AND ADMINISTRATION SITE CONDITIONS	4.21 ( 2 - 8.84 )	4.2 ( 17.07 )	4.2 ( 2.26 )	2.07 ( 1.05 )
INJECTION SITE INDURATION	7	3145	1416	11614192	113.36	GENERAL DISORDERS AND ADMINISTRATION SITE CONDITIONS	18.26 ( 8.68 - 38.4 )	18.22 ( 113.36 )	18.13 ( 9.73 )	4.18 ( 3.16 )
LOCALISED INFECTION	7	3145	5889	11609719	18.25	INFECTIONS AND INFESTATIONS	4.39 ( 2.09 - 9.22 )	4.38 ( 18.25 )	4.38 ( 2.35 )	2.13 ( 1.11 )
MULTIPLE ORGAN DYSFUNCTION SYNDROME	7	3145	6608	11609000	15.11	GENERAL DISORDERS AND ADMINISTRATION SITE CONDITIONS	3.91 ( 1.86 - 8.21 )	3.9 ( 15.11 )	3.9 ( 2.1 )	1.96 ( 0.94 )
VIRAL INFECTION	7	3145	5076	11610532	22.93	INFECTIONS AND INFESTATIONS	5.09 ( 2.42 - 10.69 )	5.08 ( 22.93 )	5.08 ( 2.73 )	2.34 ( 1.32 )
INJECTION SITE WARMTH	6	3146	1511	11614097	75.92	GENERAL DISORDERS AND ADMINISTRATION SITE CONDITIONS	14.66 ( 6.57 - 32.71 )	14.63 ( 75.92 )	14.58 ( 7.45 )	3.87 ( 2.77 )
MYELODYSPLASTIC SYNDROME	6	3146	5043	11610565	15.66	NEOPLASMS BENIGN, MALIGNANT AND UNSPECIFIED (INCL CYSTS AND POLYPS)	4.39 ( 1.97 - 9.79 )	4.38 ( 15.66 )	4.38 ( 2.24 )	2.13 ( 1.04 )
ACUTE RESPIRATORY DISTRESS SYNDROME	6	3146	4015	11611593	22.11	RESPIRATORY, THORACIC AND MEDIASTINAL DISORDERS	5.52 ( 2.47 - 12.29 )	5.51 ( 22.11 )	5.5 ( 2.81 )	2.46 ( 1.37 )
KIDNEY INFECTION	5	3147	4013	11611595	14.03	INFECTIONS AND INFESTATIONS	4.6 ( 1.91 - 11.06 )	4.59 ( 14.03 )	4.59 ( 2.2 )	2.2 ( 1.02 )
IMMUNE EFFECTOR CELL-ASSOCIATED NEUROTOXICITY SYNDROME	5	3147	1153	11614455	69.92	NERVOUS SYSTEM DISORDERS	16 ( 6.64 - 38.55 )	15.98 ( 69.92 )	15.92 ( 7.63 )	3.99 ( 2.81 )
PRODUCT DOSE OMISSION IN ERROR	5	3147	2882	11612726	22.72	INJURY, POISONING AND PROCEDURAL COMPLICATIONS	6.4 ( 2.66 - 15.4 )	6.39 ( 22.72 )	6.38 ( 3.06 )	2.67 ( 1.49 )
INJECTION SITE DISCOLOURATION	4	3148	1804	11613804	25.12	GENERAL DISORDERS AND ADMINISTRATION SITE CONDITIONS	8.18 ( 3.06 - 21.83 )	8.17 ( 25.12 )	8.16 ( 3.59 )	3.03 ( 1.73 )
BACTERAEMIA	4	3148	2740	11612868	14.25	INFECTIONS AND INFESTATIONS	5.39 ( 2.02 - 14.37 )	5.38 ( 14.25 )	5.37 ( 2.36 )	2.43 ( 1.13 )
STILL'S DISEASE	4	3148	38	11615570	1396.64	MUSCULOSKELETAL AND CONNECTIVE TISSUE DISORDERS	388.4 ( 138.54 - 1088.9 )	387.91 ( 1396.64 )	351.06 ( 148.17 )	8.46 ( 7.09 )
HAEMOPHAGOCYTIC LYMPHOHISTIOCYTOSIS	4	3148	959	11614649	53.52	IMMUNE SYSTEM DISORDERS	15.39 ( 5.76 - 41.11 )	15.37 ( 53.52 )	15.31 ( 6.73 )	3.94 ( 2.64 )
ADVERSE REACTION	4	3148	1666	11613942	27.78	GENERAL DISORDERS AND ADMINISTRATION SITE CONDITIONS	8.86 ( 3.32 - 23.64 )	8.85 ( 27.78 )	8.83 ( 3.88 )	3.14 ( 1.85 )
IMMUNE SYSTEM DISORDER	4	3148	2389	11613219	17.3	IMMUNE SYSTEM DISORDERS	6.18 ( 2.31 - 16.48 )	6.17 ( 17.3 )	6.16 ( 2.71 )	2.62 ( 1.33 )
PRODUCT AVAILABILITY ISSUE	4	3148	1896	11613712	23.57	PRODUCT ISSUES	7.78 ( 2.92 - 20.77 )	7.77 ( 23.57 )	7.76 ( 3.41 )	2.96 ( 1.66 )
ORAL FUNGAL INFECTION	4	3148	642	11614966	83.5	INFECTIONS AND INFESTATIONS	22.99 ( 8.6 - 61.48 )	22.96 ( 83.5 )	22.82 ( 10.02 )	4.51 ( 3.22 )
ERYSIPELAS	4	3148	1589	11614019	29.47	INFECTIONS AND INFESTATIONS	9.29 ( 3.48 - 24.79 )	9.28 ( 29.47 )	9.26 ( 4.07 )	3.21 ( 1.92 )
PULMONARY TUBERCULOSIS	4	3148	761	11614847	69.33	INFECTIONS AND INFESTATIONS	19.39 ( 7.26 - 51.84 )	19.37 ( 69.33 )	19.27 ( 8.47 )	4.27 ( 2.97 )
DERMATITIS EXFOLIATIVE	3	3149	1620	11613988	14.89	SKIN AND SUBCUTANEOUS TISSUE DISORDERS	6.83 ( 2.2 - 21.21 )	6.82 ( 14.89 )	6.81 ( 2.64 )	2.77 ( 1.32 )
INJECTION SITE HYPERSENSITIVITY	3	3149	244	11615364	128.42	GENERAL DISORDERS AND ADMINISTRATION SITE CONDITIONS	45.35 ( 14.52 - 141.67 )	45.31 ( 128.42 )	44.77 ( 17.26 )	5.48 ( 4.03 )
INJECTION SITE DISCOMFORT	3	3149	1339	11614269	19.09	GENERAL DISORDERS AND ADMINISTRATION SITE CONDITIONS	8.26 ( 2.66 - 25.67 )	8.26 ( 19.09 )	8.24 ( 3.19 )	3.04 ( 1.6 )
INJECTION SITE INFLAMMATION	3	3149	537	11615071	55.6	GENERAL DISORDERS AND ADMINISTRATION SITE CONDITIONS	20.61 ( 6.62 - 64.13 )	20.59 ( 55.6 )	20.48 ( 7.92 )	4.36 ( 2.91 )
FRUSTRATION TOLERANCE DECREASED	3	3149	1147	11614461	23.17	PSYCHIATRIC DISORDERS	9.65 ( 3.1 - 29.97 )	9.64 ( 23.17 )	9.62 ( 3.72 )	3.27 ( 1.82 )
CORONAVIRUS INFECTION	3	3149	1337	11614271	19.13	INFECTIONS AND INFESTATIONS	8.28 ( 2.66 - 25.71 )	8.27 ( 19.13 )	8.25 ( 3.2 )	3.04 ( 1.6 )
SERUM FERRITIN INCREASED	3	3149	886	11614722	31.57	INVESTIGATIONS	12.49 ( 4.02 - 38.82 )	12.48 ( 31.57 )	12.44 ( 4.82 )	3.64 ( 2.19 )
INJECTION SITE IRRITATION	3	3149	803	11614805	35.39	GENERAL DISORDERS AND ADMINISTRATION SITE CONDITIONS	13.78 ( 4.43 - 42.84 )	13.77 ( 35.39 )	13.72 ( 5.31 )	3.78 ( 2.33 )
FOOT DEFORMITY	3	3149	2009	11613599	11.04	MUSCULOSKELETAL AND CONNECTIVE TISSUE DISORDERS	5.51 ( 1.77 - 17.1 )	5.5 ( 11.04 )	5.5 ( 2.13 )	2.46 ( 1.01 )

## Sheet: rilonacept 0-18
PT	a	b	c	d	XX	soc_name_en	ROR(95%Cl)	PRR	EBGM(EBGM05)	IC(IC025)
PULMONARY HYPERTENSION	4	66	954	1895308	444.73	RESPIRATORY, THORACIC AND MEDIASTINAL DISORDERS	120.41 ( 43.8 - 331 )	113.58 ( 444.73 )	113.11 ( 48.53 )	6.82 ( 5.48 )
PULMONARY VALVE INCOMPETENCE	3	67	92	1896170	2560.69	CARDIAC DISORDERS	922.86 ( 285.12 - 2987.09 )	883.35 ( 2560.69 )	855.49 ( 320.17 )	9.74 ( 8.23 )
HYPERTENSION	3	67	4682	1891580	46.33	VASCULAR DISORDERS	18.09 ( 5.69 - 57.53 )	17.36 ( 46.33 )	17.35 ( 6.59 )	4.12 ( 2.63 )
ARTHRALGIA	3	67	5534	1890728	38.35	MUSCULOSKELETAL AND CONNECTIVE TISSUE DISORDERS	15.3 ( 4.81 - 48.65 )	14.69 ( 38.35 )	14.68 ( 5.57 )	3.88 ( 2.39 )
PERICARDIAL EFFUSION	3	67	875	1895387	271.86	CARDIAC DISORDERS	96.99 ( 30.45 - 308.95 )	92.88 ( 271.86 )	92.56 ( 35.11 )	6.53 ( 5.05 )
HIRSUTISM	3	67	135	1896127	1760.97	SKIN AND SUBCUTANEOUS TISSUE DISORDERS	628.9 ( 195.4 - 2024.08 )	601.99 ( 1760.97 )	588.92 ( 221.46 )	9.2 ( 7.7 )
FATIGUE	3	67	10340	1885922	18.05	GENERAL DISORDERS AND ADMINISTRATION SITE CONDITIONS	8.17 ( 2.57 - 25.97 )	7.86 ( 18.05 )	7.86 ( 2.98 )	2.97 ( 1.49 )

[truncated: 2 more sheets: rilonacept 18-65, rilonacept >65]
