# Supplementary material for: Disproportionality Analysis of Adverse Events Associated with IL-1 Inhibitors in the FDA Adverse Event Reporting System (FAERS)
Source: Pharmaceuticals (Basel). 2025 Dec 1;18(12):1827. doi: 10.3390/ph18121827 (PMC12736109; doi:10.3390/ph18121827)
Supplement: Supplementary file 1 [file pharmaceuticals-18-01827-s001.zip › Supplementary Table S5.xlsx]

## Sheet: MD+PH IL-1
PT	a	b	c	d	XX	pt_name_cn	soc_name_en	soc_name_cn	ROR(95%Cl)	PRR(卡方值)	EBGM(EBGM05)	IC(IC025)
PYREXIA	517	14216	108883	14523012	1517.8	发热	GENERAL DISORDERS AND ADMINISTRATION SITE CONDITIONS	全身性疾病及给药部位各种反应	4.85 ( 4.44 - 5.3 )	4.72 ( 1517.8 )	4.7 ( 4.36 )	2.23 ( 2.1 )
OFF LABEL USE	446	14287	212085	14419810	256.21	超说明书使用	INJURY, POISONING AND PROCEDURAL COMPLICATIONS	各类损伤、中毒及操作并发症	2.12 ( 1.93 - 2.33 )	2.09 ( 256.21 )	2.09 ( 1.93 )	1.06 ( 0.92 )
DRUG INEFFECTIVE	238	14495	218931	14412964	1.42	药物无效	GENERAL DISORDERS AND ADMINISTRATION SITE CONDITIONS	全身性疾病及给药部位各种反应	1.08 ( 0.95 - 1.23 )	1.08 ( 1.42 )	1.08 ( 0.97 )	0.11 ( -0.08 )
CONDITION AGGRAVATED	208	14525	72455	14559440	250.5	病情恶化	GENERAL DISORDERS AND ADMINISTRATION SITE CONDITIONS	全身性疾病及给药部位各种反应	2.88 ( 2.51 - 3.3 )	2.85 ( 250.5 )	2.85 ( 2.54 )	1.51 ( 1.31 )
RASH	186	14547	115643	14516252	41.82	皮疹	SKIN AND SUBCUTANEOUS TISSUE DISORDERS	皮肤及皮下组织类疾病	1.6 ( 1.39 - 1.85 )	1.6 ( 41.82 )	1.6 ( 1.41 )	0.67 ( 0.46 )
PNEUMONIA	186	14547	91000	14540895	97.61	感染性肺炎	INFECTIONS AND INFESTATIONS	感染及侵染类疾病	2.04 ( 1.77 - 2.36 )	2.03 ( 97.61 )	2.03 ( 1.8 )	1.02 ( 0.81 )
ARTHRALGIA	180	14553	90489	14541406	87.08	关节痛	MUSCULOSKELETAL AND CONNECTIVE TISSUE DISORDERS	各种肌肉骨骼及结缔组织疾病	1.99 ( 1.72 - 2.3 )	1.98 ( 87.08 )	1.97 ( 1.74 )	0.98 ( 0.76 )
MALAISE	155	14578	82122	14549773	63.47	难受	GENERAL DISORDERS AND ADMINISTRATION SITE CONDITIONS	全身性疾病及给药部位各种反应	1.88 ( 1.61 - 2.21 )	1.87 ( 63.47 )	1.87 ( 1.64 )	0.91 ( 0.67 )
HAEMOPHAGOCYTIC LYMPHOHISTIOCYTOSIS	144	14589	2344	14629551	8009.46	嗜血细胞性淋巴组织细胞增生症	IMMUNE SYSTEM DISORDERS	免疫系统疾病	61.6 ( 52.02 - 72.95 )	61.01 ( 8009.46 )	57.54 ( 49.95 )	5.85 ( 5.6 )
ABDOMINAL PAIN	143	14590	59544	14572351	115.22	腹痛	GASTROINTESTINAL DISORDERS	胃肠系统疾病	2.4 ( 2.03 - 2.83 )	2.39 ( 115.22 )	2.38 ( 2.07 )	1.25 ( 1.01 )
FATIGUE	137	14596	146081	14485814	0.7	疲劳	GENERAL DISORDERS AND ADMINISTRATION SITE CONDITIONS	全身性疾病及给药部位各种反应	0.93 ( 0.79 - 1.1 )	0.93 ( 0.7 )	0.93 ( 0.81 )	-0.1 ( -0.35 )
HEADACHE	136	14597	118946	14512949	2.22	头痛	NERVOUS SYSTEM DISORDERS	各类神经系统疾病	1.14 ( 0.96 - 1.35 )	1.14 ( 2.22 )	1.14 ( 0.99 )	0.18 ( -0.06 )
DIARRHOEA	124	14609	151437	14480458	5.37	腹泻	GASTROINTESTINAL DISORDERS	胃肠系统疾病	0.81 ( 0.68 - 0.97 )	0.81 ( 5.37 )	0.81 ( 0.7 )	-0.3 ( -0.56 )
COUGH	114	14619	57183	14574712	55.4	咳嗽	RESPIRATORY, THORACIC AND MEDIASTINAL DISORDERS	呼吸系统、胸及纵隔疾病	1.99 ( 1.65 - 2.39 )	1.98 ( 55.4 )	1.98 ( 1.7 )	0.98 ( 0.71 )
PAIN	114	14619	91638	14540257	5.14	疼痛	GENERAL DISORDERS AND ADMINISTRATION SITE CONDITIONS	全身性疾病及给药部位各种反应	1.24 ( 1.03 - 1.49 )	1.24 ( 5.14 )	1.24 ( 1.06 )	0.3 ( 0.03 )
DEATH	110	14623	199563	14432332	41.7	死亡	GENERAL DISORDERS AND ADMINISTRATION SITE CONDITIONS	全身性疾病及给药部位各种反应	0.54 ( 0.45 - 0.66 )	0.55 ( 41.7 )	0.55 ( 0.47 )	-0.87 ( -1.14 )
VOMITING	105	14628	112782	14519113	0.65	呕吐	GASTROINTESTINAL DISORDERS	胃肠系统疾病	0.92 ( 0.76 - 1.12 )	0.92 ( 0.65 )	0.92 ( 0.79 )	-0.11 ( -0.39 )
INAPPROPRIATE SCHEDULE OF PRODUCT ADMINISTRATION	97	14636	25236	14606659	201.27	产品给用时间表不当	INJURY, POISONING AND PROCEDURAL COMPLICATIONS	各类损伤、中毒及操作并发症	3.84 ( 3.14 - 4.69 )	3.82 ( 201.27 )	3.81 ( 3.22 )	1.93 ( 1.64 )
NAUSEA	89	14644	166760	14465135	37.49	恶心	GASTROINTESTINAL DISORDERS	胃肠系统疾病	0.53 ( 0.43 - 0.65 )	0.53 ( 37.49 )	0.53 ( 0.45 )	-0.92 ( -1.22 )
INFECTION	88	14645	35671	14596224	75.52	感染	INFECTIONS AND INFESTATIONS	感染及侵染类疾病	2.46 ( 1.99 - 3.03 )	2.45 ( 75.52 )	2.45 ( 2.05 )	1.29 ( 0.98 )
URTICARIA	86	14647	40455	14591440	50.33	荨麻疹	SKIN AND SUBCUTANEOUS TISSUE DISORDERS	皮肤及皮下组织类疾病	2.12 ( 1.71 - 2.62 )	2.11 ( 50.33 )	2.11 ( 1.77 )	1.08 ( 0.77 )
PRODUCT USE IN UNAPPROVED INDICATION	85	14648	50084	14581811	23.74	产品用于未经批准的适应症	INJURY, POISONING AND PROCEDURAL COMPLICATIONS	各类损伤、中毒及操作并发症	1.69 ( 1.36 - 2.09 )	1.69 ( 23.74 )	1.68 ( 1.41 )	0.75 ( 0.44 )
DYSPNOEA	83	14650	137315	14494580	22.28	呼吸困难	RESPIRATORY, THORACIC AND MEDIASTINAL DISORDERS	呼吸系统、胸及纵隔疾病	0.6 ( 0.48 - 0.74 )	0.6 ( 22.28 )	0.6 ( 0.5 )	-0.74 ( -1.05 )
C-REACTIVE PROTEIN INCREASED	81	14652	14718	14617177	294.22	C 反应蛋白升高	INVESTIGATIONS	各类检查	5.49 ( 4.41 - 6.83 )	5.47 ( 294.22 )	5.44 ( 4.53 )	2.44 ( 2.12 )
INJECTION SITE REACTION	81	14652	20498	14611397	176.08	注射部位反应	GENERAL DISORDERS AND ADMINISTRATION SITE CONDITIONS	全身性疾病及给药部位各种反应	3.94 ( 3.17 - 4.9 )	3.92 ( 176.08 )	3.91 ( 3.26 )	1.97 ( 1.65 )
INJECTION SITE PAIN	79	14654	62451	14569444	4.14	注射部位痛	GENERAL DISORDERS AND ADMINISTRATION SITE CONDITIONS	全身性疾病及给药部位各种反应	1.26 ( 1.01 - 1.57 )	1.26 ( 4.14 )	1.26 ( 1.04 )	0.33 ( 0.01 )
NASOPHARYNGITIS	76	14657	31256	14600639	62.98	鼻咽炎	INFECTIONS AND INFESTATIONS	感染及侵染类疾病	2.42 ( 1.93 - 3.04 )	2.41 ( 62.98 )	2.41 ( 2 )	1.27 ( 0.94 )
URINARY TRACT INFECTION	74	14659	40538	14591357	27	尿路感染	INFECTIONS AND INFESTATIONS	感染及侵染类疾病	1.82 ( 1.45 - 2.28 )	1.81 ( 27 )	1.81 ( 1.5 )	0.86 ( 0.52 )
COVID-19	74	14659	34171	14597724	45.57	COVID-19	INFECTIONS AND INFESTATIONS	感染及侵染类疾病	2.16 ( 1.72 - 2.71 )	2.15 ( 45.57 )	2.15 ( 1.77 )	1.1 ( 0.77 )
STILL'S DISEASE	72	14661	217	14631678	17707	斯蒂尔病	MUSCULOSKELETAL AND CONNECTIVE TISSUE DISORDERS	各种肌肉骨骼及结缔组织疾病	331.13 ( 253.52 - 432.5 )	329.52 ( 17707.01 )	247.67 ( 198.08 )	7.95 ( 7.57 )
INTERSTITIAL LUNG DISEASE	68	14665	24111	14607784	78.65	间质性肺疾病	RESPIRATORY, THORACIC AND MEDIASTINAL DISORDERS	呼吸系统、胸及纵隔疾病	2.81 ( 2.21 - 3.57 )	2.8 ( 78.65 )	2.8 ( 2.29 )	1.48 ( 1.13 )
SEPSIS	67	14666	40121	14591774	17.54	脓毒症	INFECTIONS AND INFESTATIONS	感染及侵染类疾病	1.66 ( 1.31 - 2.11 )	1.66 ( 17.54 )	1.66 ( 1.36 )	0.73 ( 0.38 )
INJECTION SITE ERYTHEMA	67	14666	35337	14596558	27.76	注射部位红斑	GENERAL DISORDERS AND ADMINISTRATION SITE CONDITIONS	全身性疾病及给药部位各种反应	1.89 ( 1.48 - 2.4 )	1.88 ( 27.76 )	1.88 ( 1.54 )	0.91 ( 0.56 )
PRURITUS	65	14668	85658	14546237	5.26	瘙痒	SKIN AND SUBCUTANEOUS TISSUE DISORDERS	皮肤及皮下组织类疾病	0.75 ( 0.59 - 0.96 )	0.75 ( 5.26 )	0.75 ( 0.61 )	-0.41 ( -0.76 )
INCORRECT DOSE ADMINISTERED	63	14670	28610	14603285	40.57	给用了不正确的剂量	INJURY, POISONING AND PROCEDURAL COMPLICATIONS	各类损伤、中毒及操作并发症	2.19 ( 1.71 - 2.81 )	2.19 ( 40.57 )	2.18 ( 1.78 )	1.13 ( 0.77 )
PAIN IN EXTREMITY	62	14671	59671	14572224	0.06	肢体疼痛	MUSCULOSKELETAL AND CONNECTIVE TISSUE DISORDERS	各种肌肉骨骼及结缔组织疾病	1.03 ( 0.8 - 1.32 )	1.03 ( 0.06 )	1.03 ( 0.84 )	0.05 ( -0.32 )
ARTHRITIS	61	14672	15283	14616612	134.79	关节炎	MUSCULOSKELETAL AND CONNECTIVE TISSUE DISORDERS	各种肌肉骨骼及结缔组织疾病	3.98 ( 3.09 - 5.12 )	3.96 ( 134.79 )	3.95 ( 3.2 )	1.98 ( 1.61 )
PRODUCT DOSE OMISSION ISSUE	61	14672	31696	14600199	26.51	产品漏用问题	INJURY, POISONING AND PROCEDURAL COMPLICATIONS	各类损伤、中毒及操作并发症	1.92 ( 1.49 - 2.46 )	1.91 ( 26.51 )	1.91 ( 1.55 )	0.93 ( 0.57 )
ANAEMIA	60	14673	74349	14557546	2.96	贫血	BLOOD AND LYMPHATIC SYSTEM DISORDERS	血液及淋巴系统疾病	0.8 ( 0.62 - 1.03 )	0.8 ( 2.96 )	0.8 ( 0.65 )	-0.32 ( -0.69 )
DISEASE PROGRESSION	59	14674	49702	14582193	1.61	疾病进展	GENERAL DISORDERS AND ADMINISTRATION SITE CONDITIONS	全身性疾病及给药部位各种反应	1.18 ( 0.91 - 1.52 )	1.18 ( 1.61 )	1.18 ( 0.95 )	0.24 ( -0.14 )
INFLAMMATION	56	14677	11032	14620863	180.64	炎症	GENERAL DISORDERS AND ADMINISTRATION SITE CONDITIONS	全身性疾病及给药部位各种反应	5.06 ( 3.89 - 6.58 )	5.04 ( 180.64 )	5.02 ( 4.03 )	2.33 ( 1.94 )
ERYTHEMA	56	14677	43529	14588366	3.39	红斑	SKIN AND SUBCUTANEOUS TISSUE DISORDERS	皮肤及皮下组织类疾病	1.28 ( 0.98 - 1.66 )	1.28 ( 3.39 )	1.28 ( 1.03 )	0.35 ( -0.03 )
LUNG DISORDER	56	14677	12062	14619833	157.75	肺部疾病	RESPIRATORY, THORACIC AND MEDIASTINAL DISORDERS	呼吸系统、胸及纵隔疾病	4.62 ( 3.56 - 6.02 )	4.61 ( 157.75 )	4.59 ( 3.69 )	2.2 ( 1.82 )
NEUTROPENIA	55	14678	63435	14568460	1.24	中性粒细胞减少症	BLOOD AND LYMPHATIC SYSTEM DISORDERS	血液及淋巴系统疾病	0.86 ( 0.66 - 1.12 )	0.86 ( 1.24 )	0.86 ( 0.69 )	-0.22 ( -0.6 )
CHEST PAIN	55	14678	46176	14585719	1.56	胸痛	GENERAL DISORDERS AND ADMINISTRATION SITE CONDITIONS	全身性疾病及给药部位各种反应	1.18 ( 0.91 - 1.54 )	1.18 ( 1.56 )	1.18 ( 0.95 )	0.24 ( -0.14 )
LYMPHADENOPATHY	53	14680	10317	14621578	174.02	淋巴结病	BLOOD AND LYMPHATIC SYSTEM DISORDERS	血液及淋巴系统疾病	5.12 ( 3.9 - 6.71 )	5.1 ( 174.02 )	5.08 ( 4.05 )	2.35 ( 1.95 )
SERUM FERRITIN INCREASED	52	14681	1858	14630037	1306.81	血清铁蛋白升高	INVESTIGATIONS	各类检查	27.89 ( 21.16 - 36.76 )	27.8 ( 1306.81 )	27.07 ( 21.48 )	4.76 ( 4.36 )
ASTHENIA	51	14682	83470	14548425	13.06	虚弱	GENERAL DISORDERS AND ADMINISTRATION SITE CONDITIONS	全身性疾病及给药部位各种反应	0.61 ( 0.46 - 0.8 )	0.61 ( 13.06 )	0.61 ( 0.48 )	-0.72 ( -1.12 )
MYALGIA	51	14682	42306	14589589	1.66	肌痛	MUSCULOSKELETAL AND CONNECTIVE TISSUE DISORDERS	各种肌肉骨骼及结缔组织疾病	1.2 ( 0.91 - 1.58 )	1.2 ( 1.66 )	1.2 ( 0.95 )	0.26 ( -0.14 )
BRONCHITIS	50	14683	17177	14614718	61.73	支气管炎	INFECTIONS AND INFESTATIONS	感染及侵染类疾病	2.9 ( 2.19 - 3.83 )	2.89 ( 61.73 )	2.89 ( 2.29 )	1.53 ( 1.12 )
OROPHARYNGEAL PAIN	50	14683	16953	14614942	63.41	口咽疼痛	RESPIRATORY, THORACIC AND MEDIASTINAL DISORDERS	呼吸系统、胸及纵隔疾病	2.94 ( 2.22 - 3.88 )	2.93 ( 63.41 )	2.92 ( 2.32 )	1.55 ( 1.14 )
DIZZINESS	50	14683	96135	14535760	22.76	头晕	NERVOUS SYSTEM DISORDERS	各类神经系统疾病	0.51 ( 0.39 - 0.68 )	0.52 ( 22.76 )	0.52 ( 0.41 )	-0.95 ( -1.36 )
FAMILIAL MEDITERRANEAN FEVER	50	14683	30	14631865	30998.2	家族性地中海热	CONGENITAL, FAMILIAL AND GENETIC DISORDERS	各种先天性家族性遗传性疾病	1660.86 ( 1055.91 - 2612.4 )	1655.23 ( 30998.23 )	621.34 ( 425.34 )	9.28 ( 8.76 )
CELLULITIS	49	14684	15246	14616649	73.6	蜂窝织炎	INFECTIONS AND INFESTATIONS	感染及侵染类疾病	3.2 ( 2.42 - 4.24 )	3.19 ( 73.6 )	3.18 ( 2.52 )	1.67 ( 1.26 )
INFLUENZA	49	14684	18912	14612983	47.07	流行性感冒	INFECTIONS AND INFESTATIONS	感染及侵染类疾病	2.58 ( 1.95 - 3.41 )	2.57 ( 47.07 )	2.57 ( 2.03 )	1.36 ( 0.95 )
BACK PAIN	48	14685	50188	14581707	0.13	背痛	MUSCULOSKELETAL AND CONNECTIVE TISSUE DISORDERS	各种肌肉骨骼及结缔组织疾病	0.95 ( 0.72 - 1.26 )	0.95 ( 0.13 )	0.95 ( 0.75 )	-0.07 ( -0.49 )
ALANINE AMINOTRANSFERASE INCREASED	48	14685	29509	14602386	11.26	丙氨酸氨基转移酶升高	INVESTIGATIONS	各类检查	1.62 ( 1.22 - 2.15 )	1.62 ( 11.26 )	1.61 ( 1.27 )	0.69 ( 0.28 )
HYPERSENSITIVITY	47	14686	39973	14591922	1.13	超敏反应	IMMUNE SYSTEM DISORDERS	免疫系统疾病	1.17 ( 0.88 - 1.56 )	1.17 ( 1.13 )	1.17 ( 0.92 )	0.22 ( -0.19 )
ASPARTATE AMINOTRANSFERASE INCREASED	46	14687	26019	14605876	14.97	天门冬氨酸氨基转移酶升高	INVESTIGATIONS	各类检查	1.76 ( 1.32 - 2.35 )	1.76 ( 14.97 )	1.75 ( 1.38 )	0.81 ( 0.39 )
JUVENILE IDIOPATHIC ARTHRITIS	45	14688	622	14631273	2931.94	幼年特发性关节炎	MUSCULOSKELETAL AND CONNECTIVE TISSUE DISORDERS	各种肌肉骨骼及结缔组织疾病	72.07 ( 53.23 - 97.57 )	71.85 ( 2931.94 )	67.07 ( 52.05 )	6.07 ( 5.63 )
CONCOMITANT DISEASE AGGRAVATED	45	14688	2264	14629631	785.1	伴随疾病恶化	GENERAL DISORDERS AND ADMINISTRATION SITE CONDITIONS	全身性疾病及给药部位各种反应	19.8 ( 14.73 - 26.6 )	19.74 ( 785.1 )	19.37 ( 15.13 )	4.28 ( 3.85 )
THROMBOCYTOPENIA	44	14689	50909	14580986	1.03	血小板减少症	BLOOD AND LYMPHATIC SYSTEM DISORDERS	血液及淋巴系统疾病	0.86 ( 0.64 - 1.15 )	0.86 ( 1.03 )	0.86 ( 0.67 )	-0.22 ( -0.65 )
PRODUCT USE ISSUE	43	14690	32100	14599795	3.53	产品使用问题	INJURY, POISONING AND PROCEDURAL COMPLICATIONS	各类损伤、中毒及操作并发症	1.33 ( 0.99 - 1.8 )	1.33 ( 3.53 )	1.33 ( 1.04 )	0.41 ( -0.02 )
RHINORRHOEA	43	14690	12306	14619589	75.41	流涕	RESPIRATORY, THORACIC AND MEDIASTINAL DISORDERS	呼吸系统、胸及纵隔疾病	3.48 ( 2.58 - 4.69 )	3.47 ( 75.41 )	3.46 ( 2.69 )	1.79 ( 1.36 )
ABDOMINAL PAIN UPPER	42	14691	33927	14597968	1.8	上腹痛	GASTROINTESTINAL DISORDERS	胃肠系统疾病	1.23 ( 0.91 - 1.67 )	1.23 ( 1.8 )	1.23 ( 0.95 )	0.3 ( -0.14 )
CHILLS	42	14691	27850	14604045	6.95	寒战	GENERAL DISORDERS AND ADMINISTRATION SITE CONDITIONS	全身性疾病及给药部位各种反应	1.5 ( 1.11 - 2.03 )	1.5 ( 6.95 )	1.5 ( 1.16 )	0.58 ( 0.14 )
GASTROENTERITIS	41	14692	5733	14626162	213.53	胃肠炎	INFECTIONS AND INFESTATIONS	感染及侵染类疾病	7.12 ( 5.23 - 9.68 )	7.1 ( 213.53 )	7.06 ( 5.46 )	2.82 ( 2.37 )
RHEUMATOID ARTHRITIS	40	14693	24823	14607072	9.01	类风湿关节炎	MUSCULOSKELETAL AND CONNECTIVE TISSUE DISORDERS	各种肌肉骨骼及结缔组织疾病	1.6 ( 1.17 - 2.19 )	1.6 ( 9.01 )	1.6 ( 1.23 )	0.68 ( 0.23 )
THERAPEUTIC PRODUCT EFFECT INCOMPLETE	40	14693	13870	14618025	48.44	治疗产品效果不全	GENERAL DISORDERS AND ADMINISTRATION SITE CONDITIONS	全身性疾病及给药部位各种反应	2.87 ( 2.1 - 3.91 )	2.86 ( 48.44 )	2.86 ( 2.2 )	1.52 ( 1.06 )
UPPER RESPIRATORY TRACT INFECTION	39	14694	12305	14619590	57.02	上呼吸道感染	INFECTIONS AND INFESTATIONS	感染及侵染类疾病	3.15 ( 2.3 - 4.32 )	3.15 ( 57.02 )	3.14 ( 2.41 )	1.65 ( 1.19 )
JOINT SWELLING	39	14694	25338	14606557	7.13	关节肿胀	MUSCULOSKELETAL AND CONNECTIVE TISSUE DISORDERS	各种肌肉骨骼及结缔组织疾病	1.53 ( 1.12 - 2.1 )	1.53 ( 7.13 )	1.53 ( 1.17 )	0.61 ( 0.15 )
WEIGHT INCREASED	39	14694	37388	14594507	0.05	体重增加	INVESTIGATIONS	各类检查	1.04 ( 0.76 - 1.42 )	1.04 ( 0.05 )	1.04 ( 0.8 )	0.05 ( -0.41 )
DRUG REACTION WITH EOSINOPHILIA AND SYSTEMIC SYMPTOMS	39	14694	9501	14622394	90.25	药物反应伴嗜酸粒细胞增多和全身性症状	SKIN AND SUBCUTANEOUS TISSUE DISORDERS	皮肤及皮下组织类疾病	4.08 ( 2.98 - 5.6 )	4.08 ( 90.25 )	4.06 ( 3.12 )	2.02 ( 1.57 )
ILLNESS	39	14694	8769	14623126	102.7	患病	GENERAL DISORDERS AND ADMINISTRATION SITE CONDITIONS	全身性疾病及给药部位各种反应	4.43 ( 3.23 - 6.06 )	4.42 ( 102.7 )	4.4 ( 3.38 )	2.14 ( 1.68 )
VIRAL INFECTION	38	14695	7261	14624634	128.21	病毒感染	INFECTIONS AND INFESTATIONS	感染及侵染类疾病	5.21 ( 3.79 - 7.17 )	5.2 ( 128.21 )	5.18 ( 3.96 )	2.37 ( 1.91 )
SEPTIC SHOCK	38	14695	17007	14614888	25.42	感染性休克	INFECTIONS AND INFESTATIONS	感染及侵染类疾病	2.22 ( 1.62 - 3.06 )	2.22 ( 25.42 )	2.22 ( 1.7 )	1.15 ( 0.68 )
WHITE BLOOD CELL COUNT DECREASED	38	14695	34519	14597376	0.3	白细胞计数降低	INVESTIGATIONS	各类检查	1.09 ( 0.8 - 1.5 )	1.09 ( 0.3 )	1.09 ( 0.84 )	0.13 ( -0.33 )
MATERNAL EXPOSURE DURING PREGNANCY	37	14696	20885	14611010	12.12	孕产妇在妊娠过程中的暴露	INJURY, POISONING AND PROCEDURAL COMPLICATIONS	各类损伤、中毒及操作并发症	1.76 ( 1.28 - 2.43 )	1.76 ( 12.12 )	1.76 ( 1.34 )	0.81 ( 0.34 )
HYPERTENSION	36	14697	53588	14578307	5.99	高血压	VASCULAR DISORDERS	血管与淋巴管类疾病	0.67 ( 0.48 - 0.92 )	0.67 ( 5.99 )	0.67 ( 0.51 )	-0.58 ( -1.06 )
LEUKOPENIA	35	14698	22917	14608978	6.16	白细胞减少症	BLOOD AND LYMPHATIC SYSTEM DISORDERS	血液及淋巴系统疾病	1.52 ( 1.09 - 2.12 )	1.52 ( 6.16 )	1.52 ( 1.15 )	0.6 ( 0.12 )
RESPIRATORY FAILURE	35	14698	28480	14603415	1.4	呼吸衰竭	RESPIRATORY, THORACIC AND MEDIASTINAL DISORDERS	呼吸系统、胸及纵隔疾病	1.22 ( 0.88 - 1.7 )	1.22 ( 1.4 )	1.22 ( 0.92 )	0.29 ( -0.19 )
INJECTION SITE PRURITUS	35	14698	18851	14613044	13.51	注射部位瘙痒	GENERAL DISORDERS AND ADMINISTRATION SITE CONDITIONS	全身性疾病及给药部位各种反应	1.85 ( 1.32 - 2.57 )	1.84 ( 13.51 )	1.84 ( 1.4 )	0.88 ( 0.4 )
ACUTE KIDNEY INJURY	34	14699	53425	14578470	7.31	急性肾损伤	RENAL AND URINARY DISORDERS	肾脏及泌尿系统疾病	0.63 ( 0.45 - 0.88 )	0.63 ( 7.31 )	0.63 ( 0.48 )	-0.66 ( -1.15 )
SEIZURE	33	14700	27145	14604750	1.18	痫性发作	NERVOUS SYSTEM DISORDERS	各类神经系统疾病	1.21 ( 0.86 - 1.7 )	1.21 ( 1.18 )	1.21 ( 0.91 )	0.27 ( -0.22 )
HAEMOGLOBIN DECREASED	33	14700	33864	14598031	0.04	血红蛋白降低	INVESTIGATIONS	各类检查	0.97 ( 0.69 - 1.36 )	0.97 ( 0.04 )	0.97 ( 0.73 )	-0.05 ( -0.54 )
FEELING ABNORMAL	32	14701	33645	14598250	0.1	感受异常	GENERAL DISORDERS AND ADMINISTRATION SITE CONDITIONS	全身性疾病及给药部位各种反应	0.94 ( 0.67 - 1.34 )	0.94 ( 0.1 )	0.94 ( 0.71 )	-0.08 ( -0.59 )
CONSTIPATION	32	14701	42264	14589631	2.62	便秘	GASTROINTESTINAL DISORDERS	胃肠系统疾病	0.75 ( 0.53 - 1.06 )	0.75 ( 2.62 )	0.75 ( 0.56 )	-0.41 ( -0.91 )
WEIGHT DECREASED	31	14702	52527	14579368	9.09	体重降低	INVESTIGATIONS	各类检查	0.59 ( 0.41 - 0.83 )	0.59 ( 9.09 )	0.59 ( 0.44 )	-0.77 ( -1.28 )
EOSINOPHILIA	31	14702	7797	14624098	68.02	嗜酸性粒细胞增多症	BLOOD AND LYMPHATIC SYSTEM DISORDERS	血液及淋巴系统疾病	3.95 ( 2.78 - 5.63 )	3.95 ( 68.02 )	3.94 ( 2.93 )	1.98 ( 1.47 )
SWELLING	31	14702	18283	14613612	8.61	肿胀	GENERAL DISORDERS AND ADMINISTRATION SITE CONDITIONS	全身性疾病及给药部位各种反应	1.69 ( 1.18 - 2.4 )	1.68 ( 8.61 )	1.68 ( 1.25 )	0.75 ( 0.24 )
BLOOD LACTATE DEHYDROGENASE INCREASED	30	14703	7808	14624087	62.13	血乳酸脱氢酶升高	INVESTIGATIONS	各类检查	3.82 ( 2.67 - 5.47 )	3.82 ( 62.13 )	3.81 ( 2.82 )	1.93 ( 1.41 )
DISEASE RECURRENCE	30	14703	9106	14622789	47.2	疾病复发	GENERAL DISORDERS AND ADMINISTRATION SITE CONDITIONS	全身性疾病及给药部位各种反应	3.28 ( 2.29 - 4.69 )	3.27 ( 47.2 )	3.26 ( 2.42 )	1.71 ( 1.19 )
SERUM AMYLOID A PROTEIN INCREASED	29	14704	33	14631862	13440.6	血清淀粉样 A 蛋白升高	INVESTIGATIONS	各类检查	874.48 ( 530.85 - 1440.53 )	872.76 ( 13440.63 )	465 ( 306.25 )	8.86 ( 8.22 )
TONSILLITIS	29	14704	1372	14630523	540.77	扁桃体炎	INFECTIONS AND INFESTATIONS	感染及侵染类疾病	21.03 ( 14.55 - 30.39 )	20.99 ( 540.77 )	20.58 ( 15.12 )	4.36 ( 3.83 )
NASAL CONGESTION	29	14704	10497	14621398	32.07	鼻充血	RESPIRATORY, THORACIC AND MEDIASTINAL DISORDERS	呼吸系统、胸及纵隔疾病	2.75 ( 1.91 - 3.96 )	2.74 ( 32.07 )	2.74 ( 2.02 )	1.45 ( 0.93 )
DECREASED APPETITE	29	14704	51120	14580775	9.84	食欲减退	METABOLISM AND NUTRITION DISORDERS	代谢及营养类疾病	0.56 ( 0.39 - 0.81 )	0.56 ( 9.84 )	0.56 ( 0.42 )	-0.83 ( -1.35 )
HYPOTENSION	29	14704	62271	14569624	18.18	低血压	VASCULAR DISORDERS	血管与淋巴管类疾病	0.46 ( 0.32 - 0.66 )	0.46 ( 18.18 )	0.46 ( 0.34 )	-1.11 ( -1.64 )
HEPATITIS	28	14705	10324	14621571	29.75	肝炎	HEPATOBILIARY DISORDERS	肝胆系统疾病	2.7 ( 1.86 - 3.91 )	2.69 ( 29.75 )	2.69 ( 1.97 )	1.43 ( 0.89 )
PERICARDITIS	28	14705	4527	14627368	119.85	心包炎	CARDIAC DISORDERS	心脏器官疾病	6.15 ( 4.24 - 8.92 )	6.14 ( 119.85 )	6.11 ( 4.48 )	2.61 ( 2.07 )
MULTIPLE ORGAN DYSFUNCTION SYNDROME	28	14705	9486	14622409	35.55	多器官功能不全综合征	GENERAL DISORDERS AND ADMINISTRATION SITE CONDITIONS	全身性疾病及给药部位各种反应	2.94 ( 2.02 - 4.25 )	2.93 ( 35.55 )	2.93 ( 2.14 )	1.55 ( 1.01 )
RENAL FAILURE	27	14706	36547	14595348	2.61	肾衰	RENAL AND URINARY DISORDERS	肾脏及泌尿系统疾病	0.73 ( 0.5 - 1.07 )	0.73 ( 2.61 )	0.73 ( 0.54 )	-0.45 ( -0.99 )
CRYOPYRIN ASSOCIATED PERIODIC SYNDROME	27	14706	7	14631888	21283	冷吡啉（冷炎素）相关周期性综合征	CONGENITAL, FAMILIAL AND GENETIC DISORDERS	各种先天性家族性遗传性疾病	3837.7 ( 1670.97 - 8814.03 )	3830.67 ( 21282.97 )	789.46 ( 393.72 )	9.62 ( 8.89 )
LYMPHOCYTE COUNT DECREASED	27	14706	7921	14623974	45.25	淋巴细胞计数降低	INVESTIGATIONS	各类检查	3.39 ( 2.32 - 4.95 )	3.39 ( 45.25 )	3.38 ( 2.46 )	1.76 ( 1.21 )
STAPHYLOCOCCAL INFECTION	26	14707	9332	14622563	29.28	葡萄球菌感染	INFECTIONS AND INFESTATIONS	感染及侵染类疾病	2.77 ( 1.88 - 4.07 )	2.77 ( 29.28 )	2.76 ( 2 )	1.47 ( 0.91 )
TACHYCARDIA	26	14707	30736	14601159	0.79	心动过速	CARDIAC DISORDERS	心脏器官疾病	0.84 ( 0.57 - 1.23 )	0.84 ( 0.79 )	0.84 ( 0.61 )	-0.25 ( -0.81 )
DEHYDRATION	26	14707	37619	14594276	3.73	脱水	METABOLISM AND NUTRITION DISORDERS	代谢及营养类疾病	0.69 ( 0.47 - 1.01 )	0.69 ( 3.73 )	0.69 ( 0.5 )	-0.54 ( -1.1 )
PRODUCT STORAGE ERROR	26	14707	19459	14612436	2.09	产品存储差错	INJURY, POISONING AND PROCEDURAL COMPLICATIONS	各类损伤、中毒及操作并发症	1.33 ( 0.9 - 1.95 )	1.33 ( 2.09 )	1.33 ( 0.96 )	0.41 ( -0.15 )
HEPATIC ENZYME INCREASED	25	14708	19356	14612539	1.56	肝酶升高	INVESTIGATIONS	各类检查	1.28 ( 0.87 - 1.9 )	1.28 ( 1.56 )	1.28 ( 0.92 )	0.36 ( -0.21 )
WHITE BLOOD CELL COUNT INCREASED	25	14708	13634	14618261	9.25	白细胞计数升高	INVESTIGATIONS	各类检查	1.82 ( 1.23 - 2.7 )	1.82 ( 9.25 )	1.82 ( 1.31 )	0.86 ( 0.3 )
CARDIAC FAILURE	25	14708	31136	14600759	1.29	心力衰竭	CARDIAC DISORDERS	心脏器官疾病	0.8 ( 0.54 - 1.18 )	0.8 ( 1.29 )	0.8 ( 0.57 )	-0.33 ( -0.89 )
RASH PRURITIC	25	14708	14004	14617891	8.42	瘙痒性皮疹	SKIN AND SUBCUTANEOUS TISSUE DISORDERS	皮肤及皮下组织类疾病	1.77 ( 1.2 - 2.63 )	1.77 ( 8.42 )	1.77 ( 1.28 )	0.83 ( 0.26 )
TREATMENT FAILURE	25	14708	17285	14614610	3.31	治疗失败	GENERAL DISORDERS AND ADMINISTRATION SITE CONDITIONS	全身性疾病及给药部位各种反应	1.44 ( 0.97 - 2.13 )	1.44 ( 3.31 )	1.44 ( 1.03 )	0.52 ( -0.04 )
PHARYNGITIS	24	14709	3046	14628849	141.78	咽炎	INFECTIONS AND INFESTATIONS	感染及侵染类疾病	7.84 ( 5.24 - 11.71 )	7.83 ( 141.78 )	7.77 ( 5.55 )	2.96 ( 2.38 )
GENERAL PHYSICAL HEALTH DETERIORATION	24	14709	33730	14598165	2.93	全身状况恶化	GENERAL DISORDERS AND ADMINISTRATION SITE CONDITIONS	全身性疾病及给药部位各种反应	0.71 ( 0.47 - 1.05 )	0.71 ( 2.93 )	0.71 ( 0.51 )	-0.5 ( -1.08 )
MUSCULOSKELETAL STIFFNESS	24	14709	19417	14612478	1.01	肌肉骨骼强直	MUSCULOSKELETAL AND CONNECTIVE TISSUE DISORDERS	各种肌肉骨骼及结缔组织疾病	1.23 ( 0.82 - 1.83 )	1.23 ( 1.01 )	1.23 ( 0.88 )	0.3 ( -0.28 )
RESPIRATORY TRACT INFECTION	24	14709	7467	14624428	36.03	呼吸道感染	INFECTIONS AND INFESTATIONS	感染及侵染类疾病	3.2 ( 2.14 - 4.77 )	3.19 ( 36.03 )	3.19 ( 2.28 )	1.67 ( 1.09 )
ECZEMA	24	14709	15778	14616117	4.14	湿疹	SKIN AND SUBCUTANEOUS TISSUE DISORDERS	皮肤及皮下组织类疾病	1.51 ( 1.01 - 2.26 )	1.51 ( 4.14 )	1.51 ( 1.08 )	0.59 ( 0.02 )
TRANSAMINASES INCREASED	24	14709	10541	14621354	16.86	转氨酶升高	INVESTIGATIONS	各类检查	2.26 ( 1.52 - 3.38 )	2.26 ( 16.86 )	2.26 ( 1.61 )	1.18 ( 0.6 )
PLATELET COUNT DECREASED	24	14709	38991	14592904	5.94	血小板计数降低	INVESTIGATIONS	各类检查	0.61 ( 0.41 - 0.91 )	0.61 ( 5.94 )	0.61 ( 0.44 )	-0.71 ( -1.29 )
PULMONARY HYPERTENSION	24	14709	7167	14624728	38.92	肺性高血压	RESPIRATORY, THORACIC AND MEDIASTINAL DISORDERS	呼吸系统、胸及纵隔疾病	3.33 ( 2.23 - 4.97 )	3.33 ( 38.92 )	3.32 ( 2.37 )	1.73 ( 1.15 )
ACUTE RESPIRATORY DISTRESS SYNDROME	23	14710	7170	14624725	34.4	急性呼吸窘迫综合征	RESPIRATORY, THORACIC AND MEDIASTINAL DISORDERS	呼吸系统、胸及纵隔疾病	3.19 ( 2.12 - 4.8 )	3.19 ( 34.4 )	3.18 ( 2.26 )	1.67 ( 1.08 )
SPLENOMEGALY	23	14710	4126	14627769	85.04	脾肿大	BLOOD AND LYMPHATIC SYSTEM DISORDERS	血液及淋巴系统疾病	5.54 ( 3.68 - 8.35 )	5.54 ( 85.04 )	5.51 ( 3.91 )	2.46 ( 1.87 )
INJECTION SITE SWELLING	23	14710	23120	14608775	0	注射部位肿胀	GENERAL DISORDERS AND ADMINISTRATION SITE CONDITIONS	全身性疾病及给药部位各种反应	0.99 ( 0.66 - 1.49 )	0.99 ( 0 )	0.99 ( 0.7 )	-0.02 ( -0.61 )
NEUTROPHIL COUNT DECREASED	23	14710	18606	14613289	0.97	中性粒细胞计数降低	INVESTIGATIONS	各类检查	1.23 ( 0.82 - 1.85 )	1.23 ( 0.97 )	1.23 ( 0.87 )	0.3 ( -0.29 )
RED BLOOD CELL SEDIMENTATION RATE INCREASED	22	14711	3432	14628463	98.9	红细胞沉降率升高	INVESTIGATIONS	各类检查	6.37 ( 4.19 - 9.7 )	6.37 ( 98.9 )	6.33 ( 4.46 )	2.66 ( 2.06 )
GASTROINTESTINAL HAEMORRHAGE	22	14711	28499	14603396	1.56	胃肠出血	GASTROINTESTINAL DISORDERS	胃肠系统疾病	0.77 ( 0.5 - 1.16 )	0.77 ( 1.56 )	0.77 ( 0.54 )	-0.38 ( -0.99 )
GASTROINTESTINAL DISORDER	22	14711	17937	14613958	0.86	胃肠疾病	GASTROINTESTINAL DISORDERS	胃肠系统疾病	1.22 ( 0.8 - 1.85 )	1.22 ( 0.86 )	1.22 ( 0.86 )	0.28 ( -0.32 )
PANCYTOPENIA	22	14711	26684	14605211	0.88	全血细胞减少症	BLOOD AND LYMPHATIC SYSTEM DISORDERS	血液及淋巴系统疾病	0.82 ( 0.54 - 1.24 )	0.82 ( 0.88 )	0.82 ( 0.58 )	-0.29 ( -0.89 )
ABSCESS	21	14712	4266	14627629	64.66	脓肿	INFECTIONS AND INFESTATIONS	感染及侵染类疾病	4.89 ( 3.19 - 7.52 )	4.89 ( 64.66 )	4.87 ( 3.4 )	2.28 ( 1.67 )
FOETAL EXPOSURE DURING PREGNANCY	21	14712	18700	14613195	0.25	妊娠过程中胎儿暴露	INJURY, POISONING AND PROCEDURAL COMPLICATIONS	各类损伤、中毒及操作并发症	1.12 ( 0.73 - 1.71 )	1.12 ( 0.25 )	1.12 ( 0.78 )	0.16 ( -0.46 )
SINUSITIS	21	14712	20868	14611027	0	鼻窦炎	INFECTIONS AND INFESTATIONS	感染及侵染类疾病	1 ( 0.65 - 1.53 )	1 ( 0 )	1 ( 0.7 )	0 ( -0.62 )
GAMMA-GLUTAMYLTRANSFERASE INCREASED	21	14712	11427	14620468	7.83	Γ-谷氨酰转移酶升高	INVESTIGATIONS	各类检查	1.83 ( 1.19 - 2.8 )	1.83 ( 7.83 )	1.82 ( 1.27 )	0.87 ( 0.25 )
HEPATIC FUNCTION ABNORMAL	21	14712	17467	14614428	0.66	肝功能异常	HEPATOBILIARY DISORDERS	肝胆系统疾病	1.19 ( 0.78 - 1.83 )	1.19 ( 0.66 )	1.19 ( 0.83 )	0.26 ( -0.36 )
INJECTION SITE URTICARIA	21	14712	6624	14625271	30.71	注射部位荨麻疹	GENERAL DISORDERS AND ADMINISTRATION SITE CONDITIONS	全身性疾病及给药部位各种反应	3.15 ( 2.05 - 4.84 )	3.15 ( 30.71 )	3.14 ( 2.19 )	1.65 ( 1.03 )
INJECTION SITE RASH	21	14712	8547	14623348	17.82	注射部位皮疹	GENERAL DISORDERS AND ADMINISTRATION SITE CONDITIONS	全身性疾病及给药部位各种反应	2.44 ( 1.59 - 3.75 )	2.44 ( 17.82 )	2.44 ( 1.7 )	1.28 ( 0.67 )
THERAPEUTIC RESPONSE DECREASED	21	14712	18262	14613633	0.37	治疗反应减弱	GENERAL DISORDERS AND ADMINISTRATION SITE CONDITIONS	全身性疾病及给药部位各种反应	1.14 ( 0.74 - 1.75 )	1.14 ( 0.37 )	1.14 ( 0.8 )	0.19 ( -0.42 )
CONJUNCTIVITIS	20	14713	6365	14625530	28.74	结膜炎	INFECTIONS AND INFESTATIONS	感染及侵染类疾病	3.12 ( 2.01 - 4.85 )	3.12 ( 28.74 )	3.11 ( 2.16 )	1.64 ( 1.01 )
HERPES ZOSTER	20	14713	15305	14616590	1.37	带状疱疹	INFECTIONS AND INFESTATIONS	感染及侵染类疾病	1.3 ( 0.84 - 2.01 )	1.3 ( 1.37 )	1.3 ( 0.9 )	0.38 ( -0.25 )
HAEMORRHAGE	20	14713	26534	14605361	1.69	出血	VASCULAR DISORDERS	血管与淋巴管类疾病	0.75 ( 0.48 - 1.16 )	0.75 ( 1.69 )	0.75 ( 0.52 )	-0.42 ( -1.05 )
CHRONIC OBSTRUCTIVE PULMONARY DISEASE	20	14713	12997	14618898	3.65	慢性阻塞性肺疾病	RESPIRATORY, THORACIC AND MEDIASTINAL DISORDERS	呼吸系统、胸及纵隔疾病	1.53 ( 0.99 - 2.37 )	1.53 ( 3.65 )	1.53 ( 1.06 )	0.61 ( -0.02 )
GAIT DISTURBANCE	20	14713	33482	14598413	5.59	步态障碍	GENERAL DISORDERS AND ADMINISTRATION SITE CONDITIONS	全身性疾病及给药部位各种反应	0.59 ( 0.38 - 0.92 )	0.59 ( 5.59 )	0.59 ( 0.41 )	-0.75 ( -1.38 )
DRUG HYPERSENSITIVITY	20	14713	66380	14565515	32.96	药物性超敏反应	IMMUNE SYSTEM DISORDERS	免疫系统疾病	0.3 ( 0.19 - 0.46 )	0.3 ( 32.96 )	0.3 ( 0.21 )	-1.74 ( -2.37 )
STOMATITIS	19	14714	17112	14614783	0.18	口腔黏膜炎	GASTROINTESTINAL DISORDERS	胃肠系统疾病	1.1 ( 0.7 - 1.73 )	1.1 ( 0.18 )	1.1 ( 0.76 )	0.14 ( -0.51 )
HEPATOCELLULAR INJURY	19	14714	7604	14624291	16.77	肝细胞损伤	HEPATOBILIARY DISORDERS	肝胆系统疾病	2.48 ( 1.58 - 3.9 )	2.48 ( 16.77 )	2.48 ( 1.7 )	1.31 ( 0.66 )
PULMONARY EMBOLISM	19	14714	34214	14597681	6.94	肺栓塞	RESPIRATORY, THORACIC AND MEDIASTINAL DISORDERS	呼吸系统、胸及纵隔疾病	0.55 ( 0.35 - 0.86 )	0.55 ( 6.94 )	0.55 ( 0.38 )	-0.86 ( -1.5 )
PLEURAL EFFUSION	19	14714	23430	14608465	0.89	胸腔积液	RESPIRATORY, THORACIC AND MEDIASTINAL DISORDERS	呼吸系统、胸及纵隔疾病	0.81 ( 0.51 - 1.26 )	0.81 ( 0.89 )	0.81 ( 0.55 )	-0.31 ( -0.96 )
HEPATOMEGALY	19	14714	3199	14628696	76.85	肝肿大	HEPATOBILIARY DISORDERS	肝胆系统疾病	5.9 ( 3.76 - 9.27 )	5.9 ( 76.85 )	5.87 ( 4.02 )	2.55 ( 1.91 )
EPSTEIN-BARR VIRUS INFECTION	19	14714	1809	14630086	160.35	EB病毒感染	INFECTIONS AND INFESTATIONS	感染及侵染类疾病	10.44 ( 6.64 - 16.42 )	10.43 ( 160.35 )	10.33 ( 7.08 )	3.37 ( 2.72 )
CROHN'S DISEASE	19	14714	13819	14618076	1.86	克罗恩氏病	GASTROINTESTINAL DISORDERS	胃肠系统疾病	1.37 ( 0.87 - 2.14 )	1.37 ( 1.86 )	1.36 ( 0.94 )	0.45 ( -0.2 )
CLUBBING	19	14714	99	14631796	3006.55	杵状指	MUSCULOSKELETAL AND CONNECTIVE TISSUE DISORDERS	各种肌肉骨骼及结缔组织疾病	190.85 ( 116.78 - 311.89 )	190.6 ( 3006.55 )	160.07 ( 106.13 )	7.32 ( 6.62 )
PERIPHERAL SWELLING	19	14714	29166	14602729	3.66	外周肿胀	GENERAL DISORDERS AND ADMINISTRATION SITE CONDITIONS	全身性疾病及给药部位各种反应	0.65 ( 0.41 - 1.01 )	0.65 ( 3.66 )	0.65 ( 0.44 )	-0.63 ( -1.27 )
INFLAMMATORY BOWEL DISEASE	19	14714	1579	14630316	188.4	炎症性肠病	GASTROINTESTINAL DISORDERS	胃肠系统疾病	11.96 ( 7.61 - 18.81 )	11.95 ( 188.4 )	11.82 ( 8.09 )	3.56 ( 2.91 )
RASH ERYTHEMATOUS	19	14714	12208	14619687	3.66	红色皮疹	SKIN AND SUBCUTANEOUS TISSUE DISORDERS	皮肤及皮下组织类疾病	1.55 ( 0.99 - 2.43 )	1.55 ( 3.66 )	1.54 ( 1.06 )	0.63 ( -0.02 )
DEAFNESS	18	14715	5175	14626720	31.29	耳聋	EAR AND LABYRINTH DISORDERS	耳及迷路类疾病	3.46 ( 2.18 - 5.49 )	3.45 ( 31.29 )	3.45 ( 2.34 )	1.78 ( 1.12 )
MOUTH ULCERATION	18	14715	5462	14626433	28.33	口腔溃疡	GASTROINTESTINAL DISORDERS	胃肠系统疾病	3.28 ( 2.06 - 5.2 )	3.27 ( 28.33 )	3.27 ( 2.22 )	1.71 ( 1.04 )
RENAL IMPAIRMENT	18	14715	29869	14602026	4.86	肾功能损害	RENAL AND URINARY DISORDERS	肾脏及泌尿系统疾病	0.6 ( 0.38 - 0.95 )	0.6 ( 4.86 )	0.6 ( 0.41 )	-0.74 ( -1.4 )
OTITIS MEDIA	18	14715	1231	14630664	223.39	中耳炎	INFECTIONS AND INFESTATIONS	感染及侵染类疾病	14.54 ( 9.13 - 23.16 )	14.52 ( 223.39 )	14.33 ( 9.7 )	3.84 ( 3.17 )
PRODUCTIVE COUGH	18	14715	9344	14622551	7.84	排痰性咳嗽	RESPIRATORY, THORACIC AND MEDIASTINAL DISORDERS	呼吸系统、胸及纵隔疾病	1.91 ( 1.21 - 3.04 )	1.91 ( 7.84 )	1.91 ( 1.3 )	0.93 ( 0.27 )
PERITONITIS	18	14715	4523	14627372	39.55	腹膜炎	INFECTIONS AND INFESTATIONS	感染及侵染类疾病	3.96 ( 2.49 - 6.29 )	3.95 ( 39.55 )	3.94 ( 2.67 )	1.98 ( 1.31 )
MIGRAINE	18	14715	14663	14617232	0.71	偏头痛	NERVOUS SYSTEM DISORDERS	各类神经系统疾病	1.22 ( 0.77 - 1.94 )	1.22 ( 0.71 )	1.22 ( 0.83 )	0.29 ( -0.38 )
LIVER FUNCTION TEST INCREASED	18	14715	7171	14624724	16.06	肝脏功能检查值升高	INVESTIGATIONS	各类检查	2.49 ( 1.57 - 3.96 )	2.49 ( 16.06 )	2.49 ( 1.69 )	1.32 ( 0.65 )
ERYSIPELAS	17	14716	2247	14629648	95.29	丹毒	INFECTIONS AND INFESTATIONS	感染及侵染类疾病	7.52 ( 4.67 - 12.12 )	7.51 ( 95.29 )	7.46 ( 5.01 )	2.9 ( 2.22 )
HAEMATOCHEZIA	17	14716	13303	14618592	0.97	便血	GASTROINTESTINAL DISORDERS	胃肠系统疾病	1.27 ( 0.79 - 2.04 )	1.27 ( 0.97 )	1.27 ( 0.85 )	0.34 ( -0.34 )
DRUG INTOLERANCE	17	14716	26626	14605269	3.59	药物不耐受	GENERAL DISORDERS AND ADMINISTRATION SITE CONDITIONS	全身性疾病及给药部位各种反应	0.63 ( 0.39 - 1.02 )	0.63 ( 3.59 )	0.63 ( 0.43 )	-0.66 ( -1.34 )
HYPERHIDROSIS	17	14716	28416	14603479	4.72	多汗	SKIN AND SUBCUTANEOUS TISSUE DISORDERS	皮肤及皮下组织类疾病	0.59 ( 0.37 - 0.96 )	0.59 ( 4.72 )	0.59 ( 0.4 )	-0.75 ( -1.43 )
INTERLEUKIN LEVEL INCREASED	17	14716	182	14631713	1411.39	白介素水平升高	INVESTIGATIONS	各类检查	92.87 ( 56.48 - 152.71 )	92.77 ( 1411.39 )	84.93 ( 56.02 )	6.41 ( 5.7 )
CONTUSION	17	14716	18738	14613157	0.18	挫伤	INJURY, POISONING AND PROCEDURAL COMPLICATIONS	各类损伤、中毒及操作并发症	0.9 ( 0.56 - 1.45 )	0.9 ( 0.18 )	0.9 ( 0.61 )	-0.15 ( -0.83 )
STRESS	17	14716	9863	14622032	5.03	应激	PSYCHIATRIC DISORDERS	精神病类	1.71 ( 1.06 - 2.76 )	1.71 ( 5.03 )	1.71 ( 1.15 )	0.77 ( 0.09 )
ABDOMINAL DISTENSION	17	14716	17158	14614737	0	腹胀	GASTROINTESTINAL DISORDERS	胃肠系统疾病	0.98 ( 0.61 - 1.58 )	0.98 ( 0 )	0.98 ( 0.66 )	-0.02 ( -0.7 )
SKIN DISORDER	17	14716	7258	14624637	12.83	皮肤病变	SKIN AND SUBCUTANEOUS TISSUE DISORDERS	皮肤及皮下组织类疾病	2.33 ( 1.45 - 3.75 )	2.33 ( 12.83 )	2.32 ( 1.56 )	1.22 ( 0.53 )
NECK PAIN	17	14716	11326	14620569	2.74	颈痛	MUSCULOSKELETAL AND CONNECTIVE TISSUE DISORDERS	各种肌肉骨骼及结缔组织疾病	1.49 ( 0.93 - 2.4 )	1.49 ( 2.74 )	1.49 ( 1 )	0.58 ( -0.11 )
INFLAMMATORY MARKER INCREASED	16	14717	1385	14630510	151.23	炎症标志物增加	INVESTIGATIONS	各类检查	11.48 ( 7.01 - 18.8 )	11.47 ( 151.23 )	11.35 ( 7.52 )	3.51 ( 2.8 )
IMPAIRED HEALING	16	14717	8189	14623706	7.28	愈合不良	GENERAL DISORDERS AND ADMINISTRATION SITE CONDITIONS	全身性疾病及给药部位各种反应	1.94 ( 1.19 - 3.17 )	1.94 ( 7.28 )	1.94 ( 1.29 )	0.96 ( 0.25 )
VERTIGO	16	14717	15600	14616295	0.01	眩晕	EAR AND LABYRINTH DISORDERS	耳及迷路类疾病	1.02 ( 0.62 - 1.66 )	1.02 ( 0.01 )	1.02 ( 0.68 )	0.03 ( -0.67 )
SKIN LESION	16	14717	7325	14624570	10.07	皮肤病损	SKIN AND SUBCUTANEOUS TISSUE DISORDERS	皮肤及皮下组织类疾病	2.17 ( 1.33 - 3.55 )	2.17 ( 10.07 )	2.17 ( 1.44 )	1.12 ( 0.41 )
ANXIETY	16	14717	43820	14588075	17.97	焦虑	PSYCHIATRIC DISORDERS	精神病类	0.36 ( 0.22 - 0.59 )	0.36 ( 17.97 )	0.36 ( 0.24 )	-1.46 ( -2.16 )
ALVEOLAR PROTEINOSIS	16	14717	194	14631701	1181.32	肺泡蛋白沉积症	RESPIRATORY, THORACIC AND MEDIASTINAL DISORDERS	呼吸系统、胸及纵隔疾病	82 ( 49.24 - 136.56 )	81.91 ( 1181.32 )	75.74 ( 49.43 )	6.24 ( 5.52 )
OEDEMA PERIPHERAL	16	14717	37834	14594061	12.84	外周水肿	GENERAL DISORDERS AND ADMINISTRATION SITE CONDITIONS	全身性疾病及给药部位各种反应	0.42 ( 0.26 - 0.68 )	0.42 ( 12.84 )	0.42 ( 0.28 )	-1.25 ( -1.95 )
MUCKLE-WELLS SYNDROME	16	14717	3	14631892	13376.2	穆 - 韦氏综合征	CONGENITAL, FAMILIAL AND GENETIC DISORDERS	各种先天性家族性遗传性疾病	5302.49 ( 1544.86 - 18200.01 )	5296.73 ( 13376.19 )	837.17 ( 298.31 )	9.71 ( 8.76 )
ATRIAL FIBRILLATION	16	14717	31964	14599931	8.15	房颤	CARDIAC DISORDERS	心脏器官疾病	0.5 ( 0.3 - 0.81 )	0.5 ( 8.15 )	0.5 ( 0.33 )	-1.01 ( -1.71 )
UPPER RESPIRATORY TRACT INFLAMMATION	16	14717	753	14631142	300.04	上呼吸道炎症	RESPIRATORY, THORACIC AND MEDIASTINAL DISORDERS	呼吸系统、胸及纵隔疾病	21.12 ( 12.87 - 34.67 )	21.1 ( 300.04 )	20.68 ( 13.66 )	4.37 ( 3.66 )
TREMOR	15	14718	33916	14597979	10.76	震颤	NERVOUS SYSTEM DISORDERS	各类神经系统疾病	0.44 ( 0.26 - 0.73 )	0.44 ( 10.76 )	0.44 ( 0.29 )	-1.19 ( -1.91 )
FALL	15	14718	78268	14553627	51.93	跌倒	INJURY, POISONING AND PROCEDURAL COMPLICATIONS	各类损伤、中毒及操作并发症	0.19 ( 0.11 - 0.31 )	0.19 ( 51.93 )	0.19 ( 0.12 )	-2.39 ( -3.11 )
SUBCUTANEOUS ABSCESS	15	14718	1523	14630372	117.11	皮下脓肿	INFECTIONS AND INFESTATIONS	感染及侵染类疾病	9.79 ( 5.89 - 16.28 )	9.78 ( 117.11 )	9.7 ( 6.33 )	3.28 ( 2.55 )
APPENDICITIS	15	14718	2996	14628899	47.37	阑尾炎	INFECTIONS AND INFESTATIONS	感染及侵染类疾病	4.98 ( 3 - 8.27 )	4.97 ( 47.37 )	4.95 ( 3.24 )	2.31 ( 1.58 )
DEPRESSION	15	14718	42554	14589341	18.15	抑郁	PSYCHIATRIC DISORDERS	精神病类	0.35 ( 0.21 - 0.58 )	0.35 ( 18.15 )	0.35 ( 0.23 )	-1.51 ( -2.24 )
ARTHROPATHY	15	14718	10949	14620946	1.43	关节病	MUSCULOSKELETAL AND CONNECTIVE TISSUE DISORDERS	各种肌肉骨骼及结缔组织疾病	1.36 ( 0.82 - 2.26 )	1.36 ( 1.43 )	1.36 ( 0.89 )	0.44 ( -0.28 )
OEDEMA	15	14718	17004	14614891	0.26	水肿	GENERAL DISORDERS AND ADMINISTRATION SITE CONDITIONS	全身性疾病及给药部位各种反应	0.88 ( 0.53 - 1.45 )	0.88 ( 0.26 )	0.88 ( 0.57 )	-0.19 ( -0.91 )
DRUG INEFFECTIVE FOR UNAPPROVED INDICATION	15	14718	9312	14622583	3.37	对非适应症用药无效	GENERAL DISORDERS AND ADMINISTRATION SITE CONDITIONS	全身性疾病及给药部位各种反应	1.6 ( 0.96 - 2.66 )	1.6 ( 3.37 )	1.6 ( 1.05 )	0.68 ( -0.05 )
CARDIAC ARREST	15	14718	32322	14599573	9.48	心脏停搏	CARDIAC DISORDERS	心脏器官疾病	0.46 ( 0.28 - 0.76 )	0.46 ( 9.48 )	0.46 ( 0.3 )	-1.12 ( -1.84 )
TACHYPNOEA	15	14718	4904	14626991	20.45	呼吸急促	RESPIRATORY, THORACIC AND MEDIASTINAL DISORDERS	呼吸系统、胸及纵隔疾病	3.04 ( 1.83 - 5.05 )	3.04 ( 20.45 )	3.03 ( 1.98 )	1.6 ( 0.88 )
LIVER DISORDER	15	14718	14566	14617329	0.01	肝脏疾病	HEPATOBILIARY DISORDERS	肝胆系统疾病	1.02 ( 0.62 - 1.7 )	1.02 ( 0.01 )	1.02 ( 0.67 )	0.03 ( -0.69 )
ANAPHYLACTIC REACTION	15	14718	19600	14612295	1.14	速发严重过敏反应	IMMUNE SYSTEM DISORDERS	免疫系统疾病	0.76 ( 0.46 - 1.26 )	0.76 ( 1.14 )	0.76 ( 0.5 )	-0.4 ( -1.12 )
LOSS OF PERSONAL INDEPENDENCE IN DAILY ACTIVITIES	15	14718	7922	14623973	6.18	日常活动自理能力丧失	SOCIAL CIRCUMSTANCES	社会环境	1.88 ( 1.13 - 3.12 )	1.88 ( 6.18 )	1.88 ( 1.23 )	0.91 ( 0.19 )
GASTRITIS	14	14719	8255	14623640	3.89	胃炎	GASTROINTESTINAL DISORDERS	胃肠系统疾病	1.68 ( 1 - 2.85 )	1.68 ( 3.89 )	1.68 ( 1.09 )	0.75 ( 0.01 )
ABDOMINAL DISCOMFORT	14	14719	27304	14604591	6.63	腹部不适	GASTROINTESTINAL DISORDERS	胃肠系统疾病	0.51 ( 0.3 - 0.86 )	0.51 ( 6.63 )	0.51 ( 0.33 )	-0.97 ( -1.72 )
ALOPECIA	14	14719	29884	14602011	8.62	脱发	SKIN AND SUBCUTANEOUS TISSUE DISORDERS	皮肤及皮下组织类疾病	0.46 ( 0.28 - 0.79 )	0.47 ( 8.62 )	0.47 ( 0.3 )	-1.1 ( -1.85 )
FEBRILE NEUTROPENIA	14	14719	29303	14602592	8.16	发热性中性粒细胞减少症	BLOOD AND LYMPHATIC SYSTEM DISORDERS	血液及淋巴系统疾病	0.47 ( 0.28 - 0.8 )	0.47 ( 8.16 )	0.47 ( 0.31 )	-1.07 ( -1.82 )
THERAPY NON-RESPONDER	14	14719	11190	14620705	0.66	治疗无反应者	GENERAL DISORDERS AND ADMINISTRATION SITE CONDITIONS	全身性疾病及给药部位各种反应	1.24 ( 0.74 - 2.1 )	1.24 ( 0.66 )	1.24 ( 0.8 )	0.31 ( -0.43 )
INJECTION SITE BRUISING	14	14719	15808	14616087	0.23	注射部位瘀青	GENERAL DISORDERS AND ADMINISTRATION SITE CONDITIONS	全身性疾病及给药部位各种反应	0.88 ( 0.52 - 1.49 )	0.88 ( 0.23 )	0.88 ( 0.57 )	-0.18 ( -0.93 )
INSOMNIA	14	14719	43128	14588767	19.99	失眠	PSYCHIATRIC DISORDERS	精神病类	0.32 ( 0.19 - 0.54 )	0.32 ( 19.99 )	0.32 ( 0.21 )	-1.63 ( -2.38 )
BLOOD PRESSURE DECREASED	14	14719	16425	14615470	0.39	血压降低	INVESTIGATIONS	各类检查	0.85 ( 0.5 - 1.43 )	0.85 ( 0.39 )	0.85 ( 0.55 )	-0.24 ( -0.99 )
LOSS OF CONSCIOUSNESS	14	14719	33074	14598821	11.21	意识丧失	NERVOUS SYSTEM DISORDERS	各类神经系统疾病	0.42 ( 0.25 - 0.71 )	0.42 ( 11.21 )	0.42 ( 0.27 )	-1.25 ( -1.99 )
RESPIRATORY DISTRESS	14	14719	9855	14622040	1.67	呼吸窘迫	RESPIRATORY, THORACIC AND MEDIASTINAL DISORDERS	呼吸系统、胸及纵隔疾病	1.41 ( 0.84 - 2.38 )	1.41 ( 1.67 )	1.41 ( 0.91 )	0.5 ( -0.25 )
ANGIOEDEMA	14	14719	20979	14610916	2.4	血管性水肿	SKIN AND SUBCUTANEOUS TISSUE DISORDERS	皮肤及皮下组织类疾病	0.66 ( 0.39 - 1.12 )	0.66 ( 2.4 )	0.66 ( 0.43 )	-0.59 ( -1.34 )
PANCREATITIS	14	14719	17948	14613947	0.92	胰腺炎	GASTROINTESTINAL DISORDERS	胃肠系统疾病	0.77 ( 0.46 - 1.31 )	0.77 ( 0.92 )	0.77 ( 0.5 )	-0.37 ( -1.11 )
ENTEROCOLITIS	14	14719	2773	14629122	44.77	小肠结肠炎	GASTROINTESTINAL DISORDERS	胃肠系统疾病	5.02 ( 2.97 - 8.49 )	5.01 ( 44.77 )	4.99 ( 3.22 )	2.32 ( 1.57 )
HYPOXIA	14	14719	13402	14618493	0.02	缺氧	RESPIRATORY, THORACIC AND MEDIASTINAL DISORDERS	呼吸系统、胸及纵隔疾病	1.04 ( 0.61 - 1.75 )	1.04 ( 0.02 )	1.04 ( 0.67 )	0.05 ( -0.69 )
FUNGAL INFECTION	14	14719	7413	14624482	5.71	真菌感染	INFECTIONS AND INFESTATIONS	感染及侵染类疾病	1.88 ( 1.11 - 3.17 )	1.88 ( 5.71 )	1.87 ( 1.21 )	0.91 ( 0.16 )
MYOCARDIAL INFARCTION	14	14719	44334	14587561	21.09	心肌梗死	CARDIAC DISORDERS	心脏器官疾病	0.31 ( 0.19 - 0.53 )	0.31 ( 21.09 )	0.31 ( 0.2 )	-1.67 ( -2.42 )
AMYLOIDOSIS	14	14719	769	14631126	221.87	淀粉样变性	IMMUNE SYSTEM DISORDERS	免疫系统疾病	18.1 ( 10.66 - 30.71 )	18.08 ( 221.87 )	17.78 ( 11.42 )	4.15 ( 3.4 )
STREPTOCOCCAL INFECTION	13	14720	1528	14630367	84.67	链球菌感染	INFECTIONS AND INFESTATIONS	感染及侵染类疾病	8.46 ( 4.9 - 14.6 )	8.45 ( 84.67 )	8.39 ( 5.31 )	3.07 ( 2.29 )
PERICARDIAL EFFUSION	13	14720	8074	14623821	2.91	心包积液	CARDIAC DISORDERS	心脏器官疾病	1.6 ( 0.93 - 2.76 )	1.6 ( 2.91 )	1.6 ( 1.01 )	0.68 ( -0.1 )
LOWER RESPIRATORY TRACT INFECTION	13	14720	7963	14623932	3.09	下呼吸道感染	INFECTIONS AND INFESTATIONS	感染及侵染类疾病	1.62 ( 0.94 - 2.8 )	1.62 ( 3.09 )	1.62 ( 1.03 )	0.7 ( -0.08 )
PHARYNGITIS STREPTOCOCCAL	13	14720	1965	14629930	61	链球菌性咽炎	INFECTIONS AND INFESTATIONS	感染及侵染类疾病	6.58 ( 3.81 - 11.35 )	6.57 ( 61 )	6.53 ( 4.14 )	2.71 ( 1.93 )
SYNCOPE	13	14720	32380	14599515	11.81	晕厥	NERVOUS SYSTEM DISORDERS	各类神经系统疾病	0.4 ( 0.23 - 0.69 )	0.4 ( 11.81 )	0.4 ( 0.25 )	-1.33 ( -2.1 )
INJECTION SITE WARMTH	13	14720	7241	14624654	4.46	注射部位发热	GENERAL DISORDERS AND ADMINISTRATION SITE CONDITIONS	全身性疾病及给药部位各种反应	1.78 ( 1.03 - 3.07 )	1.78 ( 4.46 )	1.78 ( 1.13 )	0.83 ( 0.06 )
BLOOD PRESSURE INCREASED	13	14720	28206	14603689	8.36	血压升高	INVESTIGATIONS	各类检查	0.46 ( 0.27 - 0.79 )	0.46 ( 8.36 )	0.46 ( 0.29 )	-1.13 ( -1.9 )
BLISTER	13	14720	11436	14620459	0.19	水疱	SKIN AND SUBCUTANEOUS TISSUE DISORDERS	皮肤及皮下组织类疾病	1.13 ( 0.66 - 1.95 )	1.13 ( 0.19 )	1.13 ( 0.72 )	0.17 ( -0.6 )
ILL-DEFINED DISORDER	13	14720	7619	14624276	3.7	未明确定义的疾病	GENERAL DISORDERS AND ADMINISTRATION SITE CONDITIONS	全身性疾病及给药部位各种反应	1.7 ( 0.98 - 2.92 )	1.69 ( 3.7 )	1.69 ( 1.07 )	0.76 ( -0.01 )
MUSCULAR WEAKNESS	13	14720	25003	14606892	5.9	肌无力	MUSCULOSKELETAL AND CONNECTIVE TISSUE DISORDERS	各种肌肉骨骼及结缔组织疾病	0.52 ( 0.3 - 0.89 )	0.52 ( 5.9 )	0.52 ( 0.33 )	-0.95 ( -1.72 )
OSTEOMYELITIS	13	14720	5163	14626732	11.68	骨髓炎	INFECTIONS AND INFESTATIONS	感染及侵染类疾病	2.5 ( 1.45 - 4.31 )	2.5 ( 11.68 )	2.5 ( 1.58 )	1.32 ( 0.55 )
BACTERAEMIA	13	14720	4243	14627652	17.78	菌血症	INFECTIONS AND INFESTATIONS	感染及侵染类疾病	3.04 ( 1.77 - 5.25 )	3.04 ( 17.78 )	3.04 ( 1.93 )	1.6 ( 0.83 )
PNEUMOCYSTIS JIROVECII PNEUMONIA	13	14720	3997	14627898	19.96	耶氏肺孢子虫肺炎	INFECTIONS AND INFESTATIONS	感染及侵染类疾病	3.23 ( 1.87 - 5.57 )	3.23 ( 19.96 )	3.22 ( 2.04 )	1.69 ( 0.92 )
DIVERTICULITIS	13	14720	7380	14624515	4.17	憩室炎	INFECTIONS AND INFESTATIONS	感染及侵染类疾病	1.75 ( 1.02 - 3.02 )	1.75 ( 4.17 )	1.75 ( 1.11 )	0.81 ( 0.03 )
PRODUCT SUPPLY ISSUE	13	14720	814	14631081	178.18	产品供应问题	PRODUCT ISSUES	产品问题	15.87 ( 9.18 - 27.46 )	15.86 ( 178.18 )	15.63 ( 9.88 )	3.97 ( 3.19 )
MENINGITIS	12	14721	2268	14629627	41.13	脑膜炎	INFECTIONS AND INFESTATIONS	感染及侵染类疾病	5.26 ( 2.98 - 9.27 )	5.25 ( 41.13 )	5.23 ( 3.25 )	2.39 ( 1.58 )
MUSCLE SPASMS	12	14721	34378	14597517	14.81	肌痉挛	MUSCULOSKELETAL AND CONNECTIVE TISSUE DISORDERS	各种肌肉骨骼及结缔组织疾病	0.35 ( 0.2 - 0.61 )	0.35 ( 14.81 )	0.35 ( 0.22 )	-1.53 ( -2.33 )
VARICELLA	12	14721	772	14631123	159.55	水痘	INFECTIONS AND INFESTATIONS	感染及侵染类疾病	15.45 ( 8.73 - 27.33 )	15.44 ( 159.55 )	15.22 ( 9.44 )	3.93 ( 3.12 )
OSTEOARTHRITIS	12	14721	10293	14621602	0.26	骨关节炎	MUSCULOSKELETAL AND CONNECTIVE TISSUE DISORDERS	各种肌肉骨骼及结缔组织疾病	1.16 ( 0.66 - 2.04 )	1.16 ( 0.26 )	1.16 ( 0.72 )	0.21 ( -0.59 )
PSORIASIS	12	14721	29686	14602209	10.73	银屑病	SKIN AND SUBCUTANEOUS TISSUE DISORDERS	皮肤及皮下组织类疾病	0.4 ( 0.23 - 0.71 )	0.4 ( 10.73 )	0.4 ( 0.25 )	-1.32 ( -2.12 )
SWELLING FACE	12	14721	14533	14617362	0.47	面肿	GENERAL DISORDERS AND ADMINISTRATION SITE CONDITIONS	全身性疾病及给药部位各种反应	0.82 ( 0.47 - 1.44 )	0.82 ( 0.47 )	0.82 ( 0.51 )	-0.29 ( -1.09 )
ASTHMA	12	14721	26826	14605069	8.35	哮喘	RESPIRATORY, THORACIC AND MEDIASTINAL DISORDERS	呼吸系统、胸及纵隔疾病	0.44 ( 0.25 - 0.78 )	0.44 ( 8.35 )	0.44 ( 0.28 )	-1.17 ( -1.97 )
MUSCULOSKELETAL PAIN	12	14721	13371	14618524	0.16	骨骼肌肉疼痛	MUSCULOSKELETAL AND CONNECTIVE TISSUE DISORDERS	各种肌肉骨骼及结缔组织疾病	0.89 ( 0.51 - 1.57 )	0.89 ( 0.16 )	0.89 ( 0.55 )	-0.17 ( -0.97 )
PLEURISY	12	14721	2193	14629702	43.19	胸膜炎	RESPIRATORY, THORACIC AND MEDIASTINAL DISORDERS	呼吸系统、胸及纵隔疾病	5.44 ( 3.08 - 9.59 )	5.43 ( 43.19 )	5.41 ( 3.36 )	2.44 ( 1.63 )
ANGINA PECTORIS	12	14721	9998	14621897	0.37	心绞痛	CARDIAC DISORDERS	心脏器官疾病	1.19 ( 0.68 - 2.1 )	1.19 ( 0.37 )	1.19 ( 0.74 )	0.25 ( -0.55 )
PNEUMONITIS	12	14721	10802	14621093	0.12	肺部炎症	RESPIRATORY, THORACIC AND MEDIASTINAL DISORDERS	呼吸系统、胸及纵隔疾病	1.1 ( 0.63 - 1.94 )	1.1 ( 0.12 )	1.1 ( 0.69 )	0.14 ( -0.66 )
HEPATIC CYTOLYSIS	12	14721	6481	14625414	4.59	肝细胞溶解	HEPATOBILIARY DISORDERS	肝胆系统疾病	1.84 ( 1.04 - 3.24 )	1.84 ( 4.59 )	1.84 ( 1.14 )	0.88 ( 0.08 )
AGRANULOCYTOSIS	11	14722	9149	14622746	0.35	粒细胞缺乏症	BLOOD AND LYMPHATIC SYSTEM DISORDERS	血液及淋巴系统疾病	1.19 ( 0.66 - 2.16 )	1.19 ( 0.35 )	1.19 ( 0.73 )	0.26 ( -0.58 )
COLITIS	11	14722	11997	14619898	0.1	结肠炎	GASTROINTESTINAL DISORDERS	胃肠系统疾病	0.91 ( 0.5 - 1.64 )	0.91 ( 0.1 )	0.91 ( 0.56 )	-0.13 ( -0.97 )
CHEST DISCOMFORT	11	14722	23199	14608696	6.55	胸部不适	GENERAL DISORDERS AND ADMINISTRATION SITE CONDITIONS	全身性疾病及给药部位各种反应	0.47 ( 0.26 - 0.85 )	0.47 ( 6.55 )	0.47 ( 0.29 )	-1.09 ( -1.92 )
PARAESTHESIA	11	14722	34057	14597838	15.85	异常感觉	NERVOUS SYSTEM DISORDERS	各类神经系统疾病	0.32 ( 0.18 - 0.58 )	0.32 ( 15.85 )	0.32 ( 0.2 )	-1.64 ( -2.47 )
VISION BLURRED	11	14722	26117	14605778	8.91	视物模糊	EYE DISORDERS	眼器官疾病	0.42 ( 0.23 - 0.75 )	0.42 ( 8.91 )	0.42 ( 0.26 )	-1.26 ( -2.09 )
GASTROINTESTINAL INFECTION	11	14722	1888	14630007	43.3	胃肠感染	INFECTIONS AND INFESTATIONS	感染及侵染类疾病	5.79 ( 3.2 - 10.48 )	5.79 ( 43.3 )	5.76 ( 3.51 )	2.53 ( 1.69 )
AUTOINFLAMMATORY DISEASE	11	14722	40	14631855	2339.05	自身炎症性疾病	IMMUNE SYSTEM DISORDERS	免疫系统疾病	273.32 ( 140.21 - 532.78 )	273.11 ( 2339.05 )	214.42 ( 122.66 )	7.74 ( 6.82 )
BASAL CELL CARCINOMA	11	14722	5329	14626566	5.91	基底细胞癌	NEOPLASMS BENIGN, MALIGNANT AND UNSPECIFIED (INCL CYSTS AND POLYPS)	良性、恶性及性质不明的肿瘤（包括囊状和息肉状）	2.05 ( 1.13 - 3.71 )	2.05 ( 5.91 )	2.05 ( 1.25 )	1.03 ( 0.2 )
DIABETES MELLITUS	11	14722	15026	14616869	1.13	糖尿病	METABOLISM AND NUTRITION DISORDERS	代谢及营养类疾病	0.73 ( 0.4 - 1.31 )	0.73 ( 1.13 )	0.73 ( 0.44 )	-0.46 ( -1.29 )
DECREASED IMMUNE RESPONSIVENESS	11	14722	1227	14630668	76.49	免疫反应降低	IMMUNE SYSTEM DISORDERS	免疫系统疾病	8.91 ( 4.92 - 16.13 )	8.9 ( 76.49 )	8.83 ( 5.37 )	3.14 ( 2.31 )
HEPATOSPLENOMEGALY	11	14722	1041	14630854	93.5	肝脾肿大	HEPATOBILIARY DISORDERS	肝胆系统疾病	10.5 ( 5.8 - 19.03 )	10.49 ( 93.5 )	10.39 ( 6.32 )	3.38 ( 2.54 )
SHOCK	11	14722	8434	14623461	0.74	休克	VASCULAR DISORDERS	血管与淋巴管类疾病	1.3 ( 0.72 - 2.34 )	1.3 ( 0.74 )	1.29 ( 0.79 )	0.37 ( -0.46 )
OCULAR HYPERAEMIA	11	14722	9668	14622227	0.16	眼充血	EYE DISORDERS	眼器官疾病	1.13 ( 0.63 - 2.04 )	1.13 ( 0.16 )	1.13 ( 0.69 )	0.18 ( -0.66 )
BODY TEMPERATURE INCREASED	11	14722	5134	14626761	6.56	体温升高	INVESTIGATIONS	各类检查	2.13 ( 1.18 - 3.85 )	2.13 ( 6.56 )	2.13 ( 1.3 )	1.09 ( 0.25 )
UROSEPSIS	11	14722	4017	14627878	11.93	尿脓毒症	INFECTIONS AND INFESTATIONS	感染及侵染类疾病	2.72 ( 1.51 - 4.92 )	2.72 ( 11.93 )	2.71 ( 1.65 )	1.44 ( 0.61 )
SKIN REACTION	11	14722	4237	14627658	10.6	皮肤反应	SKIN AND SUBCUTANEOUS TISSUE DISORDERS	皮肤及皮下组织类疾病	2.58 ( 1.43 - 4.66 )	2.58 ( 10.6 )	2.57 ( 1.57 )	1.36 ( 0.53 )
INJECTION SITE INDURATION	11	14722	3929	14627966	12.51	注射部位硬结	GENERAL DISORDERS AND ADMINISTRATION SITE CONDITIONS	全身性疾病及给药部位各种反应	2.78 ( 1.54 - 5.03 )	2.78 ( 12.51 )	2.78 ( 1.69 )	1.47 ( 0.64 )
ASCITES	11	14722	11903	14619992	0.08	腹水	GASTROINTESTINAL DISORDERS	胃肠系统疾病	0.92 ( 0.51 - 1.66 )	0.92 ( 0.08 )	0.92 ( 0.56 )	-0.12 ( -0.96 )
INTENTIONAL PRODUCT MISUSE	11	14722	16717	14615178	2.02	有意误用产品	INJURY, POISONING AND PROCEDURAL COMPLICATIONS	各类损伤、中毒及操作并发症	0.65 ( 0.36 - 1.18 )	0.65 ( 2.02 )	0.65 ( 0.4 )	-0.61 ( -1.45 )
UVEITIS	10	14723	4457	14627438	6.76	葡萄膜炎	EYE DISORDERS	眼器官疾病	2.23 ( 1.2 - 4.15 )	2.23 ( 6.76 )	2.23 ( 1.32 )	1.15 ( 0.28 )
RHINITIS	10	14723	2125	14629770	28.74	鼻炎	INFECTIONS AND INFESTATIONS	感染及侵染类疾病	4.68 ( 2.51 - 8.71 )	4.67 ( 28.74 )	4.66 ( 2.77 )	2.22 ( 1.35 )
POLYARTHRITIS	10	14723	1958	14629937	32.53	多发性关节炎	MUSCULOSKELETAL AND CONNECTIVE TISSUE DISORDERS	各种肌肉骨骼及结缔组织疾病	5.07 ( 2.73 - 9.45 )	5.07 ( 32.53 )	5.05 ( 3 )	2.34 ( 1.46 )
NORMAL NEWBORN	10	14723	1508	14630387	47.07	正常新生儿	PREGNANCY, PUERPERIUM AND PERINATAL CONDITIONS	妊娠期、产褥期及围产期状况	6.59 ( 3.54 - 12.27 )	6.59 ( 47.07 )	6.55 ( 3.89 )	2.71 ( 1.84 )
HYPOACUSIS	10	14723	5676	14626219	3.21	听觉减退	EAR AND LABYRINTH DISORDERS	耳及迷路类疾病	1.75 ( 0.94 - 3.26 )	1.75 ( 3.21 )	1.75 ( 1.04 )	0.81 ( -0.07 )
HYPOAESTHESIA	10	14723	30595	14601300	14.08	感觉减退	NERVOUS SYSTEM DISORDERS	各类神经系统疾病	0.32 ( 0.17 - 0.6 )	0.32 ( 14.08 )	0.32 ( 0.19 )	-1.62 ( -2.49 )
BACTERIAL INFECTION	10	14723	4531	14627364	6.47	细菌性感染	INFECTIONS AND INFESTATIONS	感染及侵染类疾病	2.19 ( 1.18 - 4.08 )	2.19 ( 6.47 )	2.19 ( 1.3 )	1.13 ( 0.26 )
HYPOKALAEMIA	10	14723	20138	14611757	5.21	低钾血症	METABOLISM AND NUTRITION DISORDERS	代谢及营养类疾病	0.49 ( 0.27 - 0.92 )	0.49 ( 5.21 )	0.49 ( 0.29 )	-1.02 ( -1.89 )
LEUKOCYTOSIS	10	14723	7077	14624818	1.16	白细胞增多症	BLOOD AND LYMPHATIC SYSTEM DISORDERS	血液及淋巴系统疾病	1.4 ( 0.75 - 2.61 )	1.4 ( 1.16 )	1.4 ( 0.83 )	0.49 ( -0.38 )
ABORTION SPONTANEOUS	10	14723	11752	14620143	0.28	自发流产	PREGNANCY, PUERPERIUM AND PERINATAL CONDITIONS	妊娠期、产褥期及围产期状况	0.84 ( 0.45 - 1.57 )	0.85 ( 0.28 )	0.85 ( 0.5 )	-0.24 ( -1.11 )
BLOOD ALKALINE PHOSPHATASE INCREASED	10	14723	11789	14620106	0.29	血碱性磷酸酶升高	INVESTIGATIONS	各类检查	0.84 ( 0.45 - 1.57 )	0.84 ( 0.29 )	0.84 ( 0.5 )	-0.25 ( -1.12 )
CONCOMITANT DISEASE PROGRESSION	10	14723	1078	14630817	72.55	伴随疾病进展	GENERAL DISORDERS AND ADMINISTRATION SITE CONDITIONS	全身性疾病及给药部位各种反应	9.22 ( 4.94 - 17.19 )	9.21 ( 72.55 )	9.14 ( 5.43 )	3.19 ( 2.32 )
PYELONEPHRITIS	10	14723	3642	14628253	10.91	肾盂肾炎	INFECTIONS AND INFESTATIONS	感染及侵染类疾病	2.73 ( 1.47 - 5.08 )	2.73 ( 10.91 )	2.72 ( 1.62 )	1.44 ( 0.57 )
CARDIAC DISORDER	10	14723	15424	14616471	1.97	心脏疾病	CARDIAC DISORDERS	心脏器官疾病	0.64 ( 0.35 - 1.2 )	0.64 ( 1.97 )	0.64 ( 0.38 )	-0.63 ( -1.51 )
VISUAL IMPAIRMENT	10	14723	19393	14612502	4.65	视觉损害	EYE DISORDERS	眼器官疾病	0.51 ( 0.28 - 0.95 )	0.51 ( 4.65 )	0.51 ( 0.3 )	-0.96 ( -1.84 )
SYNOVITIS	10	14723	4617	14627278	6.15	滑膜炎	MUSCULOSKELETAL AND CONNECTIVE TISSUE DISORDERS	各种肌肉骨骼及结缔组织疾病	2.15 ( 1.16 - 4 )	2.15 ( 6.15 )	2.15 ( 1.28 )	1.1 ( 0.23 )
FEELING HOT	10	14723	9927	14621968	0	感觉热	GENERAL DISORDERS AND ADMINISTRATION SITE CONDITIONS	全身性疾病及给药部位各种反应	1 ( 0.54 - 1.86 )	1 ( 0 )	1 ( 0.6 )	0 ( -0.87 )
PNEUMONIA ASPIRATION	10	14723	10695	14621200	0.05	感染性吸入性肺炎	INFECTIONS AND INFESTATIONS	感染及侵染类疾病	0.93 ( 0.5 - 1.73 )	0.93 ( 0.05 )	0.93 ( 0.55 )	-0.11 ( -0.98 )
EAR PAIN	10	14723	3596	14628299	11.21	耳痛	EAR AND LABYRINTH DISORDERS	耳及迷路类疾病	2.76 ( 1.49 - 5.14 )	2.76 ( 11.21 )	2.76 ( 1.64 )	1.46 ( 0.59 )
EAR INFECTION	10	14723	4565	14627330	6.34	耳部感染	INFECTIONS AND INFESTATIONS	感染及侵染类疾病	2.18 ( 1.17 - 4.05 )	2.18 ( 6.34 )	2.17 ( 1.29 )	1.12 ( 0.25 )
BURNING SENSATION	10	14723	11774	14620121	0.29	烧灼感	NERVOUS SYSTEM DISORDERS	各类神经系统疾病	0.84 ( 0.45 - 1.57 )	0.84 ( 0.29 )	0.84 ( 0.5 )	-0.25 ( -1.12 )
DEEP VEIN THROMBOSIS	10	14723	23520	14608375	7.91	深静脉血栓形成	VASCULAR DISORDERS	血管与淋巴管类疾病	0.42 ( 0.23 - 0.78 )	0.42 ( 7.91 )	0.42 ( 0.25 )	-1.24 ( -2.11 )
TUMOUR NECROSIS FACTOR RECEPTOR-ASSOCIATED PERIODIC SYNDROME	10	14723	7	14631888	5833.76	肿瘤坏死因子受体相关性周期热综合征	CONGENITAL, FAMILIAL AND GENETIC DISORDERS	各种先天性家族性遗传性疾病	1419.73 ( 540.33 - 3730.35 )	1418.77 ( 5833.76 )	584.79 ( 260.59 )	9.19 ( 8.09 )
NEUTROPHIL COUNT INCREASED	10	14723	4588	14627307	6.25	中性粒细胞计数升高	INVESTIGATIONS	各类检查	2.17 ( 1.16 - 4.03 )	2.16 ( 6.25 )	2.16 ( 1.29 )	1.11 ( 0.24 )
CONTRAINDICATED PRODUCT ADMINISTERED	10	14723	6055	14625840	2.5	给予了禁忌产品	INJURY, POISONING AND PROCEDURAL COMPLICATIONS	各类损伤、中毒及操作并发症	1.64 ( 0.88 - 3.05 )	1.64 ( 2.5 )	1.64 ( 0.98 )	0.71 ( -0.16 )
HEART RATE INCREASED	10	14723	16039	14615856	2.34	心率升高	INVESTIGATIONS	各类检查	0.62 ( 0.33 - 1.15 )	0.62 ( 2.34 )	0.62 ( 0.37 )	-0.69 ( -1.56 )
INFLUENZA LIKE ILLNESS	10	14723	16592	14615303	2.69	流感样疾病	GENERAL DISORDERS AND ADMINISTRATION SITE CONDITIONS	全身性疾病及给药部位各种反应	0.6 ( 0.32 - 1.11 )	0.6 ( 2.69 )	0.6 ( 0.36 )	-0.74 ( -1.61 )
HEPATIC STEATOSIS	10	14723	6107	14625788	2.41	肝脂肪变性	HEPATOBILIARY DISORDERS	肝胆系统疾病	1.63 ( 0.87 - 3.03 )	1.63 ( 2.41 )	1.63 ( 0.97 )	0.7 ( -0.17 )
NIGHT SWEATS	10	14723	5923	14625972	2.73	盗汗	SKIN AND SUBCUTANEOUS TISSUE DISORDERS	皮肤及皮下组织类疾病	1.68 ( 0.9 - 3.12 )	1.68 ( 2.73 )	1.68 ( 1 )	0.74 ( -0.13 )
PNEUMONIA BACTERIAL	10	14723	3462	14628433	12.14	细菌性肺炎	INFECTIONS AND INFESTATIONS	感染及侵染类疾病	2.87 ( 1.54 - 5.34 )	2.87 ( 12.14 )	2.86 ( 1.7 )	1.52 ( 0.65 )
BLOOD CREATININE INCREASED	10	14723	26114	14605781	10.11	血肌酐升高	INVESTIGATIONS	各类检查	0.38 ( 0.2 - 0.71 )	0.38 ( 10.11 )	0.38 ( 0.23 )	-1.39 ( -2.26 )
BLOOD CREATINE PHOSPHOKINASE INCREASED	9	14724	15153	14616742	2.57	血肌酸磷酸激酶升高	INVESTIGATIONS	各类检查	0.59 ( 0.31 - 1.13 )	0.59 ( 2.57 )	0.59 ( 0.34 )	-0.76 ( -1.67 )
ABDOMINAL PAIN LOWER	9	14724	6365	14625530	1.05	下腹痛	GASTROINTESTINAL DISORDERS	胃肠系统疾病	1.4 ( 0.73 - 2.7 )	1.4 ( 1.05 )	1.4 ( 0.81 )	0.49 ( -0.42 )
PULMONARY OEDEMA	9	14724	12536	14619359	1.04	肺水肿	RESPIRATORY, THORACIC AND MEDIASTINAL DISORDERS	呼吸系统、胸及纵隔疾病	0.71 ( 0.37 - 1.37 )	0.71 ( 1.04 )	0.71 ( 0.41 )	-0.49 ( -1.4 )
EOSINOPHIL COUNT INCREASED	9	14724	3468	14628427	8.67	嗜酸粒细胞计数增多	INVESTIGATIONS	各类检查	2.58 ( 1.34 - 4.96 )	2.58 ( 8.67 )	2.57 ( 1.49 )	1.36 ( 0.45 )
NERVOUS SYSTEM DISORDER	9	14724	6071	14625824	1.36	神经系统病变	NERVOUS SYSTEM DISORDERS	各类神经系统疾病	1.47 ( 0.77 - 2.83 )	1.47 ( 1.36 )	1.47 ( 0.85 )	0.56 ( -0.36 )
BLOOD TEST ABNORMAL	9	14724	2622	14629273	15.27	血液检查异常	INVESTIGATIONS	各类检查	3.41 ( 1.77 - 6.56 )	3.41 ( 15.27 )	3.4 ( 1.97 )	1.77 ( 0.85 )
HAEMORRHOIDS	9	14724	5291	14626604	2.53	痔疮	GASTROINTESTINAL DISORDERS	胃肠系统疾病	1.69 ( 0.88 - 3.25 )	1.69 ( 2.53 )	1.69 ( 0.98 )	0.76 ( -0.16 )
DYSURIA	9	14724	8402	14623493	0.03	排尿困难	RENAL AND URINARY DISORDERS	肾脏及泌尿系统疾病	1.06 ( 0.55 - 2.05 )	1.06 ( 0.03 )	1.06 ( 0.62 )	0.09 ( -0.82 )
WHEEZING	9	14724	14094	14617801	1.9	哮鸣	RESPIRATORY, THORACIC AND MEDIASTINAL DISORDERS	呼吸系统、胸及纵隔疾病	0.63 ( 0.33 - 1.22 )	0.63 ( 1.9 )	0.63 ( 0.37 )	-0.66 ( -1.57 )
SYRINGE ISSUE	9	14724	4429	14627466	4.61	针管问题	PRODUCT ISSUES	产品问题	2.02 ( 1.05 - 3.88 )	2.02 ( 4.61 )	2.02 ( 1.17 )	1.01 ( 0.1 )
METASTASES TO LIVER	9	14724	6789	14625106	0.68	肝转移	NEOPLASMS BENIGN, MALIGNANT AND UNSPECIFIED (INCL CYSTS AND POLYPS)	良性、恶性及性质不明的肿瘤（包括囊状和息肉状）	1.32 ( 0.68 - 2.53 )	1.32 ( 0.68 )	1.32 ( 0.76 )	0.4 ( -0.52 )
LIVER FUNCTION TEST ABNORMAL	9	14724	11969	14619926	0.77	肝功检查异常	INVESTIGATIONS	各类检查	0.75 ( 0.39 - 1.44 )	0.75 ( 0.77 )	0.75 ( 0.43 )	-0.42 ( -1.33 )
UNDERDOSE	9	14724	12479	14619416	1.01	用药剂量不足	INJURY, POISONING AND PROCEDURAL COMPLICATIONS	各类损伤、中毒及操作并发症	0.72 ( 0.37 - 1.38 )	0.72 ( 1.01 )	0.72 ( 0.41 )	-0.48 ( -1.39 )
CLOSTRIDIUM DIFFICILE COLITIS	9	14724	3924	14627971	6.44	艰难梭状芽胞杆菌性结肠炎	INFECTIONS AND INFESTATIONS	感染及侵染类疾病	2.28 ( 1.18 - 4.38 )	2.28 ( 6.44 )	2.27 ( 1.32 )	1.19 ( 0.27 )
DYSPNOEA EXERTIONAL	9	14724	9695	14622200	0.06	劳力性呼吸困难	RESPIRATORY, THORACIC AND MEDIASTINAL DISORDERS	呼吸系统、胸及纵隔疾病	0.92 ( 0.48 - 1.77 )	0.92 ( 0.06 )	0.92 ( 0.53 )	-0.12 ( -1.03 )
CEREBROVASCULAR ACCIDENT	9	14724	41005	14590890	25.32	脑血管意外	NERVOUS SYSTEM DISORDERS	各类神经系统疾病	0.22 ( 0.11 - 0.42 )	0.22 ( 25.32 )	0.22 ( 0.13 )	-2.2 ( -3.11 )
LYMPHADENITIS	9	14724	781	14631114	84.82	淋巴结炎	BLOOD AND LYMPHATIC SYSTEM DISORDERS	血液及淋巴系统疾病	11.45 ( 5.93 - 22.1 )	11.44 ( 84.82 )	11.33 ( 6.53 )	3.5 ( 2.58 )
BRONCHOPULMONARY ASPERGILLOSIS	9	14724	2874	14629021	12.85	支气管肺曲霉病	INFECTIONS AND INFESTATIONS	感染及侵染类疾病	3.11 ( 1.62 - 5.99 )	3.11 ( 12.85 )	3.1 ( 1.79 )	1.63 ( 0.72 )
BLOOD GLUCOSE INCREASED	9	14724	22534	14609361	8.27	血葡萄糖升高	INVESTIGATIONS	各类检查	0.4 ( 0.21 - 0.76 )	0.4 ( 8.27 )	0.4 ( 0.23 )	-1.33 ( -2.25 )
ADRENAL INSUFFICIENCY	9	14724	4474	14627421	4.48	肾上腺功能不全	ENDOCRINE DISORDERS	内分泌系统疾病	2 ( 1.04 - 3.84 )	2 ( 4.48 )	2 ( 1.15 )	1 ( 0.08 )
PALLOR	9	14724	6953	14624942	0.57	苍白	VASCULAR DISORDERS	血管与淋巴管类疾病	1.29 ( 0.67 - 2.47 )	1.29 ( 0.57 )	1.29 ( 0.74 )	0.36 ( -0.55 )
BLOOD FIBRINOGEN DECREASED	9	14724	444	14631451	160.38	血纤维蛋白原降低	INVESTIGATIONS	各类检查	20.14 ( 10.41 - 38.98 )	20.13 ( 160.38 )	19.75 ( 11.37 )	4.3 ( 3.38 )
RESPIRATORY DISORDER	9	14724	7291	14624604	0.37	呼吸系统疾病	RESPIRATORY, THORACIC AND MEDIASTINAL DISORDERS	呼吸系统、胸及纵隔疾病	1.23 ( 0.64 - 2.36 )	1.23 ( 0.37 )	1.23 ( 0.71 )	0.29 ( -0.62 )
RENAL DISORDER	9	14724	9259	14622636	0.01	肾脏疾病	RENAL AND URINARY DISORDERS	肾脏及泌尿系统疾病	0.97 ( 0.5 - 1.86 )	0.97 ( 0.01 )	0.97 ( 0.56 )	-0.05 ( -0.96 )
HEPATOTOXICITY	9	14724	8736	14623159	0	肝脏毒性	HEPATOBILIARY DISORDERS	肝胆系统疾病	1.02 ( 0.53 - 1.97 )	1.02 ( 0 )	1.02 ( 0.59 )	0.03 ( -0.88 )
RASH MACULO-PAPULAR	9	14724	9626	14622269	0.05	斑丘疹	SKIN AND SUBCUTANEOUS TISSUE DISORDERS	皮肤及皮下组织类疾病	0.93 ( 0.48 - 1.79 )	0.93 ( 0.05 )	0.93 ( 0.54 )	-0.11 ( -1.02 )
PALPITATIONS	9	14724	23906	14607989	9.45	心悸	CARDIAC DISORDERS	心脏器官疾病	0.37 ( 0.19 - 0.72 )	0.37 ( 9.45 )	0.37 ( 0.22 )	-1.42 ( -2.33 )
CORONAVIRUS INFECTION	9	14724	2039	14629856	23.41	冠状病毒感染	INFECTIONS AND INFESTATIONS	感染及侵染类疾病	4.39 ( 2.28 - 8.44 )	4.38 ( 23.41 )	4.37 ( 2.53 )	2.13 ( 1.21 )
CHRONIC INFANTILE NEUROLOGICAL CUTANEOUS AND ARTICULAR SYNDROME	8	14725	0	14631895	7945.1	慢性婴儿神经皮肤关节综合征	CONGENITAL, FAMILIAL AND GENETIC DISORDERS	各种先天性家族性遗传性疾病	Inf ( NaN - Inf )	Inf ( 7945.1 )	994.14 ( 0 )	9.96 ( 8.6 )
POSTOPERATIVE WOUND INFECTION	8	14725	1644	14630251	24.2	术后伤口感染	INFECTIONS AND INFESTATIONS	感染及侵染类疾病	4.83 ( 2.41 - 9.69 )	4.83 ( 24.2 )	4.81 ( 2.69 )	2.27 ( 1.3 )
EYE PAIN	8	14725	9273	14622622	0.19	眼痛	EYE DISORDERS	眼器官疾病	0.86 ( 0.43 - 1.71 )	0.86 ( 0.19 )	0.86 ( 0.48 )	-0.22 ( -1.19 )
DRUG-INDUCED LIVER INJURY	8	14725	10371	14621524	0.57	药物诱导的肝损伤	HEPATOBILIARY DISORDERS	肝胆系统疾病	0.77 ( 0.38 - 1.53 )	0.77 ( 0.57 )	0.77 ( 0.43 )	-0.38 ( -1.35 )
SOMNOLENCE	8	14725	42176	14589719	28.05	嗜睡	NERVOUS SYSTEM DISORDERS	各类神经系统疾病	0.19 ( 0.09 - 0.38 )	0.19 ( 28.05 )	0.19 ( 0.11 )	-2.41 ( -3.37 )
SKIN PLAQUE	8	14725	2417	14629478	12.69	皮肤斑块	SKIN AND SUBCUTANEOUS TISSUE DISORDERS	皮肤及皮下组织类疾病	3.29 ( 1.64 - 6.58 )	3.29 ( 12.69 )	3.28 ( 1.83 )	1.71 ( 0.75 )
CYTOMEGALOVIRUS INFECTION	8	14725	5996	14625899	0.64	巨细胞病毒感染	INFECTIONS AND INFESTATIONS	感染及侵染类疾病	1.33 ( 0.66 - 2.65 )	1.33 ( 0.64 )	1.32 ( 0.74 )	0.41 ( -0.56 )
INTRACRANIAL PRESSURE INCREASED	8	14725	2030	14629865	17.29	颅内压力增高	NERVOUS SYSTEM DISORDERS	各类神经系统疾病	3.92 ( 1.96 - 7.84 )	3.91 ( 17.29 )	3.9 ( 2.18 )	1.96 ( 1 )
HAEMATURIA	8	14725	13114	14618781	2.05	血尿症	RENAL AND URINARY DISORDERS	肾脏及泌尿系统疾病	0.61 ( 0.3 - 1.21 )	0.61 ( 2.05 )	0.61 ( 0.34 )	-0.72 ( -1.68 )
WRONG TECHNIQUE IN PRODUCT USAGE PROCESS	8	14725	42203	14589692	28.08	产品使用过程中的技术性错误	INJURY, POISONING AND PROCEDURAL COMPLICATIONS	各类损伤、中毒及操作并发症	0.19 ( 0.09 - 0.38 )	0.19 ( 28.08 )	0.19 ( 0.11 )	-2.41 ( -3.37 )
MEMORY IMPAIRMENT	8	14725	19945	14611950	7.28	记忆受损	NERVOUS SYSTEM DISORDERS	各类神经系统疾病	0.4 ( 0.2 - 0.8 )	0.4 ( 7.28 )	0.4 ( 0.22 )	-1.33 ( -2.29 )
PNEUMONIA LIPOID	8	14725	53	14631842	1028.13	类脂性肺炎	RESPIRATORY, THORACIC AND MEDIASTINAL DISORDERS	呼吸系统、胸及纵隔疾病	149.99 ( 71.3 - 315.5 )	149.91 ( 1028.13 )	130.38 ( 69.98 )	7.03 ( 6 )
SKIN DISCOLOURATION	8	14725	8941	14622954	0.11	皮肤变色	SKIN AND SUBCUTANEOUS TISSUE DISORDERS	皮肤及皮下组织类疾病	0.89 ( 0.44 - 1.78 )	0.89 ( 0.11 )	0.89 ( 0.5 )	-0.17 ( -1.13 )
CHOLELITHIASIS	8	14725	8763	14623132	0.08	胆石症	HEPATOBILIARY DISORDERS	肝胆系统疾病	0.91 ( 0.45 - 1.81 )	0.91 ( 0.08 )	0.91 ( 0.51 )	-0.14 ( -1.1 )
PROTEINURIA	8	14725	7472	14624423	0.03	蛋白尿	RENAL AND URINARY DISORDERS	肾脏及泌尿系统疾病	1.06 ( 0.53 - 2.13 )	1.06 ( 0.03 )	1.06 ( 0.6 )	0.09 ( -0.87 )
CHOLESTASIS	8	14725	9733	14622162	0.33	胆汁淤积	HEPATOBILIARY DISORDERS	肝胆系统疾病	0.82 ( 0.41 - 1.63 )	0.82 ( 0.33 )	0.82 ( 0.46 )	-0.29 ( -1.26 )
GASTROENTERITIS VIRAL	8	14725	3305	14628590	6.55	病毒性胃肠炎	INFECTIONS AND INFESTATIONS	感染及侵染类疾病	2.4 ( 1.2 - 4.81 )	2.4 ( 6.55 )	2.4 ( 1.34 )	1.26 ( 0.3 )
RHEUMATOID FACTOR POSITIVE	8	14725	891	14631004	55.74	类风湿因子阳性	INVESTIGATIONS	各类检查	8.92 ( 4.45 - 17.9 )	8.92 ( 55.74 )	8.85 ( 4.94 )	3.15 ( 2.18 )
HEPATITIS ACUTE	8	14725	3244	14628651	6.84	急性肝炎	HEPATOBILIARY DISORDERS	肝胆系统疾病	2.45 ( 1.22 - 4.9 )	2.45 ( 6.84 )	2.45 ( 1.37 )	1.29 ( 0.33 )
HEPATIC FAILURE	8	14725	12185	14619710	1.49	肝衰竭	HEPATOBILIARY DISORDERS	肝胆系统疾病	0.65 ( 0.33 - 1.3 )	0.65 ( 1.49 )	0.65 ( 0.37 )	-0.62 ( -1.58 )
LIVER INJURY	8	14725	5503	14626392	1.09	肝损伤	HEPATOBILIARY DISORDERS	肝胆系统疾病	1.44 ( 0.72 - 2.89 )	1.44 ( 1.09 )	1.44 ( 0.81 )	0.53 ( -0.43 )
WOUND	8	14725	4941	14626954	1.84	伤口	INJURY, POISONING AND PROCEDURAL COMPLICATIONS	各类损伤、中毒及操作并发症	1.61 ( 0.8 - 3.22 )	1.61 ( 1.84 )	1.61 ( 0.9 )	0.68 ( -0.28 )
MOBILITY DECREASED	8	14725	12651	14619244	1.76	活动度降低	MUSCULOSKELETAL AND CONNECTIVE TISSUE DISORDERS	各种肌肉骨骼及结缔组织疾病	0.63 ( 0.31 - 1.26 )	0.63 ( 1.76 )	0.63 ( 0.35 )	-0.67 ( -1.63 )
MELAENA	8	14725	10598	14621297	0.67	黑便	GASTROINTESTINAL DISORDERS	胃肠系统疾病	0.75 ( 0.37 - 1.5 )	0.75 ( 0.67 )	0.75 ( 0.42 )	-0.42 ( -1.38 )
CEREBRAL HAEMORRHAGE	8	14725	14423	14617472	2.93	大脑出血	NERVOUS SYSTEM DISORDERS	各类神经系统疾病	0.55 ( 0.28 - 1.1 )	0.55 ( 2.93 )	0.55 ( 0.31 )	-0.86 ( -1.82 )
THERAPEUTIC RESPONSE SHORTENED	8	14725	6136	14625759	0.54	治疗应答缩短	GENERAL DISORDERS AND ADMINISTRATION SITE CONDITIONS	全身性疾病及给药部位各种反应	1.29 ( 0.65 - 2.59 )	1.29 ( 0.54 )	1.29 ( 0.72 )	0.37 ( -0.59 )
BREAST CANCER	8	14725	11899	14619996	1.32	乳腺癌	NEOPLASMS BENIGN, MALIGNANT AND UNSPECIFIED (INCL CYSTS AND POLYPS)	良性、恶性及性质不明的肿瘤（包括囊状和息肉状）	0.67 ( 0.33 - 1.34 )	0.67 ( 1.32 )	0.67 ( 0.37 )	-0.58 ( -1.54 )
SKIN ULCER	8	14725	7007	14624888	0.13	皮肤溃疡	SKIN AND SUBCUTANEOUS TISSUE DISORDERS	皮肤及皮下组织类疾病	1.13 ( 0.57 - 2.27 )	1.13 ( 0.13 )	1.13 ( 0.63 )	0.18 ( -0.78 )
SYMPTOM RECURRENCE	8	14725	1030	14630865	46.39	症状重复出现	GENERAL DISORDERS AND ADMINISTRATION SITE CONDITIONS	全身性疾病及给药部位各种反应	7.72 ( 3.85 - 15.48 )	7.71 ( 46.39 )	7.66 ( 4.28 )	2.94 ( 1.97 )
ADVERSE DRUG REACTION	8	14725	16041	14615854	4.12	药品不良反应	GENERAL DISORDERS AND ADMINISTRATION SITE CONDITIONS	全身性疾病及给药部位各种反应	0.5 ( 0.25 - 0.99 )	0.5 ( 4.12 )	0.5 ( 0.28 )	-1.01 ( -1.98 )
GAIT INABILITY	8	14725	3896	14627999	4.23	步态无力	GENERAL DISORDERS AND ADMINISTRATION SITE CONDITIONS	全身性疾病及给药部位各种反应	2.04 ( 1.02 - 4.08 )	2.04 ( 4.23 )	2.04 ( 1.14 )	1.03 ( 0.06 )
INJECTION SITE MASS	8	14725	6979	14624916	0.13	注射部位肿块	GENERAL DISORDERS AND ADMINISTRATION SITE CONDITIONS	全身性疾病及给药部位各种反应	1.14 ( 0.57 - 2.28 )	1.14 ( 0.13 )	1.14 ( 0.64 )	0.19 ( -0.78 )
ATELECTASIS	8	14725	3760	14628135	4.68	肺不张	RESPIRATORY, THORACIC AND MEDIASTINAL DISORDERS	呼吸系统、胸及纵隔疾病	2.11 ( 1.06 - 4.23 )	2.11 ( 4.68 )	2.11 ( 1.18 )	1.08 ( 0.11 )
HAEMATOMA	7	14726	9748	14622147	0.81	血肿	VASCULAR DISORDERS	血管与淋巴管类疾病	0.71 ( 0.34 - 1.5 )	0.71 ( 0.81 )	0.71 ( 0.38 )	-0.49 ( -1.51 )
SKIN EXFOLIATION	7	14726	15913	14615982	5.08	皮肤剥脱	SKIN AND SUBCUTANEOUS TISSUE DISORDERS	皮肤及皮下组织类疾病	0.44 ( 0.21 - 0.92 )	0.44 ( 5.08 )	0.44 ( 0.24 )	-1.19 ( -2.21 )
PHOTOPHOBIA	7	14726	3952	14627943	2.29	畏光	EYE DISORDERS	眼器官疾病	1.76 ( 0.84 - 3.69 )	1.76 ( 2.29 )	1.76 ( 0.95 )	0.81 ( -0.21 )
HYPOGLYCAEMIA	7	14726	17706	14614189	6.58	低血糖	METABOLISM AND NUTRITION DISORDERS	代谢及营养类疾病	0.39 ( 0.19 - 0.82 )	0.39 ( 6.58 )	0.39 ( 0.21 )	-1.35 ( -2.37 )
MYOCARDITIS	7	14726	4516	14627379	1.32	心肌炎	CARDIAC DISORDERS	心脏器官疾病	1.54 ( 0.73 - 3.23 )	1.54 ( 1.32 )	1.54 ( 0.83 )	0.62 ( -0.4 )
CARDIAC FAILURE CONGESTIVE	7	14726	27742	14604153	15.71	充血性心力衰竭	CARDIAC DISORDERS	心脏器官疾病	0.25 ( 0.12 - 0.53 )	0.25 ( 15.71 )	0.25 ( 0.13 )	-2 ( -3.02 )
ARTHRITIS BACTERIAL	7	14726	1625	14630270	17.51	细菌性关节炎	INFECTIONS AND INFESTATIONS	感染及侵染类疾病	4.28 ( 2.04 - 8.99 )	4.28 ( 17.51 )	4.26 ( 2.29 )	2.09 ( 1.07 )
TUBERCULOSIS	7	14726	4478	14627417	1.37	结核病	INFECTIONS AND INFESTATIONS	感染及侵染类疾病	1.55 ( 0.74 - 3.26 )	1.55 ( 1.37 )	1.55 ( 0.83 )	0.63 ( -0.39 )
LUNG NEOPLASM MALIGNANT	7	14726	9243	14622652	0.57	肺恶性肿瘤	NEOPLASMS BENIGN, MALIGNANT AND UNSPECIFIED (INCL CYSTS AND POLYPS)	良性、恶性及性质不明的肿瘤（包括囊状和息肉状）	0.75 ( 0.36 - 1.58 )	0.75 ( 0.57 )	0.75 ( 0.4 )	-0.41 ( -1.43 )
JOINT STIFFNESS	7	14726	5890	14626005	0.19	关节僵硬	MUSCULOSKELETAL AND CONNECTIVE TISSUE DISORDERS	各种肌肉骨骼及结缔组织疾病	1.18 ( 0.56 - 2.48 )	1.18 ( 0.19 )	1.18 ( 0.63 )	0.24 ( -0.78 )
PROSTATE CANCER	7	14726	18411	14613484	7.19	前列腺癌	NEOPLASMS BENIGN, MALIGNANT AND UNSPECIFIED (INCL CYSTS AND POLYPS)	良性、恶性及性质不明的肿瘤（包括囊状和息肉状）	0.38 ( 0.18 - 0.79 )	0.38 ( 7.19 )	0.38 ( 0.2 )	-1.4 ( -2.42 )
INJECTION SITE HAEMORRHAGE	7	14726	10395	14621500	1.15	注射部位出血	GENERAL DISORDERS AND ADMINISTRATION SITE CONDITIONS	全身性疾病及给药部位各种反应	0.67 ( 0.32 - 1.4 )	0.67 ( 1.15 )	0.67 ( 0.36 )	-0.58 ( -1.6 )
HYPOPHAGIA	7	14726	6208	14625687	0.09	摄食量减少	METABOLISM AND NUTRITION DISORDERS	代谢及营养类疾病	1.12 ( 0.53 - 2.35 )	1.12 ( 0.09 )	1.12 ( 0.6 )	0.16 ( -0.86 )
CIRCULATORY COLLAPSE	7	14726	6861	14625034	0	循环性虚脱	VASCULAR DISORDERS	血管与淋巴管类疾病	1.01 ( 0.48 - 2.13 )	1.01 ( 0 )	1.01 ( 0.54 )	0.02 ( -1 )
CYTOPENIA	7	14726	4866	14627029	0.9	血细胞减少症	BLOOD AND LYMPHATIC SYSTEM DISORDERS	血液及淋巴系统疾病	1.43 ( 0.68 - 3 )	1.43 ( 0.9 )	1.43 ( 0.77 )	0.51 ( -0.51 )
AGITATION	7	14726	20794	14611101	9.29	激越	PSYCHIATRIC DISORDERS	精神病类	0.33 ( 0.16 - 0.7 )	0.33 ( 9.29 )	0.33 ( 0.18 )	-1.58 ( -2.6 )
INJECTION SITE INFLAMMATION	7	14726	1331	14630564	23.78	注射部位炎症	GENERAL DISORDERS AND ADMINISTRATION SITE CONDITIONS	全身性疾病及给药部位各种反应	5.23 ( 2.49 - 10.98 )	5.22 ( 23.78 )	5.2 ( 2.79 )	2.38 ( 1.36 )
HYPER IGD SYNDROME	7	14726	1	14631894	6081.22	高 IGD 综合征	CONGENITAL, FAMILIAL AND GENETIC DISORDERS	各种先天性家族性遗传性疾病	6955.27 ( 855.65 - 56536.68 )	6951.96 ( 6081.22 )	869.87 ( 150.66 )	9.76 ( 8.36 )
UPPER GASTROINTESTINAL HAEMORRHAGE	7	14726	6171	14625724	0.1	上消化道出血	GASTROINTESTINAL DISORDERS	胃肠系统疾病	1.13 ( 0.54 - 2.36 )	1.13 ( 0.1 )	1.13 ( 0.61 )	0.17 ( -0.85 )
IMMUNODEFICIENCY	7	14726	2200	14629695	10.3	免疫缺陷	IMMUNE SYSTEM DISORDERS	免疫系统疾病	3.16 ( 1.5 - 6.64 )	3.16 ( 10.3 )	3.15 ( 1.69 )	1.66 ( 0.63 )
ACUTE RESPIRATORY FAILURE	7	14726	7419	14624476	0.03	急性呼吸衰竭	RESPIRATORY, THORACIC AND MEDIASTINAL DISORDERS	呼吸系统、胸及纵隔疾病	0.94 ( 0.45 - 1.97 )	0.94 ( 0.03 )	0.94 ( 0.5 )	-0.09 ( -1.11 )
INTESTINAL PERFORATION	7	14726	3834	14628061	2.55	肠穿孔	GASTROINTESTINAL DISORDERS	胃肠系统疾病	1.81 ( 0.86 - 3.81 )	1.81 ( 2.55 )	1.81 ( 0.97 )	0.86 ( -0.16 )
STAPHYLOCOCCAL SEPSIS	7	14726	2188	14629707	10.41	葡萄球菌脓毒症	INFECTIONS AND INFESTATIONS	感染及侵染类疾病	3.18 ( 1.51 - 6.68 )	3.18 ( 10.41 )	3.17 ( 1.7 )	1.66 ( 0.64 )
HYPERTRANSAMINASAEMIA	7	14726	3116	14628779	4.75	高转氨酶血症	HEPATOBILIARY DISORDERS	肝胆系统疾病	2.23 ( 1.06 - 4.69 )	2.23 ( 4.75 )	2.23 ( 1.2 )	1.16 ( 0.13 )
PANCREATITIS ACUTE	7	14726	9807	14622088	0.84	急性胰腺炎	GASTROINTESTINAL DISORDERS	胃肠系统疾病	0.71 ( 0.34 - 1.49 )	0.71 ( 0.84 )	0.71 ( 0.38 )	-0.5 ( -1.52 )
BLOOD TRIGLYCERIDES INCREASED	7	14726	5338	14626557	0.49	血甘油三酯升高	INVESTIGATIONS	各类检查	1.3 ( 0.62 - 2.73 )	1.3 ( 0.49 )	1.3 ( 0.7 )	0.38 ( -0.64 )
FIBRIN D DIMER INCREASED	7	14726	1498	14630397	19.9	纤维蛋白 D － 二聚体升高	INVESTIGATIONS	各类检查	4.64 ( 2.21 - 9.76 )	4.64 ( 19.9 )	4.62 ( 2.48 )	2.21 ( 1.19 )
ADVERSE EVENT	7	14726	15488	14616407	4.74	不良事件	GENERAL DISORDERS AND ADMINISTRATION SITE CONDITIONS	全身性疾病及给药部位各种反应	0.45 ( 0.21 - 0.94 )	0.45 ( 4.74 )	0.45 ( 0.24 )	-1.15 ( -2.18 )
INJECTION SITE NODULE	7	14726	1877	14630018	13.77	注射部位结节	GENERAL DISORDERS AND ADMINISTRATION SITE CONDITIONS	全身性疾病及给药部位各种反应	3.71 ( 1.76 - 7.78 )	3.7 ( 13.77 )	3.69 ( 1.98 )	1.89 ( 0.86 )
INCORRECT ROUTE OF PRODUCT ADMINISTRATION	7	14726	4126	14627769	1.95	产品给用途径不当	INJURY, POISONING AND PROCEDURAL COMPLICATIONS	各类损伤、中毒及操作并发症	1.69 ( 0.8 - 3.54 )	1.68 ( 1.95 )	1.68 ( 0.91 )	0.75 ( -0.27 )
JAUNDICE	7	14726	11031	14620864	1.52	黄疸	HEPATOBILIARY DISORDERS	肝胆系统疾病	0.63 ( 0.3 - 1.32 )	0.63 ( 1.52 )	0.63 ( 0.34 )	-0.67 ( -1.69 )
BONE MARROW FAILURE	7	14726	9491	14622404	0.68	骨髓功能衰竭	BLOOD AND LYMPHATIC SYSTEM DISORDERS	血液及淋巴系统疾病	0.73 ( 0.35 - 1.54 )	0.73 ( 0.68 )	0.73 ( 0.39 )	-0.45 ( -1.47 )
ILEAL ULCER	7	14726	384	14631511	111.09	回肠溃疡	GASTROINTESTINAL DISORDERS	胃肠系统疾病	18.11 ( 8.58 - 38.26 )	18.1 ( 111.09 )	17.8 ( 9.52 )	4.15 ( 3.12 )
ACUTE MYOCARDIAL INFARCTION	7	14726	14803	14617092	4.19	急性心肌梗死	CARDIAC DISORDERS	心脏器官疾病	0.47 ( 0.22 - 0.98 )	0.47 ( 4.19 )	0.47 ( 0.25 )	-1.09 ( -2.11 )
HAEMOPTYSIS	7	14726	8623	14623272	0.33	咯血	RESPIRATORY, THORACIC AND MEDIASTINAL DISORDERS	呼吸系统、胸及纵隔疾病	0.81 ( 0.38 - 1.69 )	0.81 ( 0.33 )	0.81 ( 0.43 )	-0.31 ( -1.33 )
LETHARGY	7	14726	13904	14617991	3.5	困倦	NERVOUS SYSTEM DISORDERS	各类神经系统疾病	0.5 ( 0.24 - 1.05 )	0.5 ( 3.5 )	0.5 ( 0.27 )	-1 ( -2.02 )
THERAPEUTIC PRODUCT EFFECT DECREASED	7	14726	7653	14624242	0.06	治疗产品效果下降	GENERAL DISORDERS AND ADMINISTRATION SITE CONDITIONS	全身性疾病及给药部位各种反应	0.91 ( 0.43 - 1.91 )	0.91 ( 0.06 )	0.91 ( 0.49 )	-0.14 ( -1.16 )
HYPERGLYCAEMIA	7	14726	12330	14619565	2.36	高血糖症	METABOLISM AND NUTRITION DISORDERS	代谢及营养类疾病	0.56 ( 0.27 - 1.18 )	0.56 ( 2.36 )	0.56 ( 0.3 )	-0.83 ( -1.85 )
FEEDING DISORDER	7	14726	2969	14628926	5.37	喂养障碍	METABOLISM AND NUTRITION DISORDERS	代谢及营养类疾病	2.34 ( 1.12 - 4.92 )	2.34 ( 5.37 )	2.34 ( 1.26 )	1.23 ( 0.2 )
LUNG OPACITY	7	14726	881	14631014	41.79	肺实变影	RESPIRATORY, THORACIC AND MEDIASTINAL DISORDERS	呼吸系统、胸及纵隔疾病	7.89 ( 3.75 - 16.61 )	7.89 ( 41.79 )	7.84 ( 4.21 )	2.97 ( 1.95 )
DYSPEPSIA	7	14726	15702	14616193	4.91	消化不良	GASTROINTESTINAL DISORDERS	胃肠系统疾病	0.44 ( 0.21 - 0.93 )	0.44 ( 4.91 )	0.44 ( 0.24 )	-1.17 ( -2.2 )
PHYSICAL DECONDITIONING	7	14726	864	14631031	42.85	体力减退	GENERAL DISORDERS AND ADMINISTRATION SITE CONDITIONS	全身性疾病及给药部位各种反应	8.05 ( 3.83 - 16.94 )	8.05 ( 42.85 )	7.99 ( 4.29 )	3 ( 1.97 )
CYTOKINE RELEASE SYNDROME	7	14726	6418	14625477	0.04	细胞因子释放综合征	IMMUNE SYSTEM DISORDERS	免疫系统疾病	1.08 ( 0.52 - 2.27 )	1.08 ( 0.04 )	1.08 ( 0.58 )	0.12 ( -0.91 )
OXYGEN SATURATION DECREASED	7	14726	14006	14617889	3.58	血氧饱和度降低	INVESTIGATIONS	各类检查	0.5 ( 0.24 - 1.04 )	0.5 ( 3.58 )	0.5 ( 0.27 )	-1.01 ( -2.03 )
PRODUCT TEMPERATURE EXCURSION ISSUE	7	14726	937	14630958	38.59	产品温度偏移问题	PRODUCT ISSUES	产品问题	7.42 ( 3.53 - 15.62 )	7.42 ( 38.59 )	7.37 ( 3.96 )	2.88 ( 1.86 )
OTITIS MEDIA ACUTE	6	14727	313	14631582	100.62	急性中耳炎	INFECTIONS AND INFESTATIONS	感染及侵染类疾病	19.05 ( 8.49 - 42.72 )	19.04 ( 100.62 )	18.7 ( 9.51 )	4.22 ( 3.12 )
DEVICE RELATED INFECTION	6	14727	4693	14627202	0.34	装置相关感染	INFECTIONS AND INFESTATIONS	感染及侵染类疾病	1.27 ( 0.57 - 2.83 )	1.27 ( 0.34 )	1.27 ( 0.65 )	0.34 ( -0.75 )
AUTOIMMUNE HEPATITIS	6	14727	2774	14629121	3.67	自身免疫性肝炎	HEPATOBILIARY DISORDERS	肝胆系统疾病	2.15 ( 0.96 - 4.79 )	2.15 ( 3.67 )	2.15 ( 1.1 )	1.1 ( 0.01 )
ORAL HERPES	6	14727	4521	14627374	0.46	口腔疱疹	INFECTIONS AND INFESTATIONS	感染及侵染类疾病	1.32 ( 0.59 - 2.94 )	1.32 ( 0.46 )	1.32 ( 0.67 )	0.4 ( -0.69 )
CARDIOGENIC SHOCK	6	14727	5202	14626693	0.11	心源性休克	CARDIAC DISORDERS	心脏器官疾病	1.15 ( 0.51 - 2.55 )	1.15 ( 0.11 )	1.15 ( 0.59 )	0.2 ( -0.9 )
TOOTH ABSCESS	6	14727	2417	14629478	5.21	牙脓肿	INFECTIONS AND INFESTATIONS	感染及侵染类疾病	2.47 ( 1.11 - 5.5 )	2.47 ( 5.21 )	2.46 ( 1.26 )	1.3 ( 0.21 )
INFECTION SUSCEPTIBILITY INCREASED	6	14727	504	14631391	58.75	感染易感性增加	INFECTIONS AND INFESTATIONS	感染及侵染类疾病	11.83 ( 5.29 - 26.46 )	11.82 ( 58.75 )	11.7 ( 5.96 )	3.55 ( 2.45 )
ABNORMAL BEHAVIOUR	6	14727	9688	14622207	1.45	异常行为	PSYCHIATRIC DISORDERS	精神病类	0.61 ( 0.28 - 1.37 )	0.62 ( 1.45 )	0.62 ( 0.31 )	-0.7 ( -1.79 )
IRON DEFICIENCY ANAEMIA	6	14727	3804	14628091	1.23	缺铁性贫血	BLOOD AND LYMPHATIC SYSTEM DISORDERS	血液及淋巴系统疾病	1.57 ( 0.7 - 3.49 )	1.57 ( 1.23 )	1.57 ( 0.8 )	0.65 ( -0.45 )
SQUAMOUS CELL CARCINOMA	6	14727	3333	14628562	2.08	鳞状细胞癌	NEOPLASMS BENIGN, MALIGNANT AND UNSPECIFIED (INCL CYSTS AND POLYPS)	良性、恶性及性质不明的肿瘤（包括囊状和息肉状）	1.79 ( 0.8 - 3.98 )	1.79 ( 2.08 )	1.79 ( 0.91 )	0.84 ( -0.25 )
ATYPICAL PNEUMONIA	6	14727	891	14631004	28.83	非典型肺炎	INFECTIONS AND INFESTATIONS	感染及侵染类疾病	6.69 ( 3 - 14.93 )	6.69 ( 28.83 )	6.65 ( 3.4 )	2.73 ( 1.64 )
RED BLOOD CELL SEDIMENTATION RATE ABNORMAL	6	14727	478	14631417	62.5	红细胞沉降率异常	INVESTIGATIONS	各类检查	12.47 ( 5.57 - 27.9 )	12.47 ( 62.5 )	12.32 ( 6.28 )	3.62 ( 2.52 )
TINNITUS	6	14727	9056	14622839	1.07	耳鸣	EAR AND LABYRINTH DISORDERS	耳及迷路类疾病	0.66 ( 0.3 - 1.46 )	0.66 ( 1.07 )	0.66 ( 0.34 )	-0.6 ( -1.69 )
GOUT	6	14727	4091	14627804	0.86	痛风	METABOLISM AND NUTRITION DISORDERS	代谢及营养类疾病	1.46 ( 0.65 - 3.25 )	1.46 ( 0.86 )	1.46 ( 0.74 )	0.54 ( -0.55 )
ASTEATOSIS	6	14727	41	14631854	750.27	皮脂缺乏症	SKIN AND SUBCUTANEOUS TISSUE DISORDERS	皮肤及皮下组织类疾病	145.4 ( 61.72 - 342.52 )	145.34 ( 750.27 )	126.91 ( 61.96 )	6.99 ( 5.82 )
FURUNCLE	6	14727	1559	14630336	12.46	疖	INFECTIONS AND INFESTATIONS	感染及侵染类疾病	3.82 ( 1.71 - 8.52 )	3.82 ( 12.46 )	3.81 ( 1.95 )	1.93 ( 0.84 )
NEEDLE ISSUE	6	14727	5128	14626767	0.14	针头问题	PRODUCT ISSUES	产品问题	1.16 ( 0.52 - 2.59 )	1.16 ( 0.14 )	1.16 ( 0.59 )	0.22 ( -0.88 )
LYMPHOPENIA	6	14727	6024	14625871	0	淋巴细胞减少症	BLOOD AND LYMPHATIC SYSTEM DISORDERS	血液及淋巴系统疾病	0.99 ( 0.44 - 2.2 )	0.99 ( 0 )	0.99 ( 0.51 )	-0.02 ( -1.11 )
BACTERIAL SEPSIS	6	14727	1199	14630696	18.93	细菌性脓毒症	INFECTIONS AND INFESTATIONS	感染及侵染类疾病	4.97 ( 2.23 - 11.09 )	4.97 ( 18.93 )	4.95 ( 2.53 )	2.31 ( 1.21 )
HYPOCALCAEMIA	6	14727	8352	14623543	0.69	低钙血症	METABOLISM AND NUTRITION DISORDERS	代谢及营养类疾病	0.71 ( 0.32 - 1.59 )	0.71 ( 0.69 )	0.71 ( 0.37 )	-0.49 ( -1.58 )
PREMATURE BABY	6	14727	7662	14624233	0.38	早产儿	PREGNANCY, PUERPERIUM AND PERINATAL CONDITIONS	妊娠期、产褥期及围产期状况	0.78 ( 0.35 - 1.73 )	0.78 ( 0.38 )	0.78 ( 0.4 )	-0.36 ( -1.45 )
HOT FLUSH	6	14727	10343	14621552	1.87	潮热	VASCULAR DISORDERS	血管与淋巴管类疾病	0.58 ( 0.26 - 1.28 )	0.58 ( 1.87 )	0.58 ( 0.29 )	-0.79 ( -1.89 )
ACNE	6	14727	5968	14625927	0	痤疮	SKIN AND SUBCUTANEOUS TISSUE DISORDERS	皮肤及皮下组织类疾病	1 ( 0.45 - 2.22 )	1 ( 0 )	1 ( 0.51 )	0 ( -1.09 )
MULTIPLE SCLEROSIS	6	14727	8307	14623588	0.67	多发性硬化	NERVOUS SYSTEM DISORDERS	各类神经系统疾病	0.72 ( 0.32 - 1.6 )	0.72 ( 0.67 )	0.72 ( 0.37 )	-0.48 ( -1.57 )
MASS	6	14727	2961	14628934	3.05	肿块	GENERAL DISORDERS AND ADMINISTRATION SITE CONDITIONS	全身性疾病及给药部位各种反应	2.01 ( 0.9 - 4.48 )	2.01 ( 3.05 )	2.01 ( 1.03 )	1.01 ( -0.08 )
BREAKTHROUGH PAIN	6	14727	400	14631495	76.64	暴发性疼痛	GENERAL DISORDERS AND ADMINISTRATION SITE CONDITIONS	全身性疾病及给药部位各种反应	14.9 ( 6.65 - 33.38 )	14.9 ( 76.64 )	14.69 ( 7.48 )	3.88 ( 2.78 )
SKIN IRRITATION	6	14727	3224	14628671	2.33	皮肤刺激	SKIN AND SUBCUTANEOUS TISSUE DISORDERS	皮肤及皮下组织类疾病	1.85 ( 0.83 - 4.12 )	1.85 ( 2.33 )	1.85 ( 0.94 )	0.88 ( -0.21 )
ENCEPHALOPATHY	6	14727	10013	14621882	1.65	脑病	NERVOUS SYSTEM DISORDERS	各类神经系统疾病	0.59 ( 0.27 - 1.32 )	0.6 ( 1.65 )	0.6 ( 0.3 )	-0.75 ( -1.84 )
ARRHYTHMIA	6	14727	13486	14618409	4.23	心律失常	CARDIAC DISORDERS	心脏器官疾病	0.44 ( 0.2 - 0.98 )	0.44 ( 4.23 )	0.44 ( 0.23 )	-1.18 ( -2.27 )
POSTERIOR REVERSIBLE ENCEPHALOPATHY SYNDROME	6	14727	3295	14628600	2.16	可逆性后部脑病综合征	NERVOUS SYSTEM DISORDERS	各类神经系统疾病	1.81 ( 0.81 - 4.03 )	1.81 ( 2.16 )	1.81 ( 0.92 )	0.85 ( -0.24 )
BEHCET'S SYNDROME	6	14727	387	14631508	79.54	白塞综合征	VASCULAR DISORDERS	血管与淋巴管类疾病	15.4 ( 6.88 - 34.5 )	15.4 ( 79.54 )	15.18 ( 7.73 )	3.92 ( 2.82 )
SINUS TACHYCARDIA	6	14727	5518	14626377	0.04	窦性心动过速	CARDIAC DISORDERS	心脏器官疾病	1.08 ( 0.48 - 2.41 )	1.08 ( 0.04 )	1.08 ( 0.55 )	0.11 ( -0.98 )
INJECTION SITE VESICLES	6	14727	1510	14630385	13.15	注射部位囊泡	GENERAL DISORDERS AND ADMINISTRATION SITE CONDITIONS	全身性疾病及给药部位各种反应	3.95 ( 1.77 - 8.8 )	3.95 ( 13.15 )	3.93 ( 2.01 )	1.98 ( 0.88 )
RHINITIS ALLERGIC	6	14727	1497	14630398	13.34	过敏性鼻炎	RESPIRATORY, THORACIC AND MEDIASTINAL DISORDERS	呼吸系统、胸及纵隔疾病	3.98 ( 1.79 - 8.88 )	3.98 ( 13.34 )	3.97 ( 2.03 )	1.99 ( 0.9 )
NEPHROLITHIASIS	6	14727	8926	14622969	0.99	肾结石	RENAL AND URINARY DISORDERS	肾脏及泌尿系统疾病	0.67 ( 0.3 - 1.49 )	0.67 ( 0.99 )	0.67 ( 0.34 )	-0.58 ( -1.67 )
LYMPHOMA	6	14727	5464	14626431	0.05	淋巴瘤	NEOPLASMS BENIGN, MALIGNANT AND UNSPECIFIED (INCL CYSTS AND POLYPS)	良性、恶性及性质不明的肿瘤（包括囊状和息肉状）	1.09 ( 0.49 - 2.43 )	1.09 ( 0.05 )	1.09 ( 0.56 )	0.12 ( -0.97 )
OBESITY	6	14727	3282	14628613	2.19	肥胖	METABOLISM AND NUTRITION DISORDERS	代谢及营养类疾病	1.82 ( 0.82 - 4.05 )	1.82 ( 2.19 )	1.81 ( 0.93 )	0.86 ( -0.23 )
ENTERITIS INFECTIOUS	6	14727	612	14631283	46.58	感染性肠炎	INFECTIONS AND INFESTATIONS	感染及侵染类疾病	9.74 ( 4.36 - 21.77 )	9.74 ( 46.58 )	9.65 ( 4.92 )	3.27 ( 2.17 )
CYSTITIS	6	14727	6686	14625209	0.08	膀胱炎	INFECTIONS AND INFESTATIONS	感染及侵染类疾病	0.89 ( 0.4 - 1.98 )	0.89 ( 0.08 )	0.89 ( 0.46 )	-0.17 ( -1.26 )
OSTEONECROSIS	6	14727	8575	14623320	0.8	骨坏死	MUSCULOSKELETAL AND CONNECTIVE TISSUE DISORDERS	各种肌肉骨骼及结缔组织疾病	0.69 ( 0.31 - 1.55 )	0.69 ( 0.8 )	0.7 ( 0.36 )	-0.52 ( -1.62 )
CHOLECYSTITIS	6	14727	4517	14627378	0.46	胆囊炎	HEPATOBILIARY DISORDERS	肝胆系统疾病	1.32 ( 0.59 - 2.94 )	1.32 ( 0.46 )	1.32 ( 0.67 )	0.4 ( -0.69 )
POST LUMBAR PUNCTURE SYNDROME	6	14727	270	14631625	118.07	腰穿后综合征	INJURY, POISONING AND PROCEDURAL COMPLICATIONS	各类损伤、中毒及操作并发症	22.08 ( 9.83 - 49.59 )	22.07 ( 118.07 )	21.61 ( 10.98 )	4.43 ( 3.33 )
PAPILLOEDEMA	6	14727	1769	14630126	9.96	视神经乳头水肿	EYE DISORDERS	眼器官疾病	3.37 ( 1.51 - 7.51 )	3.37 ( 9.96 )	3.36 ( 1.72 )	1.75 ( 0.66 )
BLOOD CHOLESTEROL INCREASED	6	14727	8494	14623401	0.76	血胆固醇升高	INVESTIGATIONS	各类检查	0.7 ( 0.31 - 1.56 )	0.7 ( 0.76 )	0.7 ( 0.36 )	-0.51 ( -1.6 )
LUNG NEOPLASM	6	14727	1448	14630447	14.09	肺肿瘤	NEOPLASMS BENIGN, MALIGNANT AND UNSPECIFIED (INCL CYSTS AND POLYPS)	良性、恶性及性质不明的肿瘤（包括囊状和息肉状）	4.12 ( 1.85 - 9.18 )	4.12 ( 14.09 )	4.1 ( 2.1 )	2.04 ( 0.94 )
NODULE	6	14727	3217	14628678	2.35	结节	GENERAL DISORDERS AND ADMINISTRATION SITE CONDITIONS	全身性疾病及给药部位各种反应	1.85 ( 0.83 - 4.13 )	1.85 ( 2.35 )	1.85 ( 0.95 )	0.89 ( -0.2 )
SYSTEMIC LUPUS ERYTHEMATOSUS	6	14727	6135	14625760	0.01	系统性红斑狼疮	MUSCULOSKELETAL AND CONNECTIVE TISSUE DISORDERS	各种肌肉骨骼及结缔组织疾病	0.97 ( 0.44 - 2.16 )	0.97 ( 0.01 )	0.97 ( 0.5 )	-0.04 ( -1.13 )
GASTRIC ULCER	6	14727	6095	14625800	0	胃溃疡	GASTROINTESTINAL DISORDERS	胃肠系统疾病	0.98 ( 0.44 - 2.18 )	0.98 ( 0 )	0.98 ( 0.5 )	-0.03 ( -1.12 )
BLOOD BILIRUBIN INCREASED	6	14727	12574	14619321	3.51	血胆红素升高	INVESTIGATIONS	各类检查	0.47 ( 0.21 - 1.05 )	0.47 ( 3.51 )	0.47 ( 0.24 )	-1.08 ( -2.17 )
EYELID OEDEMA	5	14728	3868	14628027	0.31	眼睑水肿	EYE DISORDERS	眼器官疾病	1.28 ( 0.53 - 3.09 )	1.28 ( 0.31 )	1.28 ( 0.62 )	0.36 ( -0.82 )
CANDIDA INFECTION	5	14728	3488	14628407	0.63	念珠菌感染	INFECTIONS AND INFESTATIONS	感染及侵染类疾病	1.42 ( 0.59 - 3.42 )	1.42 ( 0.63 )	1.42 ( 0.68 )	0.51 ( -0.67 )
COLITIS ULCERATIVE	5	14728	9641	14622254	2.28	溃疡性结肠炎	GASTROINTESTINAL DISORDERS	胃肠系统疾病	0.51 ( 0.21 - 1.24 )	0.52 ( 2.28 )	0.52 ( 0.25 )	-0.96 ( -2.14 )
HYPONATRAEMIA	5	14728	26018	14605877	17.18	低钠血症	METABOLISM AND NUTRITION DISORDERS	代谢及营养类疾病	0.19 ( 0.08 - 0.46 )	0.19 ( 17.18 )	0.19 ( 0.09 )	-2.39 ( -3.57 )
PLEURAL ADHESION	5	14728	75	14631820	301.05	胸膜粘连	RESPIRATORY, THORACIC AND MEDIASTINAL DISORDERS	呼吸系统、胸及纵隔疾病	66.23 ( 26.78 - 163.79 )	66.21 ( 301.05 )	62.13 ( 29.13 )	5.96 ( 4.74 )
BONE PAIN	5	14728	12809	14619086	4.84	骨痛	MUSCULOSKELETAL AND CONNECTIVE TISSUE DISORDERS	各种肌肉骨骼及结缔组织疾病	0.39 ( 0.16 - 0.93 )	0.39 ( 4.84 )	0.39 ( 0.19 )	-1.37 ( -2.54 )
PYODERMA GANGRENOSUM	5	14728	1155	14630740	12.61	坏疽性脓皮病	SKIN AND SUBCUTANEOUS TISSUE DISORDERS	皮肤及皮下组织类疾病	4.3 ( 1.79 - 10.35 )	4.3 ( 12.61 )	4.29 ( 2.05 )	2.1 ( 0.92 )
CARDIO-RESPIRATORY ARREST	5	14728	20638	14611257	12	心脏呼吸骤停	CARDIAC DISORDERS	心脏器官疾病	0.24 ( 0.1 - 0.58 )	0.24 ( 12 )	0.24 ( 0.12 )	-2.05 ( -3.23 )
PNEUMOTHORAX	5	14728	5321	14626574	0.02	气胸	RESPIRATORY, THORACIC AND MEDIASTINAL DISORDERS	呼吸系统、胸及纵隔疾病	0.93 ( 0.39 - 2.24 )	0.93 ( 0.02 )	0.93 ( 0.45 )	-0.1 ( -1.28 )
POST PROCEDURAL HAEMORRHAGE	5	14728	3483	14628412	0.63	操作后出血	INJURY, POISONING AND PROCEDURAL COMPLICATIONS	各类损伤、中毒及操作并发症	1.43 ( 0.59 - 3.43 )	1.43 ( 0.63 )	1.43 ( 0.68 )	0.51 ( -0.67 )
HEPATIC CIRRHOSIS	5	14728	5765	14626130	0.11	肝硬化	HEPATOBILIARY DISORDERS	肝胆系统疾病	0.86 ( 0.36 - 2.07 )	0.86 ( 0.11 )	0.86 ( 0.41 )	-0.22 ( -1.39 )
FOOD POISONING	5	14728	864	14631031	19.49	食物中毒	GASTROINTESTINAL DISORDERS	胃肠系统疾病	5.75 ( 2.39 - 13.85 )	5.75 ( 19.49 )	5.72 ( 2.74 )	2.52 ( 1.33 )
PULMONARY ARTERIAL HYPERTENSION	5	14728	4217	14627678	0.13	肺动脉高压	RESPIRATORY, THORACIC AND MEDIASTINAL DISORDERS	呼吸系统、胸及纵隔疾病	1.18 ( 0.49 - 2.83 )	1.18 ( 0.13 )	1.18 ( 0.57 )	0.24 ( -0.94 )
SKIN INFECTION	5	14728	2747	14629148	1.8	皮肤感染	INFECTIONS AND INFESTATIONS	感染及侵染类疾病	1.81 ( 0.75 - 4.35 )	1.81 ( 1.8 )	1.81 ( 0.87 )	0.85 ( -0.33 )
ROAD TRAFFIC ACCIDENT	5	14728	8217	14623678	1.3	道路交通事故	INJURY, POISONING AND PROCEDURAL COMPLICATIONS	各类损伤、中毒及操作并发症	0.6 ( 0.25 - 1.45 )	0.6 ( 1.3 )	0.6 ( 0.29 )	-0.73 ( -1.9 )
DISCOMFORT	5	14728	10844	14621051	3.21	不适	GENERAL DISORDERS AND ADMINISTRATION SITE CONDITIONS	全身性疾病及给药部位各种反应	0.46 ( 0.19 - 1.1 )	0.46 ( 3.21 )	0.46 ( 0.22 )	-1.13 ( -2.3 )
HIDRADENITIS	5	14728	1174	14630721	12.28	汗腺炎	SKIN AND SUBCUTANEOUS TISSUE DISORDERS	皮肤及皮下组织类疾病	4.23 ( 1.76 - 10.19 )	4.23 ( 12.28 )	4.22 ( 2.02 )	2.08 ( 0.89 )
BODY TEMPERATURE DECREASED	5	14728	1958	14629937	4.64	体温降低	INVESTIGATIONS	各类检查	2.54 ( 1.05 - 6.1 )	2.54 ( 4.64 )	2.53 ( 1.21 )	1.34 ( 0.16 )
PHARYNGEAL ERYTHEMA	5	14728	540	14631355	36.19	咽部红斑	RESPIRATORY, THORACIC AND MEDIASTINAL DISORDERS	呼吸系统、胸及纵隔疾病	9.2 ( 3.81 - 22.19 )	9.2 ( 36.19 )	9.12 ( 4.36 )	3.19 ( 2 )
CELLULITIS STAPHYLOCOCCAL	5	14728	225	14631670	98.39	葡萄球菌性蜂窝织炎	INFECTIONS AND INFESTATIONS	感染及侵染类疾病	22.08 ( 9.1 - 53.57 )	22.07 ( 98.39 )	21.61 ( 10.29 )	4.43 ( 3.24 )
IMMUNOSUPPRESSION	5	14728	2285	14629610	3.16	免疫抑制	IMMUNE SYSTEM DISORDERS	免疫系统疾病	2.17 ( 0.9 - 5.23 )	2.17 ( 3.16 )	2.17 ( 1.04 )	1.12 ( -0.06 )
THROMBOSIS	5	14728	18192	14613703	9.69	血栓形成	VASCULAR DISORDERS	血管与淋巴管类疾病	0.27 ( 0.11 - 0.66 )	0.27 ( 9.69 )	0.27 ( 0.13 )	-1.87 ( -3.05 )
HYPERFERRITINAEMIA	5	14728	153	14631742	147.61	高铁蛋白血症	METABOLISM AND NUTRITION DISORDERS	代谢及营养类疾病	32.47 ( 13.32 - 79.13 )	32.46 ( 147.61 )	31.46 ( 14.93 )	4.98 ( 3.78 )
ADENOCARCINOMA OF COLON	5	14728	891	14631004	18.66	结肠腺癌	NEOPLASMS BENIGN, MALIGNANT AND UNSPECIFIED (INCL CYSTS AND POLYPS)	良性、恶性及性质不明的肿瘤（包括囊状和息肉状）	5.57 ( 2.31 - 13.43 )	5.57 ( 18.66 )	5.55 ( 2.66 )	2.47 ( 1.29 )
HERPES SIMPLEX	5	14728	1905	14629990	4.94	单纯疱疹	INFECTIONS AND INFESTATIONS	感染及侵染类疾病	2.61 ( 1.08 - 6.27 )	2.61 ( 4.94 )	2.6 ( 1.25 )	1.38 ( 0.2 )
CONFUSIONAL STATE	5	14728	45033	14586862	36	意识模糊状态	PSYCHIATRIC DISORDERS	精神病类	0.11 ( 0.05 - 0.26 )	0.11 ( 36 )	0.11 ( 0.05 )	-3.18 ( -4.36 )
DYSPHONIA	5	14728	10448	14621447	2.9	发声困难	RESPIRATORY, THORACIC AND MEDIASTINAL DISORDERS	呼吸系统、胸及纵隔疾病	0.48 ( 0.2 - 1.14 )	0.48 ( 2.9 )	0.48 ( 0.23 )	-1.07 ( -2.25 )
EYE INFLAMMATION	5	14728	2462	14629433	2.56	眼炎症	EYE DISORDERS	眼器官疾病	2.02 ( 0.84 - 4.85 )	2.02 ( 2.56 )	2.01 ( 0.97 )	1.01 ( -0.17 )
GASTROINTESTINAL VIRAL INFECTION	5	14728	234	14631661	94.33	胃肠病毒感染	INFECTIONS AND INFESTATIONS	感染及侵染类疾病	21.23 ( 8.75 - 51.49 )	21.22 ( 94.33 )	20.8 ( 9.91 )	4.38 ( 3.19 )
TONSILLAR HYPERTROPHY	5	14728	445	14631450	45.73	扁桃体肥大	RESPIRATORY, THORACIC AND MEDIASTINAL DISORDERS	呼吸系统、胸及纵隔疾病	11.16 ( 4.62 - 26.95 )	11.16 ( 45.73 )	11.05 ( 5.28 )	3.47 ( 2.28 )
FAECAL CALPROTECTIN INCREASED	5	14728	823	14631072	20.87	粪便钙卫蛋白增加	INVESTIGATIONS	各类检查	6.04 ( 2.5 - 14.54 )	6.03 ( 20.87 )	6 ( 2.88 )	2.59 ( 1.4 )
VASCULITIS	5	14728	4375	14627520	0.08	血管炎	VASCULAR DISORDERS	血管与淋巴管类疾病	1.14 ( 0.47 - 2.73 )	1.14 ( 0.08 )	1.13 ( 0.54 )	0.18 ( -1 )
SYSTEMIC MYCOSIS	5	14728	361	14631534	58.33	全身真菌病	INFECTIONS AND INFESTATIONS	感染及侵染类疾病	13.76 ( 5.69 - 33.26 )	13.76 ( 58.33 )	13.58 ( 6.49 )	3.76 ( 2.58 )
SECRETION DISCHARGE	5	14728	2106	14629789	3.9	分泌性排出物	GENERAL DISORDERS AND ADMINISTRATION SITE CONDITIONS	全身性疾病及给药部位各种反应	2.36 ( 0.98 - 5.67 )	2.36 ( 3.9 )	2.35 ( 1.13 )	1.24 ( 0.06 )
PRODUCT QUALITY ISSUE	5	14728	27775	14604120	18.89	产品质量问题	PRODUCT ISSUES	产品问题	0.18 ( 0.07 - 0.43 )	0.18 ( 18.89 )	0.18 ( 0.09 )	-2.48 ( -3.66 )
RECTAL HAEMORRHAGE	5	14728	11862	14620033	4.04	直肠出血	GASTROINTESTINAL DISORDERS	胃肠系统疾病	0.42 ( 0.17 - 1.01 )	0.42 ( 4.04 )	0.42 ( 0.2 )	-1.26 ( -2.43 )
FOETAL GROWTH RESTRICTION	5	14728	1777	14630118	5.75	胎儿生长受限	PREGNANCY, PUERPERIUM AND PERINATAL CONDITIONS	妊娠期、产褥期及围产期状况	2.8 ( 1.16 - 6.72 )	2.79 ( 5.75 )	2.79 ( 1.34 )	1.48 ( 0.3 )
SWOLLEN TONGUE	5	14728	8372	14623523	1.4	肿舌	GASTROINTESTINAL DISORDERS	胃肠系统疾病	0.59 ( 0.25 - 1.43 )	0.59 ( 1.4 )	0.59 ( 0.28 )	-0.75 ( -1.93 )
MOVEMENT DISORDER	5	14728	4868	14627027	0	运动失调	NERVOUS SYSTEM DISORDERS	各类神经系统疾病	1.02 ( 0.42 - 2.45 )	1.02 ( 0 )	1.02 ( 0.49 )	0.03 ( -1.15 )
SCHNITZLER'S SYNDROME	5	14728	14	14631881	1299.4	施尼茨勒综合征	SKIN AND SUBCUTANEOUS TISSUE DISORDERS	皮肤及皮下组织类疾病	354.81 ( 127.78 - 985.21 )	354.69 ( 1299.4 )	261.62 ( 111.31 )	8.03 ( 6.69 )
IMPETIGO	5	14728	488	14631407	40.95	脓疱病	INFECTIONS AND INFESTATIONS	感染及侵染类疾病	10.18 ( 4.22 - 24.57 )	10.18 ( 40.95 )	10.08 ( 4.82 )	3.33 ( 2.15 )
MYELODYSPLASTIC SYNDROME	5	14728	6604	14625291	0.41	骨髓增生异常综合征	NEOPLASMS BENIGN, MALIGNANT AND UNSPECIFIED (INCL CYSTS AND POLYPS)	良性、恶性及性质不明的肿瘤（包括囊状和息肉状）	0.75 ( 0.31 - 1.81 )	0.75 ( 0.41 )	0.75 ( 0.36 )	-0.41 ( -1.59 )
ANTIBODY TEST POSITIVE	5	14728	522	14631373	37.73	抗体检查阳性	INVESTIGATIONS	各类检查	9.52 ( 3.94 - 22.96 )	9.51 ( 37.73 )	9.43 ( 4.51 )	3.24 ( 2.05 )
DYSPHAGIA	5	14728	26248	14605647	17.4	吞咽困难	GASTROINTESTINAL DISORDERS	胃肠系统疾病	0.19 ( 0.08 - 0.45 )	0.19 ( 17.4 )	0.19 ( 0.09 )	-2.4 ( -3.58 )
ANGINA UNSTABLE	5	14728	3606	14628289	0.52	不稳定型心绞痛	CARDIAC DISORDERS	心脏器官疾病	1.38 ( 0.57 - 3.31 )	1.38 ( 0.52 )	1.38 ( 0.66 )	0.46 ( -0.72 )
LOCALISED INFECTION	5	14728	4309	14627586	0.1	局部感染	INFECTIONS AND INFESTATIONS	感染及侵染类疾病	1.15 ( 0.48 - 2.77 )	1.15 ( 0.1 )	1.15 ( 0.55 )	0.2 ( -0.97 )
SCARLET FEVER	5	14728	75	14631820	301.05	猩红热	INFECTIONS AND INFESTATIONS	感染及侵染类疾病	66.23 ( 26.78 - 163.79 )	66.21 ( 301.05 )	62.13 ( 29.13 )	5.96 ( 4.74 )
MITRAL VALVE INCOMPETENCE	5	14728	4851	14627044	0	二尖瓣关闭不全	CARDIAC DISORDERS	心脏器官疾病	1.02 ( 0.43 - 2.46 )	1.02 ( 0 )	1.02 ( 0.49 )	0.03 ( -1.15 )
OLIGOHYDRAMNIOS	5	14728	970	14630925	16.49	羊水过少	PREGNANCY, PUERPERIUM AND PERINATAL CONDITIONS	妊娠期、产褥期及围产期状况	5.12 ( 2.13 - 12.33 )	5.12 ( 16.49 )	5.1 ( 2.44 )	2.35 ( 1.17 )
HAEMODYNAMIC INSTABILITY	5	14728	2714	14629181	1.88	血液动力学不稳定	VASCULAR DISORDERS	血管与淋巴管类疾病	1.83 ( 0.76 - 4.4 )	1.83 ( 1.88 )	1.83 ( 0.88 )	0.87 ( -0.31 )
HAEMATEMESIS	5	14728	8833	14623062	1.7	呕血	GASTROINTESTINAL DISORDERS	胃肠系统疾病	0.56 ( 0.23 - 1.35 )	0.56 ( 1.7 )	0.56 ( 0.27 )	-0.83 ( -2.01 )
NEUTROPHILIA	5	14728	2145	14629750	3.73	中性粒细胞增多症	BLOOD AND LYMPHATIC SYSTEM DISORDERS	血液及淋巴系统疾病	2.32 ( 0.96 - 5.57 )	2.32 ( 3.73 )	2.31 ( 1.11 )	1.21 ( 0.03 )
MENTAL STATUS CHANGES	5	14728	10875	14621020	3.23	精神状态改变	PSYCHIATRIC DISORDERS	精神病类	0.46 ( 0.19 - 1.1 )	0.46 ( 3.23 )	0.46 ( 0.22 )	-1.13 ( -2.31 )
ALDOLASE INCREASED	5	14728	126	14631769	180.04	醛缩酶升高	INVESTIGATIONS	各类检查	39.42 ( 16.13 - 96.38 )	39.41 ( 180.04 )	37.94 ( 17.96 )	5.25 ( 4.04 )
INTESTINAL OBSTRUCTION	5	14728	8823	14623072	1.7	肠梗阻	GASTROINTESTINAL DISORDERS	胃肠系统疾病	0.56 ( 0.23 - 1.35 )	0.56 ( 1.7 )	0.56 ( 0.27 )	-0.83 ( -2.01 )
BREATH SOUNDS ABNORMAL	5	14728	1260	14630635	10.93	呼吸音异常	INVESTIGATIONS	各类检查	3.94 ( 1.64 - 9.49 )	3.94 ( 10.93 )	3.93 ( 1.88 )	1.97 ( 0.79 )
RASH PAPULAR	5	14728	4609	14627286	0.03	丘疹样皮疹	SKIN AND SUBCUTANEOUS TISSUE DISORDERS	皮肤及皮下组织类疾病	1.08 ( 0.45 - 2.59 )	1.08 ( 0.03 )	1.08 ( 0.52 )	0.11 ( -1.07 )
ILEUS	5	14728	5705	14626190	0.1	肠梗阻（机能性）	GASTROINTESTINAL DISORDERS	胃肠系统疾病	0.87 ( 0.36 - 2.09 )	0.87 ( 0.1 )	0.87 ( 0.42 )	-0.2 ( -1.38 )
PSEUDOMONAS INFECTION	5	14728	2591	14629304	2.19	假单胞菌感染	INFECTIONS AND INFESTATIONS	感染及侵染类疾病	1.92 ( 0.8 - 4.61 )	1.92 ( 2.19 )	1.91 ( 0.92 )	0.94 ( -0.24 )
OESOPHAGEAL CANDIDIASIS	5	14728	1535	14630360	7.7	食管念珠菌病	INFECTIONS AND INFESTATIONS	感染及侵染类疾病	3.24 ( 1.34 - 7.79 )	3.23 ( 7.7 )	3.23 ( 1.55 )	1.69 ( 0.51 )
ACCIDENTAL EXPOSURE TO PRODUCT	5	14728	23995	14607900	15.22	意外暴露于产品	INJURY, POISONING AND PROCEDURAL COMPLICATIONS	各类损伤、中毒及操作并发症	0.21 ( 0.09 - 0.5 )	0.21 ( 15.22 )	0.21 ( 0.1 )	-2.27 ( -3.45 )
PNEUMONIA MYCOPLASMAL	5	14728	306	14631589	70.3	支原体性肺炎	INFECTIONS AND INFESTATIONS	感染及侵染类疾病	16.23 ( 6.71 - 39.29 )	16.23 ( 70.3 )	15.98 ( 7.63 )	4 ( 2.81 )
ACUTE HEPATIC FAILURE	5	14728	5095	14626800	0	急性肝衰竭	HEPATOBILIARY DISORDERS	肝胆系统疾病	0.97 ( 0.41 - 2.34 )	0.97 ( 0 )	0.97 ( 0.47 )	-0.04 ( -1.22 )
EXPOSURE DURING PREGNANCY	5	14728	15498	14616397	7.21	妊娠过程中暴露	INJURY, POISONING AND PROCEDURAL COMPLICATIONS	各类损伤、中毒及操作并发症	0.32 ( 0.13 - 0.77 )	0.32 ( 7.21 )	0.32 ( 0.15 )	-1.64 ( -2.82 )
PURPURA	5	14728	3635	14628260	0.49	紫癜	SKIN AND SUBCUTANEOUS TISSUE DISORDERS	皮肤及皮下组织类疾病	1.37 ( 0.57 - 3.28 )	1.37 ( 0.49 )	1.37 ( 0.66 )	0.45 ( -0.73 )
HYPOGAMMAGLOBULINAEMIA	5	14728	2362	14629533	2.88	低丙种球蛋白血症	IMMUNE SYSTEM DISORDERS	免疫系统疾病	2.1 ( 0.87 - 5.06 )	2.1 ( 2.88 )	2.1 ( 1.01 )	1.07 ( -0.11 )
MULTIPLE SCLEROSIS RELAPSE	5	14728	13613	14618282	5.53	多发性硬化复发	NERVOUS SYSTEM DISORDERS	各类神经系统疾病	0.36 ( 0.15 - 0.88 )	0.36 ( 5.53 )	0.37 ( 0.18 )	-1.45 ( -2.63 )
INJECTION SITE IRRITATION	5	14728	2152	14629743	3.7	注射部位刺激	GENERAL DISORDERS AND ADMINISTRATION SITE CONDITIONS	全身性疾病及给药部位各种反应	2.31 ( 0.96 - 5.55 )	2.31 ( 3.7 )	2.3 ( 1.11 )	1.2 ( 0.02 )
PARONYCHIA	5	14728	1885	14630010	5.06	甲沟炎	INFECTIONS AND INFESTATIONS	感染及侵染类疾病	2.63 ( 1.1 - 6.34 )	2.63 ( 5.06 )	2.63 ( 1.26 )	1.4 ( 0.21 )
FACIAL PARALYSIS	5	14728	2427	14629468	2.67	面部瘫痪	NERVOUS SYSTEM DISORDERS	各类神经系统疾病	2.05 ( 0.85 - 4.92 )	2.05 ( 2.67 )	2.04 ( 0.98 )	1.03 ( -0.15 )
HAEMATOCRIT DECREASED	5	14728	8307	14623588	1.35	红细胞压积降低	INVESTIGATIONS	各类检查	0.6 ( 0.25 - 1.44 )	0.6 ( 1.35 )	0.6 ( 0.29 )	-0.74 ( -1.92 )
SARS-COV-2 TEST POSITIVE	5	14728	2560	14629335	2.27	SARS-COV-2 检测阳性	INVESTIGATIONS	各类检查	1.94 ( 0.81 - 4.67 )	1.94 ( 2.27 )	1.94 ( 0.93 )	0.95 ( -0.23 )
PRODUCT AVAILABILITY ISSUE	5	14728	2086	14629809	3.99	产品可获性问题	PRODUCT ISSUES	产品问题	2.38 ( 0.99 - 5.73 )	2.38 ( 3.99 )	2.38 ( 1.14 )	1.25 ( 0.07 )
COVID-19 PNEUMONIA	5	14728	4321	14627574	0.1	COVID-19 肺炎	INFECTIONS AND INFESTATIONS	感染及侵染类疾病	1.15 ( 0.48 - 2.76 )	1.15 ( 0.1 )	1.15 ( 0.55 )	0.2 ( -0.98 )
PANNICULITIS	5	14728	898	14630997	18.45	脂膜炎	SKIN AND SUBCUTANEOUS TISSUE DISORDERS	皮肤及皮下组织类疾病	5.53 ( 2.3 - 13.32 )	5.53 ( 18.45 )	5.5 ( 2.64 )	2.46 ( 1.28 )
TOXIC SKIN ERUPTION	5	14728	5107	14626788	0	中毒性皮疹	SKIN AND SUBCUTANEOUS TISSUE DISORDERS	皮肤及皮下组织类疾病	0.97 ( 0.4 - 2.34 )	0.97 ( 0 )	0.97 ( 0.47 )	-0.04 ( -1.22 )
DERMATITIS	5	14728	5366	14626529	0.03	皮炎	SKIN AND SUBCUTANEOUS TISSUE DISORDERS	皮肤及皮下组织类疾病	0.93 ( 0.38 - 2.22 )	0.93 ( 0.03 )	0.93 ( 0.44 )	-0.11 ( -1.29 )
EJECTION FRACTION DECREASED	5	14728	6172	14625723	0.24	射血分数降低	INVESTIGATIONS	各类检查	0.8 ( 0.33 - 1.93 )	0.8 ( 0.24 )	0.8 ( 0.39 )	-0.31 ( -1.49 )
HYDRONEPHROSIS	5	14728	2927	14628968	1.43	肾盂积水	RENAL AND URINARY DISORDERS	肾脏及泌尿系统疾病	1.7 ( 0.71 - 4.08 )	1.7 ( 1.43 )	1.7 ( 0.81 )	0.76 ( -0.42 )
BLOOD URINE PRESENT	4	14729	3342	14628553	0.12	尿中带血	INVESTIGATIONS	各类检查	1.19 ( 0.45 - 3.17 )	1.19 ( 0.12 )	1.19 ( 0.52 )	0.25 ( -1.04 )
LIMB DISCOMFORT	4	14729	5235	14626660	0.31	肢体不适	MUSCULOSKELETAL AND CONNECTIVE TISSUE DISORDERS	各种肌肉骨骼及结缔组织疾病	0.76 ( 0.28 - 2.02 )	0.76 ( 0.31 )	0.76 ( 0.33 )	-0.4 ( -1.69 )
VIRAL UPPER RESPIRATORY TRACT INFECTION	4	14729	1312	14630583	5.42	病毒性上呼吸道感染	INFECTIONS AND INFESTATIONS	感染及侵染类疾病	3.03 ( 1.13 - 8.08 )	3.03 ( 5.42 )	3.02 ( 1.33 )	1.6 ( 0.3 )
ARTHROPOD BITE	4	14729	1529	14630366	3.92	节肢动物咬伤	INJURY, POISONING AND PROCEDURAL COMPLICATIONS	各类损伤、中毒及操作并发症	2.6 ( 0.97 - 6.93 )	2.6 ( 3.92 )	2.59 ( 1.14 )	1.38 ( 0.08 )
LUNG ADENOCARCINOMA	4	14729	1499	14630396	4.1	肺腺癌	NEOPLASMS BENIGN, MALIGNANT AND UNSPECIFIED (INCL CYSTS AND POLYPS)	良性、恶性及性质不明的肿瘤（包括囊状和息肉状）	2.65 ( 0.99 - 7.07 )	2.65 ( 4.1 )	2.65 ( 1.16 )	1.4 ( 0.11 )
PLATELET COUNT INCREASED	4	14729	4161	14627734	0.01	血小板计数升高	INVESTIGATIONS	各类检查	0.95 ( 0.36 - 2.55 )	0.95 ( 0.01 )	0.95 ( 0.42 )	-0.07 ( -1.36 )
ANAL ABSCESS	4	14729	1838	14630057	2.49	肛门脓肿	INFECTIONS AND INFESTATIONS	感染及侵染类疾病	2.16 ( 0.81 - 5.77 )	2.16 ( 2.49 )	2.16 ( 0.95 )	1.11 ( -0.18 )
LIVER ABSCESS	4	14729	1310	14630585	5.43	肝脓肿	INFECTIONS AND INFESTATIONS	感染及侵染类疾病	3.03 ( 1.14 - 8.09 )	3.03 ( 5.43 )	3.03 ( 1.33 )	1.6 ( 0.3 )
BLADDER CANCER	4	14729	12311	14619584	5.69	膀胱癌	NEOPLASMS BENIGN, MALIGNANT AND UNSPECIFIED (INCL CYSTS AND POLYPS)	良性、恶性及性质不明的肿瘤（包括囊状和息肉状）	0.32 ( 0.12 - 0.86 )	0.32 ( 5.69 )	0.32 ( 0.14 )	-1.63 ( -2.92 )
EATING DISORDER	4	14729	3546	14628349	0.05	进食障碍	PSYCHIATRIC DISORDERS	精神病类	1.12 ( 0.42 - 2.99 )	1.12 ( 0.05 )	1.12 ( 0.49 )	0.16 ( -1.13 )
C-REACTIVE PROTEIN ABNORMAL	4	14729	1131	14630764	7.16	C 反应蛋白异常	INVESTIGATIONS	各类检查	3.51 ( 1.32 - 9.38 )	3.51 ( 7.16 )	3.5 ( 1.54 )	1.81 ( 0.52 )
WOUND INFECTION	4	14729	2316	14629579	1.19	伤口感染	INFECTIONS AND INFESTATIONS	感染及侵染类疾病	1.72 ( 0.64 - 4.58 )	1.72 ( 1.19 )	1.71 ( 0.75 )	0.78 ( -0.51 )
SARCOIDOSIS	4	14729	1614	14630281	3.46	肉状瘤病	IMMUNE SYSTEM DISORDERS	免疫系统疾病	2.46 ( 0.92 - 6.57 )	2.46 ( 3.46 )	2.46 ( 1.08 )	1.3 ( 0 )
CONJUNCTIVAL HYPERAEMIA	4	14729	1372	14630523	4.95	结膜充血	EYE DISORDERS	眼器官疾病	2.9 ( 1.09 - 7.73 )	2.9 ( 4.95 )	2.89 ( 1.27 )	1.53 ( 0.24 )
FEELING COLD	4	14729	4551	14627344	0.07	感到寒冷	GENERAL DISORDERS AND ADMINISTRATION SITE CONDITIONS	全身性疾病及给药部位各种反应	0.87 ( 0.33 - 2.33 )	0.87 ( 0.07 )	0.87 ( 0.38 )	-0.2 ( -1.49 )
GENE MUTATION	4	14729	493	14631402	24.53	基因突变	CONGENITAL, FAMILIAL AND GENETIC DISORDERS	各种先天性家族性遗传性疾病	8.06 ( 3.01 - 21.56 )	8.06 ( 24.53 )	8 ( 3.51 )	3 ( 1.7 )
BETA HAEMOLYTIC STREPTOCOCCAL INFECTION	4	14729	453	14631442	27.29	Β- 溶血性链球菌感染	INFECTIONS AND INFESTATIONS	感染及侵染类疾病	8.77 ( 3.28 - 23.48 )	8.77 ( 27.29 )	8.7 ( 3.82 )	3.12 ( 1.82 )
TENDERNESS	4	14729	2751	14629144	0.55	触痛	GENERAL DISORDERS AND ADMINISTRATION SITE CONDITIONS	全身性疾病及给药部位各种反应	1.44 ( 0.54 - 3.85 )	1.44 ( 0.55 )	1.44 ( 0.64 )	0.53 ( -0.76 )
HAEMOPHILUS INFECTION	4	14729	339	14631556	38.76	嗜血杆菌感染	INFECTIONS AND INFESTATIONS	感染及侵染类疾病	11.72 ( 4.37 - 31.42 )	11.72 ( 38.76 )	11.59 ( 5.08 )	3.54 ( 2.24 )
COLON CANCER	4	14729	5002	14626893	0.21	结肠癌	NEOPLASMS BENIGN, MALIGNANT AND UNSPECIFIED (INCL CYSTS AND POLYPS)	良性、恶性及性质不明的肿瘤（包括囊状和息肉状）	0.79 ( 0.3 - 2.12 )	0.79 ( 0.21 )	0.79 ( 0.35 )	-0.33 ( -1.62 )
THERAPEUTIC RESPONSE UNEXPECTED	4	14729	5283	14626612	0.33	意外的治疗反应	GENERAL DISORDERS AND ADMINISTRATION SITE CONDITIONS	全身性疾病及给药部位各种反应	0.75 ( 0.28 - 2 )	0.75 ( 0.33 )	0.75 ( 0.33 )	-0.41 ( -1.7 )
HALLUCINATION	4	14729	17574	14614321	10.61	幻觉	PSYCHIATRIC DISORDERS	精神病类	0.23 ( 0.08 - 0.6 )	0.23 ( 10.61 )	0.23 ( 0.1 )	-2.14 ( -3.43 )
POOR QUALITY SLEEP	4	14729	3049	14628846	0.28	睡眠质量差	PSYCHIATRIC DISORDERS	精神病类	1.3 ( 0.49 - 3.47 )	1.3 ( 0.28 )	1.3 ( 0.57 )	0.38 ( -0.91 )
LUNG INFILTRATION	4	14729	4158	14627737	0.01	肺浸润	RESPIRATORY, THORACIC AND MEDIASTINAL DISORDERS	呼吸系统、胸及纵隔疾病	0.96 ( 0.36 - 2.55 )	0.96 ( 0.01 )	0.96 ( 0.42 )	-0.07 ( -1.36 )
PULMONARY MASS	4	14729	3905	14627990	0	肺部肿块	RESPIRATORY, THORACIC AND MEDIASTINAL DISORDERS	呼吸系统、胸及纵隔疾病	1.02 ( 0.38 - 2.71 )	1.02 ( 0 )	1.02 ( 0.45 )	0.02 ( -1.27 )
LARYNGITIS	4	14729	1859	14630036	2.41	喉炎	INFECTIONS AND INFESTATIONS	感染及侵染类疾病	2.14 ( 0.8 - 5.7 )	2.14 ( 2.41 )	2.13 ( 0.94 )	1.09 ( -0.2 )
LACRIMATION INCREASED	4	14729	5720	14626175	0.54	流泪增加	EYE DISORDERS	眼器官疾病	0.69 ( 0.26 - 1.85 )	0.69 ( 0.54 )	0.69 ( 0.31 )	-0.53 ( -1.82 )
CHRONIC KIDNEY DISEASE	4	14729	6493	14625402	0.98	慢性肾脏疾病	RENAL AND URINARY DISORDERS	肾脏及泌尿系统疾病	0.61 ( 0.23 - 1.63 )	0.61 ( 0.98 )	0.61 ( 0.27 )	-0.71 ( -2 )
INJECTION SITE OEDEMA	4	14729	458	14631437	26.92	注射部位水肿	GENERAL DISORDERS AND ADMINISTRATION SITE CONDITIONS	全身性疾病及给药部位各种反应	8.68 ( 3.24 - 23.22 )	8.67 ( 26.92 )	8.61 ( 3.78 )	3.11 ( 1.81 )
METABOLIC ACIDOSIS	4	14729	11580	14620315	5.03	代谢性酸中毒	METABOLISM AND NUTRITION DISORDERS	代谢及营养类疾病	0.34 ( 0.13 - 0.91 )	0.34 ( 5.03 )	0.34 ( 0.15 )	-1.54 ( -2.83 )
PNEUMONIA STAPHYLOCOCCAL	4	14729	845	14631050	11.6	葡萄球菌性肺炎	INFECTIONS AND INFESTATIONS	感染及侵染类疾病	4.7 ( 1.76 - 12.56 )	4.7 ( 11.6 )	4.68 ( 2.06 )	2.23 ( 0.93 )
OCULAR DISCOMFORT	4	14729	1599	14630296	3.54	眼睛不适	EYE DISORDERS	眼器官疾病	2.48 ( 0.93 - 6.63 )	2.48 ( 3.54 )	2.48 ( 1.09 )	1.31 ( 0.02 )
RESPIRATORY SYNCYTIAL VIRUS INFECTION	4	14729	1919	14629976	2.21	呼吸道合胞病毒感染	INFECTIONS AND INFESTATIONS	感染及侵染类疾病	2.07 ( 0.78 - 5.52 )	2.07 ( 2.21 )	2.07 ( 0.91 )	1.05 ( -0.24 )
RASH PUSTULAR	4	14729	2441	14629454	0.97	脓疱疹	INFECTIONS AND INFESTATIONS	感染及侵染类疾病	1.63 ( 0.61 - 4.34 )	1.63 ( 0.97 )	1.63 ( 0.72 )	0.7 ( -0.59 )
PAIN IN JAW	4	14729	5995	14625900	0.69	颌骨疼痛	MUSCULOSKELETAL AND CONNECTIVE TISSUE DISORDERS	各种肌肉骨骼及结缔组织疾病	0.66 ( 0.25 - 1.77 )	0.66 ( 0.69 )	0.66 ( 0.29 )	-0.59 ( -1.88 )
PRESYNCOPE	4	14729	7042	14624853	1.35	晕厥前期	NERVOUS SYSTEM DISORDERS	各类神经系统疾病	0.56 ( 0.21 - 1.5 )	0.56 ( 1.35 )	0.56 ( 0.25 )	-0.83 ( -2.12 )
CLOSTRIDIUM DIFFICILE INFECTION	4	14729	5165	14626730	0.28	难辨梭状芽胞杆菌感染	INFECTIONS AND INFESTATIONS	感染及侵染类疾病	0.77 ( 0.29 - 2.05 )	0.77 ( 0.28 )	0.77 ( 0.34 )	-0.38 ( -1.67 )
BLOOD UREA INCREASED	4	14729	7663	14624232	1.79	血尿素升高	INVESTIGATIONS	各类检查	0.52 ( 0.19 - 1.38 )	0.52 ( 1.79 )	0.52 ( 0.23 )	-0.95 ( -2.24 )
ULCER	4	14729	3280	14628615	0.15	溃疡	GENERAL DISORDERS AND ADMINISTRATION SITE CONDITIONS	全身性疾病及给药部位各种反应	1.21 ( 0.45 - 3.23 )	1.21 ( 0.15 )	1.21 ( 0.53 )	0.28 ( -1.02 )
KNEE ARTHROPLASTY	4	14729	4007	14627888	0	膝关节成形术	SURGICAL AND MEDICAL PROCEDURES	各种手术及医疗操作	0.99 ( 0.37 - 2.64 )	0.99 ( 0 )	0.99 ( 0.44 )	-0.01 ( -1.3 )
CUTANEOUS VASCULITIS	4	14729	1405	14630490	4.71	皮肤血管炎	SKIN AND SUBCUTANEOUS TISSUE DISORDERS	皮肤及皮下组织类疾病	2.83 ( 1.06 - 7.55 )	2.83 ( 4.71 )	2.82 ( 1.24 )	1.5 ( 0.2 )
BACK DISORDER	4	14729	2533	14629362	0.82	背部疾病	MUSCULOSKELETAL AND CONNECTIVE TISSUE DISORDERS	各种肌肉骨骼及结缔组织疾病	1.57 ( 0.59 - 4.18 )	1.57 ( 0.82 )	1.57 ( 0.69 )	0.65 ( -0.64 )
DIVERTICULUM	4	14729	2990	14628905	0.32	憩室	GASTROINTESTINAL DISORDERS	胃肠系统疾病	1.33 ( 0.5 - 3.54 )	1.33 ( 0.32 )	1.33 ( 0.58 )	0.41 ( -0.88 )
COAGULOPATHY	4	14729	5298	14626597	0.33	凝血障碍	BLOOD AND LYMPHATIC SYSTEM DISORDERS	血液及淋巴系统疾病	0.75 ( 0.28 - 2 )	0.75 ( 0.33 )	0.75 ( 0.33 )	-0.42 ( -1.71 )
ACTIVATED PARTIAL THROMBOPLASTIN TIME PROLONGED	4	14729	2636	14629259	0.68	活化部分凝血活酶时间延长	INVESTIGATIONS	各类检查	1.51 ( 0.57 - 4.02 )	1.51 ( 0.68 )	1.51 ( 0.66 )	0.59 ( -0.7 )
NEOPLASM MALIGNANT	4	14729	12406	14619489	5.78	恶性肿瘤	NEOPLASMS BENIGN, MALIGNANT AND UNSPECIFIED (INCL CYSTS AND POLYPS)	良性、恶性及性质不明的肿瘤（包括囊状和息肉状）	0.32 ( 0.12 - 0.85 )	0.32 ( 5.78 )	0.32 ( 0.14 )	-1.64 ( -2.93 )
ESCHERICHIA URINARY TRACT INFECTION	4	14729	1834	14630061	2.51	埃希氏菌性尿路感染	INFECTIONS AND INFESTATIONS	感染及侵染类疾病	2.17 ( 0.81 - 5.78 )	2.17 ( 2.51 )	2.16 ( 0.95 )	1.11 ( -0.18 )
GALLBLADDER DISORDER	4	14729	3028	14628867	0.3	胆囊病变	HEPATOBILIARY DISORDERS	肝胆系统疾病	1.31 ( 0.49 - 3.5 )	1.31 ( 0.3 )	1.31 ( 0.58 )	0.39 ( -0.9 )
NECROSIS	4	14729	2031	14629864	1.87	坏死	GENERAL DISORDERS AND ADMINISTRATION SITE CONDITIONS	全身性疾病及给药部位各种反应	1.96 ( 0.73 - 5.22 )	1.96 ( 1.87 )	1.95 ( 0.86 )	0.97 ( -0.33 )
WOUND COMPLICATION	4	14729	663	14631232	16.54	伤口并发症	INJURY, POISONING AND PROCEDURAL COMPLICATIONS	各类损伤、中毒及操作并发症	5.99 ( 2.24 - 16.02 )	5.99 ( 16.54 )	5.96 ( 2.62 )	2.58 ( 1.28 )
HYPERKALAEMIA	4	14729	16156	14615739	9.26	高钾血症	METABOLISM AND NUTRITION DISORDERS	代谢及营养类疾病	0.25 ( 0.09 - 0.65 )	0.25 ( 9.26 )	0.25 ( 0.11 )	-2.02 ( -3.31 )
CHOLECYSTITIS ACUTE	4	14729	2387	14629508	1.06	急性胆囊炎	HEPATOBILIARY DISORDERS	肝胆系统疾病	1.66 ( 0.62 - 4.44 )	1.66 ( 1.06 )	1.66 ( 0.73 )	0.73 ( -0.56 )
CAMPYLOBACTER GASTROENTERITIS	4	14729	278	14631617	48.74	弯曲菌性胃肠炎	INFECTIONS AND INFESTATIONS	感染及侵染类疾病	14.29 ( 5.33 - 38.36 )	14.29 ( 48.74 )	14.1 ( 6.17 )	3.82 ( 2.52 )
HOSPITALISATION	4	14729	32640	14599255	25.41	住院治疗	SURGICAL AND MEDICAL PROCEDURES	各种手术及医疗操作	0.12 ( 0.05 - 0.32 )	0.12 ( 25.41 )	0.12 ( 0.05 )	-3.04 ( -4.33 )
VULVAL ABSCESS	4	14729	125	14631770	115.55	外阴脓肿	INFECTIONS AND INFESTATIONS	感染及侵染类疾病	31.79 ( 11.74 - 86.04 )	31.78 ( 115.55 )	30.83 ( 13.4 )	4.95 ( 3.63 )
DISSEMINATED INTRAVASCULAR COAGULATION	4	14729	7109	14624786	1.39	弥散性血管内凝血	BLOOD AND LYMPHATIC SYSTEM DISORDERS	血液及淋巴系统疾病	0.56 ( 0.21 - 1.49 )	0.56 ( 1.39 )	0.56 ( 0.25 )	-0.84 ( -2.13 )
TONSILLITIS STREPTOCOCCAL	4	14729	60	14631835	240.84	链球菌性扁桃体炎	INFECTIONS AND INFESTATIONS	感染及侵染类疾病	66.23 ( 24.07 - 182.25 )	66.21 ( 240.84 )	62.13 ( 26.64 )	5.96 ( 4.62 )
LIGAMENT SPRAIN	4	14729	1742	14630153	2.87	韧带扭伤	INJURY, POISONING AND PROCEDURAL COMPLICATIONS	各类损伤、中毒及操作并发症	2.28 ( 0.85 - 6.08 )	2.28 ( 2.87 )	2.28 ( 1 )	1.19 ( -0.1 )
SPEECH DISORDER	4	14729	10491	14621404	4.08	言语障碍	NERVOUS SYSTEM DISORDERS	各类神经系统疾病	0.38 ( 0.14 - 1.01 )	0.38 ( 4.08 )	0.38 ( 0.17 )	-1.4 ( -2.69 )
CORONARY ARTERY DISEASE	4	14729	15269	14616626	8.42	冠状动脉疾病	CARDIAC DISORDERS	心脏器官疾病	0.26 ( 0.1 - 0.69 )	0.26 ( 8.42 )	0.26 ( 0.11 )	-1.94 ( -3.23 )
ORGANISING PNEUMONIA	4	14729	2119	14629776	1.63	机化性肺炎	RESPIRATORY, THORACIC AND MEDIASTINAL DISORDERS	呼吸系统、胸及纵隔疾病	1.87 ( 0.7 - 5 )	1.87 ( 1.63 )	1.87 ( 0.82 )	0.91 ( -0.39 )
DEAFNESS NEUROSENSORY	4	14729	1113	14630782	7.37	感音神经性聋	EAR AND LABYRINTH DISORDERS	耳及迷路类疾病	3.57 ( 1.34 - 9.53 )	3.57 ( 7.37 )	3.56 ( 1.57 )	1.83 ( 0.54 )
RHINOVIRUS INFECTION	4	14729	864	14631031	11.21	鼻病毒感染	INFECTIONS AND INFESTATIONS	感染及侵染类疾病	4.6 ( 1.72 - 12.28 )	4.6 ( 11.21 )	4.58 ( 2.01 )	2.2 ( 0.9 )
CUSHINGOID	4	14729	857	14631038	11.35	类库欣	ENDOCRINE DISORDERS	内分泌系统疾病	4.64 ( 1.74 - 12.38 )	4.64 ( 11.35 )	4.62 ( 2.03 )	2.21 ( 0.91 )
PARALYSIS	4	14729	3163	14628732	0.21	瘫痪	NERVOUS SYSTEM DISORDERS	各类神经系统疾病	1.26 ( 0.47 - 3.35 )	1.26 ( 0.21 )	1.26 ( 0.55 )	0.33 ( -0.96 )
MUSCULOSKELETAL DISORDER	4	14729	3424	14628471	0.09	肌肉骨骼疾病	MUSCULOSKELETAL AND CONNECTIVE TISSUE DISORDERS	各种肌肉骨骼及结缔组织疾病	1.16 ( 0.44 - 3.09 )	1.16 ( 0.09 )	1.16 ( 0.51 )	0.21 ( -1.08 )
BURSITIS	4	14729	2811	14629084	0.48	滑囊炎	MUSCULOSKELETAL AND CONNECTIVE TISSUE DISORDERS	各种肌肉骨骼及结缔组织疾病	1.41 ( 0.53 - 3.77 )	1.41 ( 0.48 )	1.41 ( 0.62 )	0.5 ( -0.79 )
CRYING	4	14729	5116	14626779	0.26	哭	GENERAL DISORDERS AND ADMINISTRATION SITE CONDITIONS	全身性疾病及给药部位各种反应	0.78 ( 0.29 - 2.07 )	0.78 ( 0.26 )	0.78 ( 0.34 )	-0.36 ( -1.66 )
FEAR OF INJECTION	4	14729	1694	14630201	3.08	注射恐惧	PSYCHIATRIC DISORDERS	精神病类	2.35 ( 0.88 - 6.26 )	2.35 ( 3.08 )	2.34 ( 1.03 )	1.23 ( -0.06 )
AUTISM SPECTRUM DISORDER	4	14729	544	14631351	21.6	自闭症谱系障碍	PSYCHIATRIC DISORDERS	精神病类	7.3 ( 2.73 - 19.53 )	7.3 ( 21.6 )	7.26 ( 3.19 )	2.86 ( 1.56 )
COMA	4	14729	17154	14614741	10.21	昏迷	NERVOUS SYSTEM DISORDERS	各类神经系统疾病	0.23 ( 0.09 - 0.62 )	0.23 ( 10.21 )	0.23 ( 0.1 )	-2.11 ( -3.4 )
GESTATIONAL DIABETES	4	14729	1454	14630441	4.38	妊娠糖尿病	PREGNANCY, PUERPERIUM AND PERINATAL CONDITIONS	妊娠期、产褥期及围产期状况	2.73 ( 1.02 - 7.29 )	2.73 ( 4.38 )	2.73 ( 1.2 )	1.45 ( 0.15 )
APHTHOUS ULCER	4	14729	2121	14629774	1.62	阿弗他溃疡	GASTROINTESTINAL DISORDERS	胃肠系统疾病	1.87 ( 0.7 - 5 )	1.87 ( 1.62 )	1.87 ( 0.82 )	0.9 ( -0.39 )
PRODUCT ADMINISTRATION ERROR	4	14729	4350	14627545	0.03	产品给用错误	INJURY, POISONING AND PROCEDURAL COMPLICATIONS	各类损伤、中毒及操作并发症	0.91 ( 0.34 - 2.43 )	0.91 ( 0.03 )	0.91 ( 0.4 )	-0.13 ( -1.42 )
HEPATITIS TOXIC	4	14729	1305	14630590	5.47	中毒性肝炎	HEPATOBILIARY DISORDERS	肝胆系统疾病	3.04 ( 1.14 - 8.13 )	3.04 ( 5.47 )	3.04 ( 1.34 )	1.6 ( 0.31 )
SUBARACHNOID HAEMORRHAGE	4	14729	4765	14627130	0.13	蛛网膜下腔出血	NERVOUS SYSTEM DISORDERS	各类神经系统疾病	0.83 ( 0.31 - 2.22 )	0.83 ( 0.13 )	0.83 ( 0.37 )	-0.26 ( -1.55 )
ESCHERICHIA SEPSIS	4	14729	1320	14630575	5.35	埃希菌性脓毒症	INFECTIONS AND INFESTATIONS	感染及侵染类疾病	3.01 ( 1.13 - 8.03 )	3.01 ( 5.35 )	3 ( 1.32 )	1.59 ( 0.29 )
AMNESIA	4	14729	11226	14620669	4.72	失忆症	NERVOUS SYSTEM DISORDERS	各类神经系统疾病	0.35 ( 0.13 - 0.94 )	0.35 ( 4.72 )	0.35 ( 0.16 )	-1.5 ( -2.79 )
ILEUS PARALYTIC	4	14729	1951	14629944	2.11	麻痹性肠梗阻	GASTROINTESTINAL DISORDERS	胃肠系统疾病	2.04 ( 0.76 - 5.43 )	2.04 ( 2.11 )	2.03 ( 0.9 )	1.02 ( -0.27 )
MOUTH SWELLING	4	14729	1161	14630734	6.83	口肿胀	GASTROINTESTINAL DISORDERS	胃肠系统疾病	3.42 ( 1.28 - 9.14 )	3.42 ( 6.83 )	3.41 ( 1.5 )	1.77 ( 0.48 )
GLAUCOMA	4	14729	3799	14628096	0.01	青光眼	EYE DISORDERS	眼器官疾病	1.05 ( 0.39 - 2.79 )	1.05 ( 0.01 )	1.05 ( 0.46 )	0.06 ( -1.23 )
OPPORTUNISTIC INFECTION	4	14729	899	14630996	10.53	机会感染	INFECTIONS AND INFESTATIONS	感染及侵染类疾病	4.42 ( 1.65 - 11.8 )	4.42 ( 10.53 )	4.4 ( 1.94 )	2.14 ( 0.84 )
SACROILIITIS	4	14729	654	14631241	16.85	骶髂关节炎	MUSCULOSKELETAL AND CONNECTIVE TISSUE DISORDERS	各种肌肉骨骼及结缔组织疾病	6.08 ( 2.27 - 16.24 )	6.07 ( 16.85 )	6.04 ( 2.65 )	2.6 ( 1.3 )
HYPERTHERMIA	4	14729	3003	14628892	0.31	体温过高	GENERAL DISORDERS AND ADMINISTRATION SITE CONDITIONS	全身性疾病及给药部位各种反应	1.32 ( 0.5 - 3.53 )	1.32 ( 0.31 )	1.32 ( 0.58 )	0.4 ( -0.89 )
INFECTIOUS MONONUCLEOSIS	4	14729	615	14631280	18.34	传染性单核细胞增多症	INFECTIONS AND INFESTATIONS	感染及侵染类疾病	6.46 ( 2.42 - 17.27 )	6.46 ( 18.34 )	6.42 ( 2.82 )	2.68 ( 1.39 )
SEROSITIS	4	14729	180	14631715	78.71	浆膜炎	GENERAL DISORDERS AND ADMINISTRATION SITE CONDITIONS	全身性疾病及给药部位各种反应	22.08 ( 8.19 - 59.47 )	22.07 ( 78.71 )	21.61 ( 9.43 )	4.43 ( 3.13 )
LARGE INTESTINE PERFORATION	4	14729	2771	14629124	0.52	大肠穿孔	GASTROINTESTINAL DISORDERS	胃肠系统疾病	1.43 ( 0.54 - 3.82 )	1.43 ( 0.52 )	1.43 ( 0.63 )	0.52 ( -0.77 )
PULMONARY FIBROSIS	4	14729	5509	14626386	0.43	肺纤维化	RESPIRATORY, THORACIC AND MEDIASTINAL DISORDERS	呼吸系统、胸及纵隔疾病	0.72 ( 0.27 - 1.92 )	0.72 ( 0.43 )	0.72 ( 0.32 )	-0.47 ( -1.76 )
EXFOLIATIVE RASH	4	14729	848	14631047	11.54	剥脱性皮疹	SKIN AND SUBCUTANEOUS TISSUE DISORDERS	皮肤及皮下组织类疾病	4.69 ( 1.75 - 12.52 )	4.68 ( 11.54 )	4.67 ( 2.05 )	2.22 ( 0.93 )
RESPIRATORY RATE INCREASED	4	14729	2313	14629582	1.2	呼吸率升高	INVESTIGATIONS	各类检查	1.72 ( 0.64 - 4.58 )	1.72 ( 1.2 )	1.72 ( 0.76 )	0.78 ( -0.51 )
DRY SKIN	4	14729	20961	14610934	13.88	皮肤干燥	SKIN AND SUBCUTANEOUS TISSUE DISORDERS	皮肤及皮下组织类疾病	0.19 ( 0.07 - 0.5 )	0.19 ( 13.88 )	0.19 ( 0.08 )	-2.4 ( -3.69 )
BLOOD ALBUMIN DECREASED	4	14729	3364	14628531	0.11	血白蛋白降低	INVESTIGATIONS	各类检查	1.18 ( 0.44 - 3.15 )	1.18 ( 0.11 )	1.18 ( 0.52 )	0.24 ( -1.05 )
DIVERTICULAR PERFORATION	4	14729	961	14630934	9.46	憩室穿孔	GASTROINTESTINAL DISORDERS	胃肠系统疾病	4.13 ( 1.55 - 11.04 )	4.13 ( 9.46 )	4.12 ( 1.81 )	2.04 ( 0.75 )
SPUTUM DISCOLOURED	4	14729	1863	14630032	2.4	痰变色	RESPIRATORY, THORACIC AND MEDIASTINAL DISORDERS	呼吸系统、胸及纵隔疾病	2.13 ( 0.8 - 5.69 )	2.13 ( 2.4 )	2.13 ( 0.94 )	1.09 ( -0.2 )
AGEUSIA	4	14729	4047	14627848	0	味觉丧失	NERVOUS SYSTEM DISORDERS	各类神经系统疾病	0.98 ( 0.37 - 2.62 )	0.98 ( 0 )	0.98 ( 0.43 )	-0.03 ( -1.32 )
FLUSHING	4	14729	16858	14615037	9.93	潮红	VASCULAR DISORDERS	血管与淋巴管类疾病	0.24 ( 0.09 - 0.63 )	0.24 ( 9.93 )	0.24 ( 0.1 )	-2.08 ( -3.37 )
ENTEROCOCCAL INFECTION	4	14729	1723	14630172	2.95	肠球菌感染	INFECTIONS AND INFESTATIONS	感染及侵染类疾病	2.31 ( 0.86 - 6.15 )	2.31 ( 2.95 )	2.3 ( 1.01 )	1.2 ( -0.09 )
FAECES DISCOLOURED	4	14729	4953	14626942	0.2	粪便变色	GASTROINTESTINAL DISORDERS	胃肠系统疾病	0.8 ( 0.3 - 2.14 )	0.8 ( 0.2 )	0.8 ( 0.35 )	-0.32 ( -1.61 )
THROMBOCYTOSIS	4	14729	1523	14630372	3.96	血小板增多症	BLOOD AND LYMPHATIC SYSTEM DISORDERS	血液及淋巴系统疾病	2.61 ( 0.98 - 6.96 )	2.61 ( 3.96 )	2.6 ( 1.15 )	1.38 ( 0.09 )
IMMUNE-MEDIATED ENTEROCOLITIS	4	14729	1359	14630536	5.05	免疫介导的小肠结肠炎	GASTROINTESTINAL DISORDERS	胃肠系统疾病	2.92 ( 1.1 - 7.8 )	2.92 ( 5.05 )	2.92 ( 1.28 )	1.54 ( 0.25 )
THROAT IRRITATION	4	14729	7217	14624678	1.47	咽喉刺激	RESPIRATORY, THORACIC AND MEDIASTINAL DISORDERS	呼吸系统、胸及纵隔疾病	0.55 ( 0.21 - 1.47 )	0.55 ( 1.47 )	0.55 ( 0.24 )	-0.86 ( -2.15 )
TYPE IV HYPERSENSITIVITY REACTION	4	14729	1096	14630799	7.57	IV 型超敏反应	IMMUNE SYSTEM DISORDERS	免疫系统疾病	3.63 ( 1.36 - 9.68 )	3.62 ( 7.57 )	3.62 ( 1.59 )	1.85 ( 0.56 )
PANCREATIC CARCINOMA	4	14729	6292	14625603	0.86	胰腺癌	NEOPLASMS BENIGN, MALIGNANT AND UNSPECIFIED (INCL CYSTS AND POLYPS)	良性、恶性及性质不明的肿瘤（包括囊状和息肉状）	0.63 ( 0.24 - 1.68 )	0.63 ( 0.86 )	0.63 ( 0.28 )	-0.66 ( -1.95 )
HYPOALBUMINAEMIA	4	14729	3564	14628331	0.05	低白蛋白血症	METABOLISM AND NUTRITION DISORDERS	代谢及营养类疾病	1.11 ( 0.42 - 2.97 )	1.11 ( 0.05 )	1.11 ( 0.49 )	0.16 ( -1.14 )
HEPATIC ENCEPHALOPATHY	4	14729	4291	14627604	0.02	肝性脑病	NERVOUS SYSTEM DISORDERS	各类神经系统疾病	0.93 ( 0.35 - 2.47 )	0.93 ( 0.02 )	0.93 ( 0.41 )	-0.11 ( -1.4 )
CHROMATURIA	4	14729	5013	14626882	0.22	色素尿	RENAL AND URINARY DISORDERS	肾脏及泌尿系统疾病	0.79 ( 0.3 - 2.11 )	0.79 ( 0.22 )	0.79 ( 0.35 )	-0.34 ( -1.63 )
THERAPY PARTIAL RESPONDER	4	14729	3248	14628647	0.16	治疗部分应答者	GENERAL DISORDERS AND ADMINISTRATION SITE CONDITIONS	全身性疾病及给药部位各种反应	1.22 ( 0.46 - 3.26 )	1.22 ( 0.16 )	1.22 ( 0.54 )	0.29 ( -1 )
MALIGNANT MELANOMA	4	14729	4049	14627846	0	恶性黑素瘤	NEOPLASMS BENIGN, MALIGNANT AND UNSPECIFIED (INCL CYSTS AND POLYPS)	良性、恶性及性质不明的肿瘤（包括囊状和息肉状）	0.98 ( 0.37 - 2.62 )	0.98 ( 0 )	0.98 ( 0.43 )	-0.03 ( -1.32 )
HEPATIC NECROSIS	4	14729	1496	14630399	4.12	肝坏死	HEPATOBILIARY DISORDERS	肝胆系统疾病	2.66 ( 1 - 7.09 )	2.66 ( 4.12 )	2.65 ( 1.17 )	1.41 ( 0.11 )
ESCHERICHIA INFECTION	4	14729	2374	14629521	1.08	埃希菌感染	INFECTIONS AND INFESTATIONS	感染及侵染类疾病	1.67 ( 0.63 - 4.46 )	1.67 ( 1.08 )	1.67 ( 0.74 )	0.74 ( -0.55 )
WOUND INFECTION STAPHYLOCOCCAL	4	14729	533	14631362	22.18	伤口葡萄球菌感染	INFECTIONS AND INFESTATIONS	感染及侵染类疾病	7.45 ( 2.79 - 19.94 )	7.45 ( 22.18 )	7.41 ( 3.25 )	2.89 ( 1.59 )
DISORIENTATION	3	14730	10967	14620928	5.86	定向力障碍	PSYCHIATRIC DISORDERS	精神病类	0.27 ( 0.09 - 0.84 )	0.27 ( 5.86 )	0.27 ( 0.11 )	-1.88 ( -3.32 )
JAW FRACTURE	3	14730	616	14631279	9.09	颌骨骨折	INJURY, POISONING AND PROCEDURAL COMPLICATIONS	各类损伤、中毒及操作并发症	4.84 ( 1.56 - 15.04 )	4.84 ( 9.09 )	4.82 ( 1.86 )	2.27 ( 0.82 )
DRUG ERUPTION	3	14730	7098	14624797	2.41	药疹	SKIN AND SUBCUTANEOUS TISSUE DISORDERS	皮肤及皮下组织类疾病	0.42 ( 0.14 - 1.3 )	0.42 ( 2.41 )	0.42 ( 0.16 )	-1.25 ( -2.69 )
FEMUR FRACTURE	3	14730	8779	14623116	3.86	股骨骨折	INJURY, POISONING AND PROCEDURAL COMPLICATIONS	各类损伤、中毒及操作并发症	0.34 ( 0.11 - 1.05 )	0.34 ( 3.86 )	0.34 ( 0.13 )	-1.56 ( -3 )
PULMONARY ALVEOLAR HAEMORRHAGE	3	14730	2202	14629693	0.28	肺泡出血	RESPIRATORY, THORACIC AND MEDIASTINAL DISORDERS	呼吸系统、胸及纵隔疾病	1.35 ( 0.44 - 4.2 )	1.35 ( 0.28 )	1.35 ( 0.52 )	0.44 ( -1.01 )
LYMPHADENITIS BACTERIAL	3	14730	41	14631854	197.59	细菌性淋巴结炎	INFECTIONS AND INFESTATIONS	感染及侵染类疾病	72.68 ( 22.5 - 234.74 )	72.67 ( 197.59 )	67.78 ( 25.41 )	6.08 ( 4.58 )
VAGINAL HAEMORRHAGE	3	14730	6775	14625120	2.14	阴道出血	REPRODUCTIVE SYSTEM AND BREAST DISORDERS	生殖系统及乳腺疾病	0.44 ( 0.14 - 1.36 )	0.44 ( 2.14 )	0.44 ( 0.17 )	-1.18 ( -2.63 )
RHABDOMYOLYSIS	3	14730	18877	14613018	13.5	横纹肌溶解	MUSCULOSKELETAL AND CONNECTIVE TISSUE DISORDERS	各种肌肉骨骼及结缔组织疾病	0.16 ( 0.05 - 0.49 )	0.16 ( 13.5 )	0.16 ( 0.06 )	-2.66 ( -4.11 )
DERMATITIS ATOPIC	3	14730	12133	14619762	6.96	特应性皮炎	SKIN AND SUBCUTANEOUS TISSUE DISORDERS	皮肤及皮下组织类疾病	0.25 ( 0.08 - 0.76 )	0.25 ( 6.96 )	0.25 ( 0.1 )	-2.02 ( -3.47 )
SPINAL PAIN	3	14730	2672	14629223	0.04	脊柱疼痛	MUSCULOSKELETAL AND CONNECTIVE TISSUE DISORDERS	各种肌肉骨骼及结缔组织疾病	1.12 ( 0.36 - 3.46 )	1.12 ( 0.04 )	1.11 ( 0.43 )	0.16 ( -1.29 )
GASTROENTERITIS ROTAVIRUS	3	14730	118	14631777	68.13	轮状病毒性胃肠炎	INFECTIONS AND INFESTATIONS	感染及侵染类疾病	25.25 ( 8.03 - 79.44 )	25.25 ( 68.13 )	24.65 ( 9.45 )	4.62 ( 3.16 )
PULMONARY HAEMORRHAGE	3	14730	3029	14628866	0	肺出血	RESPIRATORY, THORACIC AND MEDIASTINAL DISORDERS	呼吸系统、胸及纵隔疾病	0.98 ( 0.32 - 3.05 )	0.98 ( 0 )	0.98 ( 0.38 )	-0.02 ( -1.47 )
ANGER	3	14730	4741	14627154	0.66	愤怒	PSYCHIATRIC DISORDERS	精神病类	0.63 ( 0.2 - 1.95 )	0.63 ( 0.66 )	0.63 ( 0.24 )	-0.67 ( -2.11 )
GROIN ABSCESS	3	14730	331	14631564	21.15	腹股沟脓肿	INFECTIONS AND INFESTATIONS	感染及侵染类疾病	9 ( 2.89 - 28.06 )	9 ( 21.15 )	8.93 ( 3.45 )	3.16 ( 1.71 )
BLOOD IMMUNOGLOBULIN G INCREASED	3	14730	519	14631376	11.68	血免疫球蛋白 G 升高	INVESTIGATIONS	各类检查	5.74 ( 1.85 - 17.86 )	5.74 ( 11.68 )	5.71 ( 2.21 )	2.51 ( 1.07 )
RALES	3	14730	1820	14630075	0.74	啰音	RESPIRATORY, THORACIC AND MEDIASTINAL DISORDERS	呼吸系统、胸及纵隔疾病	1.64 ( 0.53 - 5.08 )	1.64 ( 0.74 )	1.64 ( 0.63 )	0.71 ( -0.73 )
PSYCHOMOTOR HYPERACTIVITY	3	14730	3886	14628009	0.21	精神运动功能亢进	NERVOUS SYSTEM DISORDERS	各类神经系统疾病	0.77 ( 0.25 - 2.38 )	0.77 ( 0.21 )	0.77 ( 0.3 )	-0.38 ( -1.83 )
KNEE DEFORMITY	3	14730	297	14631598	24.15	膝关节畸形	MUSCULOSKELETAL AND CONNECTIVE TISSUE DISORDERS	各种肌肉骨骼及结缔组织疾病	10.03 ( 3.22 - 31.29 )	10.03 ( 24.15 )	9.94 ( 3.84 )	3.31 ( 1.86 )
SUDDEN HEARING LOSS	3	14730	824	14631071	5.66	突发性听力丧失	EAR AND LABYRINTH DISORDERS	耳及迷路类疾病	3.62 ( 1.16 - 11.24 )	3.62 ( 5.66 )	3.61 ( 1.4 )	1.85 ( 0.4 )
TOXICITY TO VARIOUS AGENTS	3	14730	55861	14576034	50.6	各种制剂毒性	INJURY, POISONING AND PROCEDURAL COMPLICATIONS	各类损伤、中毒及操作并发症	0.05 ( 0.02 - 0.16 )	0.05 ( 50.6 )	0.05 ( 0.02 )	-4.23 ( -5.67 )
PRODUCT ADMINISTERED TO PATIENT OF INAPPROPRIATE AGE	3	14730	1101	14630794	3.22	产品给予对象为年龄不适宜的患者	INJURY, POISONING AND PROCEDURAL COMPLICATIONS	各类损伤、中毒及操作并发症	2.71 ( 0.87 - 8.41 )	2.71 ( 3.22 )	2.7 ( 1.05 )	1.43 ( -0.01 )
ANAL FISSURE	3	14730	1167	14630728	2.83	肛裂	GASTROINTESTINAL DISORDERS	胃肠系统疾病	2.55 ( 0.82 - 7.93 )	2.55 ( 2.83 )	2.55 ( 0.99 )	1.35 ( -0.1 )
ROTAVIRUS INFECTION	3	14730	150	14631745	52.69	轮状病毒感染	INFECTIONS AND INFESTATIONS	感染及侵染类疾病	19.87 ( 6.33 - 62.3 )	19.86 ( 52.69 )	19.49 ( 7.49 )	4.28 ( 2.82 )
MICROCYTIC ANAEMIA	3	14730	890	14631005	4.92	小红细胞性贫血	BLOOD AND LYMPHATIC SYSTEM DISORDERS	血液及淋巴系统疾病	3.35 ( 1.08 - 10.4 )	3.35 ( 4.92 )	3.34 ( 1.29 )	1.74 ( 0.29 )
EYE SWELLING	3	14730	7004	14624891	2.33	眼肿	EYE DISORDERS	眼器官疾病	0.43 ( 0.14 - 1.32 )	0.43 ( 2.33 )	0.43 ( 0.17 )	-1.23 ( -2.68 )
MYCOBACTERIAL INFECTION	3	14730	575	14631320	10.07	分枝杆菌感染	INFECTIONS AND INFESTATIONS	感染及侵染类疾病	5.18 ( 1.67 - 16.12 )	5.18 ( 10.07 )	5.16 ( 2 )	2.37 ( 0.92 )
PHARYNGEAL OEDEMA	3	14730	4076	14627819	0.3	咽部水肿	RESPIRATORY, THORACIC AND MEDIASTINAL DISORDERS	呼吸系统、胸及纵隔疾病	0.73 ( 0.24 - 2.27 )	0.73 ( 0.3 )	0.73 ( 0.28 )	-0.45 ( -1.9 )
STAPHYLOCOCCAL BACTERAEMIA	3	14730	1586	14630309	1.23	葡萄球菌菌血症	INFECTIONS AND INFESTATIONS	感染及侵染类疾病	1.88 ( 0.61 - 5.83 )	1.88 ( 1.23 )	1.88 ( 0.73 )	0.91 ( -0.54 )
INTESTINAL ULCER	3	14730	443	14631452	14.52	肠溃疡	GASTROINTESTINAL DISORDERS	胃肠系统疾病	6.73 ( 2.16 - 20.94 )	6.73 ( 14.52 )	6.69 ( 2.59 )	2.74 ( 1.29 )
TOOTHACHE	3	14730	3537	14628358	0.09	牙疼	GASTROINTESTINAL DISORDERS	胃肠系统疾病	0.84 ( 0.27 - 2.61 )	0.84 ( 0.09 )	0.84 ( 0.33 )	-0.25 ( -1.69 )
GASTROENTERITIS SALMONELLA	3	14730	239	14631656	31.25	沙门菌性胃肠炎	INFECTIONS AND INFESTATIONS	感染及侵染类疾病	12.47 ( 3.99 - 38.94 )	12.47 ( 31.25 )	12.32 ( 4.75 )	3.62 ( 2.17 )
PAPULE	3	14730	1944	14629951	0.55	丘疹	SKIN AND SUBCUTANEOUS TISSUE DISORDERS	皮肤及皮下组织类疾病	1.53 ( 0.49 - 4.76 )	1.53 ( 0.55 )	1.53 ( 0.59 )	0.62 ( -0.83 )
EPISTAXIS	3	14730	18678	14613217	13.3	鼻衄	RESPIRATORY, THORACIC AND MEDIASTINAL DISORDERS	呼吸系统、胸及纵隔疾病	0.16 ( 0.05 - 0.49 )	0.16 ( 13.3 )	0.16 ( 0.06 )	-2.65 ( -4.09 )
NON-NEUTRALISING ANTIBODIES POSITIVE	3	14730	24	14631871	325.73	非中和抗体阳性	INVESTIGATIONS	各类检查	124.17 ( 37.39 - 412.4 )	124.14 ( 325.73 )	110.46 ( 40.46 )	6.79 ( 5.24 )
IRIDOCYCLITIS	3	14730	1432	14630463	1.68	虹膜睫状体炎	EYE DISORDERS	眼器官疾病	2.08 ( 0.67 - 6.46 )	2.08 ( 1.68 )	2.08 ( 0.81 )	1.06 ( -0.39 )
ENTEROVIRUS INFECTION	3	14730	274	14631621	26.61	肠道病毒感染	INFECTIONS AND INFESTATIONS	感染及侵染类疾病	10.88 ( 3.49 - 33.93 )	10.87 ( 26.61 )	10.77 ( 4.16 )	3.43 ( 1.98 )
NASAL DISCHARGE DISCOLOURATION	3	14730	253	14631642	29.24	鼻涕变色	RESPIRATORY, THORACIC AND MEDIASTINAL DISORDERS	呼吸系统、胸及纵隔疾病	11.78 ( 3.77 - 36.77 )	11.78 ( 29.24 )	11.65 ( 4.49 )	3.54 ( 2.09 )
DYSKINESIA	3	14730	8253	14623642	3.39	运动障碍	NERVOUS SYSTEM DISORDERS	各类神经系统疾病	0.36 ( 0.12 - 1.12 )	0.36 ( 3.39 )	0.36 ( 0.14 )	-1.47 ( -2.91 )
BLOOD IMMUNOGLOBULIN G DECREASED	3	14730	731	14631164	6.94	血免疫球蛋白 G 降低	INVESTIGATIONS	各类检查	4.08 ( 1.31 - 12.67 )	4.08 ( 6.94 )	4.06 ( 1.57 )	2.02 ( 0.58 )
INFILTRATION ANAESTHESIA	3	14730	13	14631882	553.78	浸润麻醉	SURGICAL AND MEDICAL PROCEDURES	各种手术及医疗操作	229.23 ( 65.32 - 804.52 )	229.19 ( 553.78 )	186.4 ( 65.19 )	7.54 ( 5.94 )
ORAL MUCOSAL EXFOLIATION	3	14730	293	14631602	24.55	口腔粘膜脱落	GASTROINTESTINAL DISORDERS	胃肠系统疾病	10.17 ( 3.26 - 31.72 )	10.17 ( 24.55 )	10.08 ( 3.89 )	3.33 ( 1.88 )
VASCULITIC RASH	3	14730	373	14631522	18.19	血管炎疹	SKIN AND SUBCUTANEOUS TISSUE DISORDERS	皮肤及皮下组织类疾病	7.99 ( 2.56 - 24.89 )	7.99 ( 18.19 )	7.93 ( 3.07 )	2.99 ( 1.54 )
JOINT ARTHROPLASTY	3	14730	531	14631364	11.3	关节成形术	SURGICAL AND MEDICAL PROCEDURES	各种手术及医疗操作	5.61 ( 1.8 - 17.46 )	5.61 ( 11.3 )	5.59 ( 2.16 )	2.48 ( 1.03 )
SPINAL STENOSIS	3	14730	751	14631144	6.63	椎管狭窄	MUSCULOSKELETAL AND CONNECTIVE TISSUE DISORDERS	各种肌肉骨骼及结缔组织疾病	3.97 ( 1.28 - 12.33 )	3.97 ( 6.63 )	3.96 ( 1.53 )	1.98 ( 0.54 )
GINGIVAL PAIN	3	14730	1445	14630450	1.64	牙龈疼痛	GASTROINTESTINAL DISORDERS	胃肠系统疾病	2.06 ( 0.66 - 6.4 )	2.06 ( 1.64 )	2.06 ( 0.8 )	1.04 ( -0.4 )
IMMUNE SYSTEM DISORDER	3	14730	2308	14629587	0.2	免疫系统紊乱	IMMUNE SYSTEM DISORDERS	免疫系统疾病	1.29 ( 0.42 - 4.01 )	1.29 ( 0.2 )	1.29 ( 0.5 )	0.37 ( -1.08 )
SCAR	3	14730	2723	14629172	0.02	瘢痕	INJURY, POISONING AND PROCEDURAL COMPLICATIONS	各类损伤、中毒及操作并发症	1.09 ( 0.35 - 3.4 )	1.09 ( 0.02 )	1.09 ( 0.42 )	0.13 ( -1.31 )
LACTIC ACIDOSIS	3	14730	11478	14620417	6.34	乳酸酸中毒	METABOLISM AND NUTRITION DISORDERS	代谢及营养类疾病	0.26 ( 0.08 - 0.8 )	0.26 ( 6.34 )	0.26 ( 0.1 )	-1.94 ( -3.39 )
OBSTRUCTIVE AIRWAYS DISORDER	3	14730	3274	14628621	0.03	阻塞性气道疾病	RESPIRATORY, THORACIC AND MEDIASTINAL DISORDERS	呼吸系统、胸及纵隔疾病	0.91 ( 0.29 - 2.82 )	0.91 ( 0.03 )	0.91 ( 0.35 )	-0.14 ( -1.58 )
HYPERSOMNIA	3	14730	4020	14627875	0.27	睡眠过度	NERVOUS SYSTEM DISORDERS	各类神经系统疾病	0.74 ( 0.24 - 2.3 )	0.74 ( 0.27 )	0.74 ( 0.29 )	-0.43 ( -1.88 )
FLANK PAIN	3	14730	2678	14629217	0.03	腰肋疼痛	MUSCULOSKELETAL AND CONNECTIVE TISSUE DISORDERS	各种肌肉骨骼及结缔组织疾病	1.11 ( 0.36 - 3.45 )	1.11 ( 0.03 )	1.11 ( 0.43 )	0.15 ( -1.29 )
POST PROCEDURAL COMPLICATION	3	14730	5181	14626714	0.94	操作后并发症	INJURY, POISONING AND PROCEDURAL COMPLICATIONS	各类损伤、中毒及操作并发症	0.57 ( 0.19 - 1.78 )	0.58 ( 0.94 )	0.58 ( 0.22 )	-0.8 ( -2.24 )
SURGERY	3	14730	9908	14621987	4.88	手术	SURGICAL AND MEDICAL PROCEDURES	各种手术及医疗操作	0.3 ( 0.1 - 0.93 )	0.3 ( 4.88 )	0.3 ( 0.12 )	-1.73 ( -3.18 )
ABDOMINAL COMPARTMENT SYNDROME	3	14730	230	14631665	32.67	腹腔室隔综合征	GASTROINTESTINAL DISORDERS	胃肠系统疾病	12.96 ( 4.15 - 40.47 )	12.95 ( 32.67 )	12.8 ( 4.93 )	3.68 ( 2.22 )
LARYNGOMALACIA	3	14730	108	14631787	74.79	喉软化	CONGENITAL, FAMILIAL AND GENETIC DISORDERS	各种先天性家族性遗传性疾病	27.59 ( 8.76 - 86.91 )	27.59 ( 74.79 )	26.87 ( 10.29 )	4.75 ( 3.28 )
DRUG RESISTANCE	3	14730	6131	14625764	1.63	耐药	GENERAL DISORDERS AND ADMINISTRATION SITE CONDITIONS	全身性疾病及给药部位各种反应	0.49 ( 0.16 - 1.51 )	0.49 ( 1.63 )	0.49 ( 0.19 )	-1.04 ( -2.48 )
OVERDOSE	3	14730	34914	14596981	29.48	用药过量	INJURY, POISONING AND PROCEDURAL COMPLICATIONS	各类损伤、中毒及操作并发症	0.09 ( 0.03 - 0.26 )	0.09 ( 29.48 )	0.09 ( 0.03 )	-3.55 ( -4.99 )
SMALL INTESTINE ULCER	3	14730	222	14631673	34.03	小肠溃疡	GASTROINTESTINAL DISORDERS	胃肠系统疾病	13.42 ( 4.3 - 41.94 )	13.42 ( 34.03 )	13.26 ( 5.11 )	3.73 ( 2.27 )
CONJUNCTIVITIS ALLERGIC	3	14730	496	14631399	12.45	变应性结膜炎	EYE DISORDERS	眼器官疾病	6.01 ( 1.93 - 18.69 )	6.01 ( 12.45 )	5.98 ( 2.31 )	2.58 ( 1.13 )
FEBRILE INFECTION	3	14730	598	14631297	9.5	发热性感染	INFECTIONS AND INFESTATIONS	感染及侵染类疾病	4.98 ( 1.6 - 15.5 )	4.98 ( 9.5 )	4.96 ( 1.92 )	2.31 ( 0.86 )
NEUTROPENIC SEPSIS	3	14730	3072	14628823	0	中性粒细胞减少性脓毒症	INFECTIONS AND INFESTATIONS	感染及侵染类疾病	0.97 ( 0.31 - 3.01 )	0.97 ( 0 )	0.97 ( 0.38 )	-0.04 ( -1.49 )
PREGNANCY	3	14730	6769	14625126	2.14	妊娠	PREGNANCY, PUERPERIUM AND PERINATAL CONDITIONS	妊娠期、产褥期及围产期状况	0.44 ( 0.14 - 1.36 )	0.44 ( 2.14 )	0.44 ( 0.17 )	-1.18 ( -2.63 )
COLD SWEAT	3	14730	3731	14628164	0.15	冷汗	SKIN AND SUBCUTANEOUS TISSUE DISORDERS	皮肤及皮下组织类疾病	0.8 ( 0.26 - 2.48 )	0.8 ( 0.15 )	0.8 ( 0.31 )	-0.32 ( -1.77 )
TRANSPLANT REJECTION	3	14730	2379	14629516	0.15	移植排斥	IMMUNE SYSTEM DISORDERS	免疫系统疾病	1.25 ( 0.4 - 3.89 )	1.25 ( 0.15 )	1.25 ( 0.49 )	0.32 ( -1.12 )
FAECES SOFT	3	14730	1173	14630722	2.79	粪便松软	GASTROINTESTINAL DISORDERS	胃肠系统疾病	2.54 ( 0.82 - 7.89 )	2.54 ( 2.79 )	2.54 ( 0.98 )	1.34 ( -0.1 )
HYPERPLASIA	3	14730	329	14631566	21.31	增生	GENERAL DISORDERS AND ADMINISTRATION SITE CONDITIONS	全身性疾病及给药部位各种反应	9.06 ( 2.91 - 28.23 )	9.06 ( 21.31 )	8.98 ( 3.47 )	3.17 ( 1.72 )
DELIRIUM	3	14730	13162	14618733	7.94	谵妄	PSYCHIATRIC DISORDERS	精神病类	0.23 ( 0.07 - 0.7 )	0.23 ( 7.94 )	0.23 ( 0.09 )	-2.14 ( -3.59 )
EMPYEMA	3	14730	827	14631068	5.62	积脓症	INFECTIONS AND INFESTATIONS	感染及侵染类疾病	3.6 ( 1.16 - 11.2 )	3.6 ( 5.62 )	3.59 ( 1.39 )	1.85 ( 0.4 )
URINARY RETENTION	3	14730	10781	14621114	5.69	尿潴留	RENAL AND URINARY DISORDERS	肾脏及泌尿系统疾病	0.28 ( 0.09 - 0.86 )	0.28 ( 5.69 )	0.28 ( 0.11 )	-1.85 ( -3.3 )
VENTRICULAR FIBRILLATION	3	14730	4842	14627053	0.72	室颤	CARDIAC DISORDERS	心脏器官疾病	0.62 ( 0.2 - 1.91 )	0.62 ( 0.72 )	0.62 ( 0.24 )	-0.7 ( -2.14 )
CARDIAC FAILURE ACUTE	3	14730	3083	14628812	0	急性心力衰竭	CARDIAC DISORDERS	心脏器官疾病	0.97 ( 0.31 - 3 )	0.97 ( 0 )	0.97 ( 0.37 )	-0.05 ( -1.49 )
NERVOUSNESS	3	14730	6984	14624911	2.31	神经紧张不安	PSYCHIATRIC DISORDERS	精神病类	0.43 ( 0.14 - 1.32 )	0.43 ( 2.31 )	0.43 ( 0.17 )	-1.23 ( -2.67 )
HEPATITIS CHOLESTATIC	3	14730	2747	14629148	0.02	胆汁淤积性肝炎	HEPATOBILIARY DISORDERS	肝胆系统疾病	1.08 ( 0.35 - 3.37 )	1.08 ( 0.02 )	1.08 ( 0.42 )	0.12 ( -1.33 )
CARDIOVASCULAR INSUFFICIENCY	3	14730	650	14631245	8.37	心血管功能不全	CARDIAC DISORDERS	心脏器官疾病	4.58 ( 1.47 - 14.25 )	4.58 ( 8.37 )	4.57 ( 1.77 )	2.19 ( 0.74 )
SUICIDAL IDEATION	3	14730	20074	14611821	14.68	自杀想法	PSYCHIATRIC DISORDERS	精神病类	0.15 ( 0.05 - 0.46 )	0.15 ( 14.68 )	0.15 ( 0.06 )	-2.75 ( -4.19 )
RENAL CANCER	3	14730	8075	14623820	3.24	肾癌	NEOPLASMS BENIGN, MALIGNANT AND UNSPECIFIED (INCL CYSTS AND POLYPS)	良性、恶性及性质不明的肿瘤（包括囊状和息肉状）	0.37 ( 0.12 - 1.14 )	0.37 ( 3.24 )	0.37 ( 0.14 )	-1.44 ( -2.88 )
SUICIDE ATTEMPT	3	14730	21504	14610391	16.09	实施自杀行为	PSYCHIATRIC DISORDERS	精神病类	0.14 ( 0.04 - 0.43 )	0.14 ( 16.09 )	0.14 ( 0.05 )	-2.85 ( -4.29 )
INTERNATIONAL NORMALISED RATIO INCREASED	3	14730	13832	14618063	8.58	国际标准化比率升高	INVESTIGATIONS	各类检查	0.22 ( 0.07 - 0.67 )	0.22 ( 8.58 )	0.22 ( 0.08 )	-2.21 ( -3.66 )
FLUID RETENTION	3	14730	8509	14623386	3.62	体液潴留	METABOLISM AND NUTRITION DISORDERS	代谢及营养类疾病	0.35 ( 0.11 - 1.09 )	0.35 ( 3.62 )	0.35 ( 0.14 )	-1.51 ( -2.96 )
FOLLICULITIS	3	14730	2511	14629384	0.09	毛囊炎	INFECTIONS AND INFESTATIONS	感染及侵染类疾病	1.19 ( 0.38 - 3.68 )	1.19 ( 0.09 )	1.19 ( 0.46 )	0.25 ( -1.2 )
VULVOVAGINAL CANDIDIASIS	3	14730	369	14631526	18.44	外阴阴道念珠菌病	INFECTIONS AND INFESTATIONS	感染及侵染类疾病	8.08 ( 2.59 - 25.16 )	8.07 ( 18.44 )	8.02 ( 3.1 )	3 ( 1.55 )
DYSMENORRHOEA	3	14730	1159	14630736	2.87	痛经	REPRODUCTIVE SYSTEM AND BREAST DISORDERS	生殖系统及乳腺疾病	2.57 ( 0.83 - 7.98 )	2.57 ( 2.87 )	2.57 ( 0.99 )	1.36 ( -0.09 )
MOOD ALTERED	3	14730	5280	14626615	1.01	情绪改变	PSYCHIATRIC DISORDERS	精神病类	0.56 ( 0.18 - 1.75 )	0.56 ( 1.01 )	0.56 ( 0.22 )	-0.82 ( -2.27 )
RESPIRATORY SYMPTOM	3	14730	713	14631182	7.22	呼吸道症状	RESPIRATORY, THORACIC AND MEDIASTINAL DISORDERS	呼吸系统、胸及纵隔疾病	4.18 ( 1.34 - 12.99 )	4.18 ( 7.22 )	4.17 ( 1.61 )	2.06 ( 0.61 )
SYSTEMIC CANDIDA	3	14730	862	14631033	5.22	全身性念珠菌病	INFECTIONS AND INFESTATIONS	感染及侵染类疾病	3.46 ( 1.11 - 10.74 )	3.46 ( 5.22 )	3.45 ( 1.34 )	1.79 ( 0.34 )
HYPERGAMMAGLOBULINAEMIA	3	14730	170	14631725	45.94	高丙种球蛋白血症	BLOOD AND LYMPHATIC SYSTEM DISORDERS	血液及淋巴系统疾病	17.53 ( 5.6 - 54.9 )	17.53 ( 45.94 )	17.24 ( 6.63 )	4.11 ( 2.65 )
JOINT EFFUSION	3	14730	1965	14629930	0.53	关节渗液	MUSCULOSKELETAL AND CONNECTIVE TISSUE DISORDERS	各种肌肉骨骼及结缔组织疾病	1.52 ( 0.49 - 4.71 )	1.52 ( 0.53 )	1.52 ( 0.59 )	0.6 ( -0.84 )
SKIN HYPERPIGMENTATION	3	14730	1631	14630264	1.12	皮肤色素沉着过度	SKIN AND SUBCUTANEOUS TISSUE DISORDERS	皮肤及皮下组织类疾病	1.83 ( 0.59 - 5.67 )	1.83 ( 1.12 )	1.83 ( 0.71 )	0.87 ( -0.58 )
PAIN OF SKIN	3	14730	2633	14629262	0.05	皮肤疼痛	SKIN AND SUBCUTANEOUS TISSUE DISORDERS	皮肤及皮下组织类疾病	1.13 ( 0.36 - 3.51 )	1.13 ( 0.05 )	1.13 ( 0.44 )	0.18 ( -1.27 )
BRAIN OEDEMA	3	14730	4429	14627466	0.48	脑水肿	NERVOUS SYSTEM DISORDERS	各类神经系统疾病	0.67 ( 0.22 - 2.09 )	0.67 ( 0.48 )	0.67 ( 0.26 )	-0.57 ( -2.02 )
RHEUMATOID NODULE	3	14730	872	14631023	5.11	类风湿性结节	MUSCULOSKELETAL AND CONNECTIVE TISSUE DISORDERS	各种肌肉骨骼及结缔组织疾病	3.42 ( 1.1 - 10.62 )	3.42 ( 5.11 )	3.41 ( 1.32 )	1.77 ( 0.32 )
NEUROPATHY PERIPHERAL	3	14730	26698	14605197	21.25	周围神经病	NERVOUS SYSTEM DISORDERS	各类神经系统疾病	0.11 ( 0.04 - 0.35 )	0.11 ( 21.25 )	0.11 ( 0.04 )	-3.16 ( -4.61 )
EPILEPSY	3	14730	10611	14621284	5.53	癫痫	NERVOUS SYSTEM DISORDERS	各类神经系统疾病	0.28 ( 0.09 - 0.87 )	0.28 ( 5.53 )	0.28 ( 0.11 )	-1.83 ( -3.27 )
END STAGE RENAL DISEASE	3	14730	1375	14630520	1.88	终末期肾脏疾病	RENAL AND URINARY DISORDERS	肾脏及泌尿系统疾病	2.17 ( 0.7 - 6.73 )	2.17 ( 1.88 )	2.16 ( 0.84 )	1.11 ( -0.33 )
METASTASES TO CENTRAL NERVOUS SYSTEM	3	14730	5193	14626702	0.95	中枢神经系统转移	NEOPLASMS BENIGN, MALIGNANT AND UNSPECIFIED (INCL CYSTS AND POLYPS)	良性、恶性及性质不明的肿瘤（包括囊状和息肉状）	0.57 ( 0.18 - 1.78 )	0.57 ( 0.95 )	0.57 ( 0.22 )	-0.8 ( -2.24 )
VITAMIN D DECREASED	3	14730	1515	14630380	1.42	维生素 D 降低	INVESTIGATIONS	各类检查	1.97 ( 0.63 - 6.11 )	1.97 ( 1.42 )	1.96 ( 0.76 )	0.97 ( -0.47 )
CREPITATIONS	3	14730	953	14630942	4.33	捻发音	GENERAL DISORDERS AND ADMINISTRATION SITE CONDITIONS	全身性疾病及给药部位各种反应	3.13 ( 1.01 - 9.71 )	3.13 ( 4.33 )	3.12 ( 1.21 )	1.64 ( 0.2 )
DERMATITIS EXFOLIATIVE GENERALISED	3	14730	1652	14630243	1.07	全身剥脱性皮炎	SKIN AND SUBCUTANEOUS TISSUE DISORDERS	皮肤及皮下组织类疾病	1.8 ( 0.58 - 5.6 )	1.8 ( 1.07 )	1.8 ( 0.7 )	0.85 ( -0.59 )
FAMILIAL COLD AUTOINFLAMMATORY SYNDROME	3	14730	0	14631895	2979.41	家族性冷自身炎症反应综合征	CONGENITAL, FAMILIAL AND GENETIC DISORDERS	各种先天性家族性遗传性疾病	Inf ( NaN - Inf )	Inf ( 2979.41 )	994.14 ( 0 )	9.96 ( 7.92 )
SKIN LACERATION	3	14730	1793	14630102	0.79	皮肤撕裂伤	INJURY, POISONING AND PROCEDURAL COMPLICATIONS	各类损伤、中毒及操作并发症	1.66 ( 0.54 - 5.16 )	1.66 ( 0.79 )	1.66 ( 0.64 )	0.73 ( -0.71 )
INTENTIONAL PRODUCT USE ISSUE	3	14730	19701	14612194	14.31	故意导致的产品使用问题	INJURY, POISONING AND PROCEDURAL COMPLICATIONS	各类损伤、中毒及操作并发症	0.15 ( 0.05 - 0.47 )	0.15 ( 14.31 )	0.15 ( 0.06 )	-2.72 ( -4.17 )
NAIL DISORDER	3	14730	1781	14630114	0.81	指甲疾病	SKIN AND SUBCUTANEOUS TISSUE DISORDERS	皮肤及皮下组织类疾病	1.67 ( 0.54 - 5.19 )	1.67 ( 0.81 )	1.67 ( 0.65 )	0.74 ( -0.7 )
CARDIOVASCULAR DISORDER	3	14730	5203	14626692	0.96	心血管疾病	CARDIAC DISORDERS	心脏器官疾病	0.57 ( 0.18 - 1.78 )	0.57 ( 0.96 )	0.57 ( 0.22 )	-0.8 ( -2.25 )
OROPHARYNGEAL DISCOMFORT	3	14730	1566	14630329	1.28	口咽不适感	RESPIRATORY, THORACIC AND MEDIASTINAL DISORDERS	呼吸系统、胸及纵隔疾病	1.9 ( 0.61 - 5.91 )	1.9 ( 1.28 )	1.9 ( 0.74 )	0.93 ( -0.52 )
EXPOSURE VIA BREAST MILK	3	14730	864	14631031	5.2	经母乳的暴露	INJURY, POISONING AND PROCEDURAL COMPLICATIONS	各类损伤、中毒及操作并发症	3.45 ( 1.11 - 10.72 )	3.45 ( 5.2 )	3.44 ( 1.33 )	1.78 ( 0.34 )
CARDIAC MURMUR	3	14730	2507	14629388	0.09	心脏杂音	INVESTIGATIONS	各类检查	1.19 ( 0.38 - 3.69 )	1.19 ( 0.09 )	1.19 ( 0.46 )	0.25 ( -1.2 )
JAUNDICE NEONATAL	3	14730	527	14631368	11.43	新生儿黄疸	PREGNANCY, PUERPERIUM AND PERINATAL CONDITIONS	妊娠期、产褥期及围产期状况	5.65 ( 1.82 - 17.59 )	5.65 ( 11.43 )	5.63 ( 2.18 )	2.49 ( 1.04 )
LOW BIRTH WEIGHT BABY	3	14730	2018	14629877	0.46	出生体重偏轻的婴儿	PREGNANCY, PUERPERIUM AND PERINATAL CONDITIONS	妊娠期、产褥期及围产期状况	1.48 ( 0.48 - 4.58 )	1.48 ( 0.46 )	1.48 ( 0.57 )	0.56 ( -0.88 )
SMALL INTESTINAL PERFORATION	3	14730	873	14631022	5.1	小肠穿孔	GASTROINTESTINAL DISORDERS	胃肠系统疾病	3.41 ( 1.1 - 10.61 )	3.41 ( 5.1 )	3.4 ( 1.32 )	1.77 ( 0.32 )
BILIRUBIN CONJUGATED INCREASED	3	14730	1067	14630828	3.44	结合胆红素升高	INVESTIGATIONS	各类检查	2.79 ( 0.9 - 8.67 )	2.79 ( 3.44 )	2.79 ( 1.08 )	1.48 ( 0.03 )
RETINAL DETACHMENT	3	14730	2762	14629133	0.02	视网膜脱离	EYE DISORDERS	眼器官疾病	1.08 ( 0.35 - 3.35 )	1.08 ( 0.02 )	1.08 ( 0.42 )	0.11 ( -1.33 )
URINARY INCONTINENCE	3	14730	7026	14624869	2.35	尿失禁	RENAL AND URINARY DISORDERS	肾脏及泌尿系统疾病	0.42 ( 0.14 - 1.31 )	0.42 ( 2.35 )	0.42 ( 0.16 )	-1.24 ( -2.68 )
MEDICATION ERROR	3	14730	14875	14617020	9.59	用药错误	INJURY, POISONING AND PROCEDURAL COMPLICATIONS	各类损伤、中毒及操作并发症	0.2 ( 0.06 - 0.62 )	0.2 ( 9.59 )	0.2 ( 0.08 )	-2.32 ( -3.76 )
EPIGLOTTITIS	3	14730	233	14631662	32.18	会厌炎	INFECTIONS AND INFESTATIONS	感染及侵染类疾病	12.79 ( 4.09 - 39.95 )	12.79 ( 32.18 )	12.64 ( 4.87 )	3.66 ( 2.2 )
DUODENITIS	3	14730	1359	14630536	1.94	十二指肠炎	GASTROINTESTINAL DISORDERS	胃肠系统疾病	2.19 ( 0.71 - 6.81 )	2.19 ( 1.94 )	2.19 ( 0.85 )	1.13 ( -0.31 )
ACCIDENTAL OVERDOSE	3	14730	7890	14624005	3.08	意外用药过量	INJURY, POISONING AND PROCEDURAL COMPLICATIONS	各类损伤、中毒及操作并发症	0.38 ( 0.12 - 1.17 )	0.38 ( 3.08 )	0.38 ( 0.15 )	-1.4 ( -2.85 )
CELL DEATH	3	14730	1010	14630885	3.86	细胞死亡	METABOLISM AND NUTRITION DISORDERS	代谢及营养类疾病	2.95 ( 0.95 - 9.16 )	2.95 ( 3.86 )	2.94 ( 1.14 )	1.56 ( 0.11 )
CYST	3	14730	2321	14629574	0.19	囊肿	GENERAL DISORDERS AND ADMINISTRATION SITE CONDITIONS	全身性疾病及给药部位各种反应	1.28 ( 0.41 - 3.98 )	1.28 ( 0.19 )	1.28 ( 0.5 )	0.36 ( -1.08 )
SYSTEMIC INFLAMMATORY RESPONSE SYNDROME	3	14730	1436	14630459	1.67	全身性炎症反应综合征	GENERAL DISORDERS AND ADMINISTRATION SITE CONDITIONS	全身性疾病及给药部位各种反应	2.08 ( 0.67 - 6.44 )	2.07 ( 1.67 )	2.07 ( 0.8 )	1.05 ( -0.39 )
CEREBROSPINAL FLUID LEAKAGE	3	14730	491	14631404	12.62	脑脊液漏	NERVOUS SYSTEM DISORDERS	各类神经系统疾病	6.07 ( 1.95 - 18.89 )	6.07 ( 12.62 )	6.04 ( 2.34 )	2.59 ( 1.15 )
INJECTION SITE EXTRAVASATION	3	14730	2810	14629085	0.01	注射部位外渗	GENERAL DISORDERS AND ADMINISTRATION SITE CONDITIONS	全身性疾病及给药部位各种反应	1.06 ( 0.34 - 3.29 )	1.06 ( 0.01 )	1.06 ( 0.41 )	0.08 ( -1.36 )
THROAT TIGHTNESS	3	14730	6192	14625703	1.68	咽喉缩紧感	RESPIRATORY, THORACIC AND MEDIASTINAL DISORDERS	呼吸系统、胸及纵隔疾病	0.48 ( 0.16 - 1.49 )	0.48 ( 1.68 )	0.48 ( 0.19 )	-1.05 ( -2.5 )
ANAPHYLACTIC SHOCK	3	14730	9505	14622390	4.51	过敏性休克	IMMUNE SYSTEM DISORDERS	免疫系统疾病	0.31 ( 0.1 - 0.97 )	0.31 ( 4.51 )	0.31 ( 0.12 )	-1.67 ( -3.12 )
RESPIRATORY ARREST	3	14730	13446	14618449	8.21	呼吸停止	RESPIRATORY, THORACIC AND MEDIASTINAL DISORDERS	呼吸系统、胸及纵隔疾病	0.22 ( 0.07 - 0.69 )	0.22 ( 8.21 )	0.22 ( 0.09 )	-2.17 ( -3.62 )
HYPOKINESIA	3	14730	3145	14628750	0.01	运动机能减退	NERVOUS SYSTEM DISORDERS	各类神经系统疾病	0.95 ( 0.31 - 2.94 )	0.95 ( 0.01 )	0.95 ( 0.37 )	-0.08 ( -1.52 )
MUCORMYCOSIS	3	14730	809	14631086	5.84	毛霉菌病	INFECTIONS AND INFESTATIONS	感染及侵染类疾病	3.68 ( 1.19 - 11.45 )	3.68 ( 5.84 )	3.67 ( 1.42 )	1.88 ( 0.43 )
BLOOD PRESSURE SYSTOLIC INCREASED	3	14730	3893	14628002	0.22	收缩压升高	INVESTIGATIONS	各类检查	0.77 ( 0.25 - 2.37 )	0.77 ( 0.22 )	0.77 ( 0.3 )	-0.39 ( -1.83 )
BLINDNESS	3	14730	7372	14624523	2.64	失明	EYE DISORDERS	眼器官疾病	0.4 ( 0.13 - 1.25 )	0.4 ( 2.64 )	0.4 ( 0.16 )	-1.31 ( -2.75 )
ACUTE CORONARY SYNDROME	3	14730	4163	14627732	0.34	急性冠脉综合征	CARDIAC DISORDERS	心脏器官疾病	0.72 ( 0.23 - 2.22 )	0.72 ( 0.34 )	0.72 ( 0.28 )	-0.48 ( -1.93 )
PUSTULAR PSORIASIS	3	14730	1312	14630583	2.13	脓疱性银屑病	SKIN AND SUBCUTANEOUS TISSUE DISORDERS	皮肤及皮下组织类疾病	2.27 ( 0.73 - 7.05 )	2.27 ( 2.13 )	2.27 ( 0.88 )	1.18 ( -0.26 )
HYPOTONIA	3	14730	3034	14628861	0	张力减低	NERVOUS SYSTEM DISORDERS	各类神经系统疾病	0.98 ( 0.32 - 3.05 )	0.98 ( 0 )	0.98 ( 0.38 )	-0.03 ( -1.47 )
INTESTINAL HAEMORRHAGE	3	14730	1281	14630614	2.26	肠出血	GASTROINTESTINAL DISORDERS	胃肠系统疾病	2.33 ( 0.75 - 7.22 )	2.33 ( 2.26 )	2.32 ( 0.9 )	1.22 ( -0.23 )
GASTROINTESTINAL PERFORATION	3	14730	2058	14629837	0.41	胃肠穿孔	GASTROINTESTINAL DISORDERS	胃肠系统疾病	1.45 ( 0.47 - 4.49 )	1.45 ( 0.41 )	1.45 ( 0.56 )	0.53 ( -0.91 )
MALIGNANT NEOPLASM PROGRESSION	3	14730	36450	14595445	31.02	恶性肿瘤进展	NEOPLASMS BENIGN, MALIGNANT AND UNSPECIFIED (INCL CYSTS AND POLYPS)	良性、恶性及性质不明的肿瘤（包括囊状和息肉状）	0.08 ( 0.03 - 0.25 )	0.08 ( 31.02 )	0.08 ( 0.03 )	-3.61 ( -5.05 )
GENERAL PHYSICAL CONDITION ABNORMAL	3	14730	1680	14630215	1.01	一般身体状况异常	INVESTIGATIONS	各类检查	1.77 ( 0.57 - 5.51 )	1.77 ( 1.01 )	1.77 ( 0.69 )	0.83 ( -0.62 )
COMPLEMENT FACTOR DECREASED	3	14730	59	14631836	138.51	补体因子降低	INVESTIGATIONS	各类检查	50.51 ( 15.83 - 161.14 )	50.5 ( 138.51 )	48.1 ( 18.22 )	5.59 ( 4.1 )
HAEMORRHAGIC DISORDER	3	14730	421	14631474	15.54	出血性疾病	BLOOD AND LYMPHATIC SYSTEM DISORDERS	血液及淋巴系统疾病	7.08 ( 2.27 - 22.04 )	7.08 ( 15.54 )	7.03 ( 2.72 )	2.81 ( 1.36 )
IRRITABLE BOWEL SYNDROME	3	14730	3569	14628326	0.1	肠易激综合症	GASTROINTESTINAL DISORDERS	胃肠系统疾病	0.83 ( 0.27 - 2.59 )	0.83 ( 0.1 )	0.83 ( 0.32 )	-0.26 ( -1.7 )
PLEURITIC PAIN	3	14730	979	14630916	4.1	胸膜痛	RESPIRATORY, THORACIC AND MEDIASTINAL DISORDERS	呼吸系统、胸及纵隔疾病	3.04 ( 0.98 - 9.45 )	3.04 ( 4.1 )	3.04 ( 1.18 )	1.6 ( 0.16 )
MEAN CELL HAEMOGLOBIN INCREASED	3	14730	495	14631400	12.48	平均细胞血红蛋白升高	INVESTIGATIONS	各类检查	6.02 ( 1.93 - 18.73 )	6.02 ( 12.48 )	5.99 ( 2.32 )	2.58 ( 1.13 )
INJURY	3	14730	7243	14624652	2.53	损伤	INJURY, POISONING AND PROCEDURAL COMPLICATIONS	各类损伤、中毒及操作并发症	0.41 ( 0.13 - 1.28 )	0.41 ( 2.53 )	0.41 ( 0.16 )	-1.28 ( -2.72 )
SYNOVIAL CYST	3	14730	1258	14630637	2.37	滑膜囊肿	MUSCULOSKELETAL AND CONNECTIVE TISSUE DISORDERS	各种肌肉骨骼及结缔组织疾病	2.37 ( 0.76 - 7.36 )	2.37 ( 2.37 )	2.37 ( 0.92 )	1.24 ( -0.2 )
IRRITABILITY	3	14730	11912	14619983	6.75	易激惹	PSYCHIATRIC DISORDERS	精神病类	0.25 ( 0.08 - 0.78 )	0.25 ( 6.75 )	0.25 ( 0.1 )	-2 ( -3.44 )
TRICUSPID VALVE INCOMPETENCE	3	14730	3145	14628750	0.01	三尖瓣关闭不全	CARDIAC DISORDERS	心脏器官疾病	0.95 ( 0.31 - 2.94 )	0.95 ( 0.01 )	0.95 ( 0.37 )	-0.08 ( -1.52 )
NEUTROPHIL COUNT ABNORMAL	3	14730	1043	14630852	3.61	中性粒细胞计数异常	INVESTIGATIONS	各类检查	2.86 ( 0.92 - 8.87 )	2.86 ( 3.61 )	2.85 ( 1.1 )	1.51 ( 0.07 )
SKIN EROSION	3	14730	931	14630964	4.52	皮肤糜烂	SKIN AND SUBCUTANEOUS TISSUE DISORDERS	皮肤及皮下组织类疾病	3.2 ( 1.03 - 9.94 )	3.2 ( 4.52 )	3.19 ( 1.24 )	1.67 ( 0.23 )
ARTERIOSCLEROSIS	3	14730	3180	14628715	0.01	动脉硬化	VASCULAR DISORDERS	血管与淋巴管类疾病	0.94 ( 0.3 - 2.91 )	0.94 ( 0.01 )	0.94 ( 0.36 )	-0.09 ( -1.54 )
AMYLASE INCREASED	3	14730	1641	14630254	1.1	淀粉酶升高	INVESTIGATIONS	各类检查	1.82 ( 0.58 - 5.64 )	1.82 ( 1.1 )	1.81 ( 0.7 )	0.86 ( -0.59 )
ADVERSE REACTION	3	14730	2622	14629273	0.05	不良反应	GENERAL DISORDERS AND ADMINISTRATION SITE CONDITIONS	全身性疾病及给药部位各种反应	1.14 ( 0.37 - 3.53 )	1.14 ( 0.05 )	1.14 ( 0.44 )	0.18 ( -1.26 )
DRUG SPECIFIC ANTIBODY PRESENT	3	14730	1742	14630153	0.88	药物特异性抗体检出	INVESTIGATIONS	各类检查	1.71 ( 0.55 - 5.31 )	1.71 ( 0.88 )	1.71 ( 0.66 )	0.77 ( -0.67 )
ABDOMINAL WALL ABSCESS	3	14730	275	14631620	26.49	腹壁脓肿	INFECTIONS AND INFESTATIONS	感染及侵染类疾病	10.84 ( 3.47 - 33.81 )	10.83 ( 26.49 )	10.73 ( 4.14 )	3.42 ( 1.97 )
MULTI-ORGAN DISORDER	3	14730	536	14631359	11.15	多器官疾病	GENERAL DISORDERS AND ADMINISTRATION SITE CONDITIONS	全身性疾病及给药部位各种反应	5.56 ( 1.79 - 17.29 )	5.56 ( 11.15 )	5.53 ( 2.14 )	2.47 ( 1.02 )
RED BLOOD CELL COUNT DECREASED	3	14730	7916	14623979	3.1	红细胞计数下降	INVESTIGATIONS	各类检查	0.38 ( 0.12 - 1.17 )	0.38 ( 3.1 )	0.38 ( 0.15 )	-1.41 ( -2.85 )
COGNITIVE DISORDER	3	14730	10344	14621551	5.28	认知障碍	NERVOUS SYSTEM DISORDERS	各类神经系统疾病	0.29 ( 0.09 - 0.89 )	0.29 ( 5.28 )	0.29 ( 0.11 )	-1.79 ( -3.24 )
PARTIAL SEIZURES	3	14730	1840	14630055	0.71	部分性癫痫发作	NERVOUS SYSTEM DISORDERS	各类神经系统疾病	1.62 ( 0.52 - 5.03 )	1.62 ( 0.71 )	1.62 ( 0.63 )	0.69 ( -0.75 )
GLOMERULAR FILTRATION RATE DECREASED	3	14730	4344	14627551	0.43	肾小球滤过率降低	INVESTIGATIONS	各类检查	0.69 ( 0.22 - 2.13 )	0.69 ( 0.43 )	0.69 ( 0.27 )	-0.54 ( -1.99 )
IMMUNE EFFECTOR CELL-ASSOCIATED NEUROTOXICITY SYNDROME	3	14730	1415	14630480	1.74	免疫效应细胞相关性神经毒性综合征	NERVOUS SYSTEM DISORDERS	各类神经系统疾病	2.11 ( 0.68 - 6.54 )	2.11 ( 1.74 )	2.1 ( 0.82 )	1.07 ( -0.37 )
DIFFUSE LARGE B-CELL LYMPHOMA	3	14730	3442	14628453	0.06	弥漫性大 B 细胞淋巴瘤	NEOPLASMS BENIGN, MALIGNANT AND UNSPECIFIED (INCL CYSTS AND POLYPS)	良性、恶性及性质不明的肿瘤（包括囊状和息肉状）	0.87 ( 0.28 - 2.69 )	0.87 ( 0.06 )	0.87 ( 0.34 )	-0.21 ( -1.65 )
WOUND SECRETION	3	14730	987	14630908	4.04	伤口分泌	INJURY, POISONING AND PROCEDURAL COMPLICATIONS	各类损伤、中毒及操作并发症	3.02 ( 0.97 - 9.38 )	3.02 ( 4.04 )	3.01 ( 1.17 )	1.59 ( 0.15 )
POLLAKIURIA	3	14730	7061	14624834	2.38	尿频	RENAL AND URINARY DISORDERS	肾脏及泌尿系统疾病	0.42 ( 0.14 - 1.31 )	0.42 ( 2.38 )	0.42 ( 0.16 )	-1.24 ( -2.69 )
SLEEP DISORDER	3	14730	14779	14617116	9.49	睡眠障碍	PSYCHIATRIC DISORDERS	精神病类	0.2 ( 0.06 - 0.62 )	0.2 ( 9.49 )	0.2 ( 0.08 )	-2.31 ( -3.75 )
MYOPATHY	3	14730	3302	14628593	0.03	肌病	MUSCULOSKELETAL AND CONNECTIVE TISSUE DISORDERS	各种肌肉骨骼及结缔组织疾病	0.9 ( 0.29 - 2.8 )	0.9 ( 0.03 )	0.9 ( 0.35 )	-0.15 ( -1.59 )
TREATMENT NONCOMPLIANCE	3	14730	14042	14617853	8.78	治疗不服从	GENERAL DISORDERS AND ADMINISTRATION SITE CONDITIONS	全身性疾病及给药部位各种反应	0.21 ( 0.07 - 0.66 )	0.21 ( 8.78 )	0.21 ( 0.08 )	-2.24 ( -3.68 )
DEPRESSED LEVEL OF CONSCIOUSNESS	3	14730	14659	14617236	9.38	意识水平下降	NERVOUS SYSTEM DISORDERS	各类神经系统疾病	0.2 ( 0.07 - 0.63 )	0.2 ( 9.38 )	0.2 ( 0.08 )	-2.3 ( -3.74 )
LEUKAEMIA	3	14730	2173	14629722	0.3	白血病	NEOPLASMS BENIGN, MALIGNANT AND UNSPECIFIED (INCL CYSTS AND POLYPS)	良性、恶性及性质不明的肿瘤（包括囊状和息肉状）	1.37 ( 0.44 - 4.26 )	1.37 ( 0.3 )	1.37 ( 0.53 )	0.45 ( -0.99 )
KLEBSIELLA INFECTION	3	14730	1802	14630093	0.77	克雷伯菌感染	INFECTIONS AND INFESTATIONS	感染及侵染类疾病	1.65 ( 0.53 - 5.13 )	1.65 ( 0.77 )	1.65 ( 0.64 )	0.72 ( -0.72 )
STATUS EPILEPTICUS	3	14730	4437	14627458	0.48	癫痫持续状态	NERVOUS SYSTEM DISORDERS	各类神经系统疾病	0.67 ( 0.22 - 2.08 )	0.67 ( 0.48 )	0.67 ( 0.26 )	-0.57 ( -2.02 )
RENAL AMYLOIDOSIS	3	14730	131	14631764	60.97	肾淀粉样变	RENAL AND URINARY DISORDERS	肾脏及泌尿系统疾病	22.75 ( 7.24 - 71.46 )	22.74 ( 60.97 )	22.26 ( 8.54 )	4.48 ( 3.01 )
FACE OEDEMA	3	14730	6965	14624930	2.3	面部水肿	GENERAL DISORDERS AND ADMINISTRATION SITE CONDITIONS	全身性疾病及给药部位各种反应	0.43 ( 0.14 - 1.33 )	0.43 ( 2.3 )	0.43 ( 0.17 )	-1.22 ( -2.67 )
NOROVIRUS INFECTION	3	14730	163	14631732	48.11	诺如病毒感染	INFECTIONS AND INFESTATIONS	感染及侵染类疾病	18.28 ( 5.83 - 57.28 )	18.28 ( 48.11 )	17.97 ( 6.91 )	4.17 ( 2.71 )
OPTIC NEURITIS	3	14730	2707	14629188	0.03	视神经炎	NERVOUS SYSTEM DISORDERS	各类神经系统疾病	1.1 ( 0.35 - 3.42 )	1.1 ( 0.03 )	1.1 ( 0.43 )	0.14 ( -1.31 )
HYPERBILIRUBINAEMIA	3	14730	4919	14626976	0.77	高胆红素血症	HEPATOBILIARY DISORDERS	肝胆系统疾病	0.61 ( 0.2 - 1.88 )	0.61 ( 0.77 )	0.61 ( 0.23 )	-0.72 ( -2.17 )
LUNG DIFFUSION DISORDER	3	14730	63	14631832	129.76	肺弥散功能疾病	RESPIRATORY, THORACIC AND MEDIASTINAL DISORDERS	呼吸系统、胸及纵隔疾病	47.3 ( 14.85 - 150.64 )	47.29 ( 129.76 )	45.19 ( 17.14 )	5.5 ( 4.01 )
LIP SWELLING	3	14730	8465	14623430	3.58	唇部肿胀	GASTROINTESTINAL DISORDERS	胃肠系统疾病	0.35 ( 0.11 - 1.09 )	0.35 ( 3.58 )	0.35 ( 0.14 )	-1.51 ( -2.95 )
PRODUCT DOSE OMISSION IN ERROR	3	14730	4425	14627470	0.48	错误性产品漏用	INJURY, POISONING AND PROCEDURAL COMPLICATIONS	各类损伤、中毒及操作并发症	0.67 ( 0.22 - 2.09 )	0.67 ( 0.48 )	0.67 ( 0.26 )	-0.57 ( -2.01 )
DIPLOPIA	3	14730	6393	14625502	1.84	复视	EYE DISORDERS	眼器官疾病	0.47 ( 0.15 - 1.45 )	0.47 ( 1.84 )	0.47 ( 0.18 )	-1.1 ( -2.54 )
METASTASES TO LYMPH NODES	3	14730	2557	14629338	0.07	淋巴结转移	NEOPLASMS BENIGN, MALIGNANT AND UNSPECIFIED (INCL CYSTS AND POLYPS)	良性、恶性及性质不明的肿瘤（包括囊状和息肉状）	1.17 ( 0.38 - 3.62 )	1.17 ( 0.07 )	1.17 ( 0.45 )	0.22 ( -1.22 )
CYTOMEGALOVIRUS INFECTION REACTIVATION	3	14730	1092	14630803	3.28	巨细胞病毒感染再激活	INFECTIONS AND INFESTATIONS	感染及侵染类疾病	2.73 ( 0.88 - 8.47 )	2.73 ( 3.28 )	2.72 ( 1.06 )	1.45 ( 0 )
SECONDARY AMYLOIDOSIS	3	14730	61	14631834	134	继发性淀粉样变性	IMMUNE SYSTEM DISORDERS	免疫系统疾病	48.85 ( 15.33 - 155.71 )	48.84 ( 134 )	46.6 ( 17.67 )	5.54 ( 4.06 )
FOETAL DEATH	3	14730	1546	14630349	1.34	胎儿死亡	PREGNANCY, PUERPERIUM AND PERINATAL CONDITIONS	妊娠期、产褥期及围产期状况	1.93 ( 0.62 - 5.98 )	1.93 ( 1.34 )	1.93 ( 0.75 )	0.95 ( -0.5 )
TENOSYNOVITIS	3	14730	961	14630934	4.26	腱鞘炎	MUSCULOSKELETAL AND CONNECTIVE TISSUE DISORDERS	各种肌肉骨骼及结缔组织疾病	3.1 ( 1 - 9.63 )	3.1 ( 4.26 )	3.09 ( 1.2 )	1.63 ( 0.18 )
INTERLEUKIN-2 RECEPTOR INCREASED	3	14730	80	14631815	101.98	白介素 -2 受体增加	INVESTIGATIONS	各类检查	37.25 ( 11.76 - 117.97 )	37.24 ( 101.98 )	35.93 ( 13.7 )	5.17 ( 3.69 )
CHEMOKINE INCREASED	3	14730	11	14631884	633.74	趋化因子增高	INVESTIGATIONS	各类检查	270.91 ( 75.57 - 971.18 )	270.86 ( 633.74 )	213.03 ( 73.2 )	7.73 ( 6.11 )
BRAIN DEATH	3	14730	1044	14630851	3.6	脑死亡	GENERAL DISORDERS AND ADMINISTRATION SITE CONDITIONS	全身性疾病及给药部位各种反应	2.85 ( 0.92 - 8.87 )	2.85 ( 3.6 )	2.85 ( 1.1 )	1.51 ( 0.06 )
SMALL INTESTINAL HAEMORRHAGE	3	14730	793	14631102	6.05	小肠出血	GASTROINTESTINAL DISORDERS	胃肠系统疾病	3.76 ( 1.21 - 11.68 )	3.76 ( 6.05 )	3.75 ( 1.45 )	1.91 ( 0.46 )
ILEAL PERFORATION	3	14730	317	14631578	22.3	回肠穿孔	GASTROINTESTINAL DISORDERS	胃肠系统疾病	9.4 ( 3.02 - 29.31 )	9.4 ( 22.3 )	9.32 ( 3.6 )	3.22 ( 1.77 )
GASTROINTESTINAL ULCER	3	14730	646	14631249	8.45	胃肠溃疡	GASTROINTESTINAL DISORDERS	胃肠系统疾病	4.61 ( 1.48 - 14.34 )	4.61 ( 8.45 )	4.6 ( 1.78 )	2.2 ( 0.75 )
BILIARY OBSTRUCTION	3	14730	266	14631629	27.56	胆管阻塞	HEPATOBILIARY DISORDERS	肝胆系统疾病	11.2 ( 3.59 - 34.96 )	11.2 ( 27.56 )	11.09 ( 4.28 )	3.47 ( 2.02 )
HYPOMAGNESAEMIA	3	14730	6008	14625887	1.54	低镁血症	METABOLISM AND NUTRITION DISORDERS	代谢及营养类疾病	0.5 ( 0.16 - 1.54 )	0.5 ( 1.54 )	0.5 ( 0.19 )	-1.01 ( -2.45 )
ABDOMINAL TENDERNESS	3	14730	1419	14630476	1.72	腹部触痛	GASTROINTESTINAL DISORDERS	胃肠系统疾病	2.1 ( 0.68 - 6.52 )	2.1 ( 1.72 )	2.1 ( 0.81 )	1.07 ( -0.38 )
BLOOD SODIUM DECREASED	3	14730	5033	14626862	0.84	血钠降低	INVESTIGATIONS	各类检查	0.59 ( 0.19 - 1.84 )	0.59 ( 0.84 )	0.59 ( 0.23 )	-0.76 ( -2.2 )
NECK MASS	3	14730	530	14631365	11.33	颈部肿块	MUSCULOSKELETAL AND CONNECTIVE TISSUE DISORDERS	各种肌肉骨骼及结缔组织疾病	5.62 ( 1.81 - 17.49 )	5.62 ( 11.33 )	5.6 ( 2.16 )	2.48 ( 1.04 )
SACRAL PAIN	3	14730	134	14631761	59.51	骶部疼痛	MUSCULOSKELETAL AND CONNECTIVE TISSUE DISORDERS	各种肌肉骨骼及结缔组织疾病	22.24 ( 7.08 - 69.84 )	22.23 ( 59.51 )	21.77 ( 8.36 )	4.44 ( 2.98 )
BILIARY DILATATION	3	14730	586	14631309	9.79	胆管扩张	HEPATOBILIARY DISORDERS	肝胆系统疾病	5.09 ( 1.64 - 15.81 )	5.08 ( 9.79 )	5.06 ( 1.96 )	2.34 ( 0.89 )
ODYNOPHAGIA	3	14730	1747	14630148	0.87	吞咽痛	GASTROINTESTINAL DISORDERS	胃肠系统疾病	1.71 ( 0.55 - 5.29 )	1.71 ( 0.87 )	1.7 ( 0.66 )	0.77 ( -0.68 )
PULMONARY TUBERCULOSIS	3	14730	1874	14630021	0.66	肺结核	INFECTIONS AND INFESTATIONS	感染及侵染类疾病	1.59 ( 0.51 - 4.94 )	1.59 ( 0.66 )	1.59 ( 0.62 )	0.67 ( -0.78 )
PURULENT DISCHARGE	3	14730	1088	14630807	3.3	脓性分泌物	INFECTIONS AND INFESTATIONS	感染及侵染类疾病	2.74 ( 0.88 - 8.51 )	2.74 ( 3.3 )	2.73 ( 1.06 )	1.45 ( 0.01 )
GALLBLADDER ENLARGEMENT	3	14730	329	14631566	21.31	胆囊扩大	HEPATOBILIARY DISORDERS	肝胆系统疾病	9.06 ( 2.91 - 28.23 )	9.06 ( 21.31 )	8.98 ( 3.47 )	3.17 ( 1.72 )
METASTASES TO LUNG	3	14730	4246	14627649	0.38	肺转移	NEOPLASMS BENIGN, MALIGNANT AND UNSPECIFIED (INCL CYSTS AND POLYPS)	良性、恶性及性质不明的肿瘤（包括囊状和息肉状）	0.7 ( 0.23 - 2.18 )	0.7 ( 0.38 )	0.7 ( 0.27 )	-0.51 ( -1.95 )
LUNG CONSOLIDATION	3	14730	1060	14630835	3.49	肺实变	RESPIRATORY, THORACIC AND MEDIASTINAL DISORDERS	呼吸系统、胸及纵隔疾病	2.81 ( 0.91 - 8.73 )	2.81 ( 3.49 )	2.81 ( 1.09 )	1.49 ( 0.04 )
LEFT VENTRICULAR HYPERTROPHY	3	14730	1500	14630395	1.47	左心室肥大	CARDIAC DISORDERS	心脏器官疾病	1.99 ( 0.64 - 6.17 )	1.99 ( 1.47 )	1.98 ( 0.77 )	0.99 ( -0.46 )
INJECTION SITE ABSCESS	3	14730	854	14631041	5.31	注射部位脓肿	INFECTIONS AND INFESTATIONS	感染及侵染类疾病	3.49 ( 1.12 - 10.84 )	3.49 ( 5.31 )	3.48 ( 1.35 )	1.8 ( 0.35 )
OVARIAN CANCER	3	14730	2377	14629518	0.15	卵巢癌	NEOPLASMS BENIGN, MALIGNANT AND UNSPECIFIED (INCL CYSTS AND POLYPS)	良性、恶性及性质不明的肿瘤（包括囊状和息肉状）	1.25 ( 0.4 - 3.89 )	1.25 ( 0.15 )	1.25 ( 0.49 )	0.33 ( -1.12 )
ARTHRITIS INFECTIVE	3	14730	1040	14630855	3.63	感染性关节炎	INFECTIONS AND INFESTATIONS	感染及侵染类疾病	2.87 ( 0.92 - 8.9 )	2.86 ( 3.63 )	2.86 ( 1.11 )	1.52 ( 0.07 )
INJECTION SITE HAEMATOMA	3	14730	2636	14629259	0.05	注射部位血肿	GENERAL DISORDERS AND ADMINISTRATION SITE CONDITIONS	全身性疾病及给药部位各种反应	1.13 ( 0.36 - 3.51 )	1.13 ( 0.05 )	1.13 ( 0.44 )	0.18 ( -1.27 )
PARVOVIRUS INFECTION	3	14730	129	14631766	61.98	细小病毒感染	INFECTIONS AND INFESTATIONS	感染及侵染类疾病	23.1 ( 7.35 - 72.58 )	23.1 ( 61.98 )	22.59 ( 8.67 )	4.5 ( 3.03 )
DEBRIDEMENT	3	14730	204	14631691	37.47	清创术	SURGICAL AND MEDICAL PROCEDURES	各种手术及医疗操作	14.61 ( 4.67 - 45.68 )	14.6 ( 37.47 )	14.41 ( 5.55 )	3.85 ( 2.39 )
PULMONARY VALVE INCOMPETENCE	3	14730	438	14631457	14.75	肺动脉瓣关闭不全	CARDIAC DISORDERS	心脏器官疾病	6.8 ( 2.19 - 21.18 )	6.8 ( 14.75 )	6.76 ( 2.61 )	2.76 ( 1.31 )
HIRSUTISM	3	14730	332	14631563	21.07	多毛症	SKIN AND SUBCUTANEOUS TISSUE DISORDERS	皮肤及皮下组织类疾病	8.98 ( 2.88 - 27.98 )	8.97 ( 21.07 )	8.9 ( 3.44 )	3.15 ( 1.7 )
GASTRIC CANCER	2	14731	5935	14625960	2.65	胃癌	NEOPLASMS BENIGN, MALIGNANT AND UNSPECIFIED (INCL CYSTS AND POLYPS)	良性、恶性及性质不明的肿瘤（包括囊状和息肉状）	0.33 ( 0.08 - 1.34 )	0.33 ( 2.65 )	0.33 ( 0.1 )	-1.58 ( -3.24 )
HYPERPYREXIA	2	14731	1467	14630428	0.18	高热	GENERAL DISORDERS AND ADMINISTRATION SITE CONDITIONS	全身性疾病及给药部位各种反应	1.35 ( 0.34 - 5.42 )	1.35 ( 0.18 )	1.35 ( 0.42 )	0.44 ( -1.23 )
PHARYNGEAL NEOPLASM	2	14731	29	14631866	124.43	咽肿瘤	NEOPLASMS BENIGN, MALIGNANT AND UNSPECIFIED (INCL CYSTS AND POLYPS)	良性、恶性及性质不明的肿瘤（包括囊状和息肉状）	68.5 ( 16.34 - 287.11 )	68.49 ( 124.43 )	64.14 ( 19.34 )	6 ( 4.26 )
LYMPHOCYTE COUNT INCREASED	2	14731	1196	14630699	0.52	淋巴细胞计数升高	INVESTIGATIONS	各类检查	1.66 ( 0.41 - 6.65 )	1.66 ( 0.52 )	1.66 ( 0.52 )	0.73 ( -0.94 )
NON-HODGKIN'S LYMPHOMA	2	14731	1982	14629913	0	非霍奇金淋巴瘤	NEOPLASMS BENIGN, MALIGNANT AND UNSPECIFIED (INCL CYSTS AND POLYPS)	良性、恶性及性质不明的肿瘤（包括囊状和息肉状）	1 ( 0.25 - 4.01 )	1 ( 0 )	1 ( 0.31 )	0 ( -1.66 )
SENSORY LOSS	2	14731	1826	14630069	0.01	感知觉缺失	NERVOUS SYSTEM DISORDERS	各类神经系统疾病	1.09 ( 0.27 - 4.35 )	1.09 ( 0.01 )	1.09 ( 0.34 )	0.12 ( -1.55 )
OSTEOPOROSIS	2	14731	6664	14625231	3.31	骨质疏松症	MUSCULOSKELETAL AND CONNECTIVE TISSUE DISORDERS	各种肌肉骨骼及结缔组织疾病	0.3 ( 0.07 - 1.19 )	0.3 ( 3.31 )	0.3 ( 0.09 )	-1.75 ( -3.41 )
PAPILLARY THYROID CANCER	2	14731	705	14631190	2.34	甲状腺乳头状癌	NEOPLASMS BENIGN, MALIGNANT AND UNSPECIFIED (INCL CYSTS AND POLYPS)	良性、恶性及性质不明的肿瘤（包括囊状和息肉状）	2.82 ( 0.7 - 11.29 )	2.82 ( 2.34 )	2.81 ( 0.88 )	1.49 ( -0.18 )
STREPTOCOCCUS TEST POSITIVE	2	14731	429	14631466	5.67	链球菌检测阳性	INVESTIGATIONS	各类检查	4.63 ( 1.15 - 18.58 )	4.63 ( 5.67 )	4.61 ( 1.44 )	2.21 ( 0.53 )
RENAL MASS	2	14731	500	14631395	4.43	肾肿块	RENAL AND URINARY DISORDERS	肾脏及泌尿系统疾病	3.97 ( 0.99 - 15.93 )	3.97 ( 4.43 )	3.96 ( 1.24 )	1.99 ( 0.31 )
TRANSITIONAL CELL CARCINOMA	2	14731	575	14631320	3.48	移行细胞癌	NEOPLASMS BENIGN, MALIGNANT AND UNSPECIFIED (INCL CYSTS AND POLYPS)	良性、恶性及性质不明的肿瘤（包括囊状和息肉状）	3.45 ( 0.86 - 13.85 )	3.45 ( 3.48 )	3.45 ( 1.08 )	1.78 ( 0.11 )
PLEURAL FIBROSIS	2	14731	336	14631559	8.11	胸膜纤维化	RESPIRATORY, THORACIC AND MEDIASTINAL DISORDERS	呼吸系统、胸及纵隔疾病	5.91 ( 1.47 - 23.74 )	5.91 ( 8.11 )	5.88 ( 1.84 )	2.56 ( 0.88 )
RESTRICTIVE PULMONARY DISEASE	2	14731	418	14631477	5.9	限制性肺疾病	RESPIRATORY, THORACIC AND MEDIASTINAL DISORDERS	呼吸系统、胸及纵隔疾病	4.75 ( 1.18 - 19.07 )	4.75 ( 5.9 )	4.73 ( 1.48 )	2.24 ( 0.57 )
OCCULT BLOOD POSITIVE	2	14731	1014	14630881	0.94	潜血阳性	INVESTIGATIONS	各类检查	1.96 ( 0.49 - 7.84 )	1.96 ( 0.94 )	1.96 ( 0.61 )	0.97 ( -0.7 )
HAEMOGLOBIN INCREASED	2	14731	1294	14630601	0.37	血红蛋白升高	INVESTIGATIONS	各类检查	1.54 ( 0.38 - 6.15 )	1.53 ( 0.37 )	1.53 ( 0.48 )	0.62 ( -1.05 )
STAPHYLOCOCCUS TEST POSITIVE	2	14731	809	14631086	1.72	葡萄球菌检测阳性	INVESTIGATIONS	各类检查	2.46 ( 0.61 - 9.84 )	2.46 ( 1.72 )	2.45 ( 0.77 )	1.29 ( -0.38 )
LUNG ABSCESS	2	14731	831	14631064	1.61	肺脓肿	INFECTIONS AND INFESTATIONS	感染及侵染类疾病	2.39 ( 0.6 - 9.58 )	2.39 ( 1.61 )	2.39 ( 0.75 )	1.26 ( -0.41 )
URINARY TRACT INFECTION BACTERIAL	2	14731	819	14631076	1.67	尿路细菌感染	INFECTIONS AND INFESTATIONS	感染及侵染类疾病	2.43 ( 0.61 - 9.72 )	2.43 ( 1.67 )	2.42 ( 0.76 )	1.28 ( -0.39 )
PHARYNGOTONSILLITIS	2	14731	97	14631798	36.3	咽扁桃体炎	INFECTIONS AND INFESTATIONS	感染及侵染类疾病	20.48 ( 5.05 - 83.07 )	20.48 ( 36.3 )	20.08 ( 6.22 )	4.33 ( 2.64 )
BILE DUCT STONE	2	14731	1233	14630662	0.46	胆管结石	HEPATOBILIARY DISORDERS	肝胆系统疾病	1.61 ( 0.4 - 6.45 )	1.61 ( 0.46 )	1.61 ( 0.5 )	0.69 ( -0.98 )
GRANULOMATOUS LIVER DISEASE	2	14731	279	14631616	10.44	肉芽肿性肝病	HEPATOBILIARY DISORDERS	肝胆系统疾病	7.12 ( 1.77 - 28.61 )	7.12 ( 10.44 )	7.08 ( 2.21 )	2.82 ( 1.15 )
NECROTISING FASCIITIS	2	14731	1332	14630563	0.32	坏死性筋膜炎	INFECTIONS AND INFESTATIONS	感染及侵染类疾病	1.49 ( 0.37 - 5.97 )	1.49 ( 0.32 )	1.49 ( 0.47 )	0.58 ( -1.09 )
PULMONARY SEPSIS	2	14731	615	14631280	3.07	肺脓毒症	INFECTIONS AND INFESTATIONS	感染及侵染类疾病	3.23 ( 0.81 - 12.95 )	3.23 ( 3.07 )	3.22 ( 1.01 )	1.69 ( 0.02 )
PELVIC ABSCESS	2	14731	487	14631408	4.63	盆腔脓肿	INFECTIONS AND INFESTATIONS	感染及侵染类疾病	4.08 ( 1.02 - 16.36 )	4.08 ( 4.63 )	4.07 ( 1.27 )	2.02 ( 0.35 )
HEMIPARESIS	2	14731	6053	14625842	2.75	单侧轻瘫	NERVOUS SYSTEM DISORDERS	各类神经系统疾病	0.33 ( 0.08 - 1.31 )	0.33 ( 2.75 )	0.33 ( 0.1 )	-1.61 ( -3.27 )
PHOTOSENSITIVITY REACTION	2	14731	4264	14627631	1.22	光敏性反应	SKIN AND SUBCUTANEOUS TISSUE DISORDERS	皮肤及皮下组织类疾病	0.47 ( 0.12 - 1.86 )	0.47 ( 1.22 )	0.47 ( 0.15 )	-1.1 ( -2.77 )
SLEEP APNOEA SYNDROME	2	14731	4493	14627402	1.41	睡眠呼吸暂停综合征	RESPIRATORY, THORACIC AND MEDIASTINAL DISORDERS	呼吸系统、胸及纵隔疾病	0.44 ( 0.11 - 1.77 )	0.44 ( 1.41 )	0.44 ( 0.14 )	-1.18 ( -2.84 )
FOETAL HEART RATE ABNORMAL	2	14731	250	14631645	12.05	胎儿心率异常	INVESTIGATIONS	各类检查	7.95 ( 1.98 - 31.95 )	7.95 ( 12.05 )	7.89 ( 2.46 )	2.98 ( 1.3 )
GASTROENTERITIS ADENOVIRUS	2	14731	56	14631839	64.68	腺病毒性胃肠炎	INFECTIONS AND INFESTATIONS	感染及侵染类疾病	35.47 ( 8.66 - 145.38 )	35.47 ( 64.68 )	34.28 ( 10.53 )	5.1 ( 3.39 )
HEART RATE IRREGULAR	2	14731	3860	14628035	0.92	心率不规则	INVESTIGATIONS	各类检查	0.51 ( 0.13 - 2.06 )	0.51 ( 0.92 )	0.51 ( 0.16 )	-0.96 ( -2.62 )
MASTITIS	2	14731	552	14631343	3.74	乳腺炎	INFECTIONS AND INFESTATIONS	感染及侵染类疾病	3.6 ( 0.9 - 14.43 )	3.6 ( 3.74 )	3.59 ( 1.12 )	1.84 ( 0.17 )
INJURY ASSOCIATED WITH DEVICE	2	14731	2710	14629185	0.19	装置相关损伤	GENERAL DISORDERS AND ADMINISTRATION SITE CONDITIONS	全身性疾病及给药部位各种反应	0.73 ( 0.18 - 2.93 )	0.73 ( 0.19 )	0.73 ( 0.23 )	-0.45 ( -2.11 )
SINUS CONGESTION	2	14731	2621	14629274	0.15	鼻窦充血	RESPIRATORY, THORACIC AND MEDIASTINAL DISORDERS	呼吸系统、胸及纵隔疾病	0.76 ( 0.19 - 3.03 )	0.76 ( 0.15 )	0.76 ( 0.24 )	-0.4 ( -2.07 )
SQUAMOUS CELL CARCINOMA OF LUNG	2	14731	333	14631562	8.22	肺鳞状细胞癌	NEOPLASMS BENIGN, MALIGNANT AND UNSPECIFIED (INCL CYSTS AND POLYPS)	良性、恶性及性质不明的肿瘤（包括囊状和息肉状）	5.97 ( 1.49 - 23.95 )	5.96 ( 8.22 )	5.94 ( 1.85 )	2.57 ( 0.9 )
TIBIA FRACTURE	2	14731	1232	14630663	0.46	胫骨骨折	INJURY, POISONING AND PROCEDURAL COMPLICATIONS	各类损伤、中毒及操作并发症	1.61 ( 0.4 - 6.45 )	1.61 ( 0.46 )	1.61 ( 0.5 )	0.69 ( -0.98 )
THERAPY CHANGE	2	14731	2326	14629569	0.05	治疗改变	SURGICAL AND MEDICAL PROCEDURES	各种手术及医疗操作	0.85 ( 0.21 - 3.42 )	0.85 ( 0.05 )	0.85 ( 0.27 )	-0.23 ( -1.89 )
HAEMATOCRIT ABNORMAL	2	14731	299	14631596	9.52	红细胞压积异常	INVESTIGATIONS	各类检查	6.64 ( 1.65 - 26.69 )	6.64 ( 9.52 )	6.61 ( 2.06 )	2.72 ( 1.05 )
VISUAL ACUITY REDUCED	2	14731	9603	14622292	6.09	视力减退	EYE DISORDERS	眼器官疾病	0.21 ( 0.05 - 0.83 )	0.21 ( 6.09 )	0.21 ( 0.06 )	-2.27 ( -3.94 )
PROSTATE CANCER RECURRENT	2	14731	171	14631724	19.18	复发性前列腺癌	NEOPLASMS BENIGN, MALIGNANT AND UNSPECIFIED (INCL CYSTS AND POLYPS)	良性、恶性及性质不明的肿瘤（包括囊状和息肉状）	11.62 ( 2.88 - 46.83 )	11.62 ( 19.18 )	11.49 ( 3.58 )	3.52 ( 1.84 )
EAR CONGESTION	2	14731	448	14631447	5.29	耳充血	EAR AND LABYRINTH DISORDERS	耳及迷路类疾病	4.43 ( 1.11 - 17.79 )	4.43 ( 5.29 )	4.42 ( 1.38 )	2.14 ( 0.47 )
HAEMOGLOBIN ABNORMAL	2	14731	1575	14630320	0.11	血红蛋白异常	INVESTIGATIONS	各类检查	1.26 ( 0.32 - 5.05 )	1.26 ( 0.11 )	1.26 ( 0.4 )	0.33 ( -1.33 )
RESTLESSNESS	2	14731	8650	14623245	5.17	躁动	PSYCHIATRIC DISORDERS	精神病类	0.23 ( 0.06 - 0.92 )	0.23 ( 5.17 )	0.23 ( 0.07 )	-2.12 ( -3.79 )
PROSTATIC SPECIFIC ANTIGEN INCREASED	2	14731	3052	14628843	0.37	前列腺特异性抗原升高	INVESTIGATIONS	各类检查	0.65 ( 0.16 - 2.6 )	0.65 ( 0.37 )	0.65 ( 0.2 )	-0.62 ( -2.29 )
TONSILLITIS BACTERIAL	2	14731	64	14631831	56.37	细菌性扁桃体炎	INFECTIONS AND INFESTATIONS	感染及侵染类疾病	31.04 ( 7.6 - 126.82 )	31.04 ( 56.37 )	30.13 ( 9.28 )	4.91 ( 3.21 )
SQUAMOUS CELL CARCINOMA OF SKIN	2	14731	2137	14629758	0.01	皮肤鳞状细胞癌	NEOPLASMS BENIGN, MALIGNANT AND UNSPECIFIED (INCL CYSTS AND POLYPS)	良性、恶性及性质不明的肿瘤（包括囊状和息肉状）	0.93 ( 0.23 - 3.72 )	0.93 ( 0.01 )	0.93 ( 0.29 )	-0.11 ( -1.77 )
HERPES VIRUS INFECTION	2	14731	1538	14630357	0.13	疱疹病毒感染	INFECTIONS AND INFESTATIONS	感染及侵染类疾病	1.29 ( 0.32 - 5.17 )	1.29 ( 0.13 )	1.29 ( 0.4 )	0.37 ( -1.3 )
FULL BLOOD COUNT DECREASED	2	14731	5759	14626136	2.49	全血细胞计数减少	INVESTIGATIONS	各类检查	0.34 ( 0.09 - 1.38 )	0.34 ( 2.49 )	0.35 ( 0.11 )	-1.53 ( -3.2 )
JOINT INJURY	2	14731	3847	14628048	0.91	关节损伤	INJURY, POISONING AND PROCEDURAL COMPLICATIONS	各类损伤、中毒及操作并发症	0.52 ( 0.13 - 2.07 )	0.52 ( 0.91 )	0.52 ( 0.16 )	-0.95 ( -2.62 )
CHOLANGIOCARCINOMA	2	14731	560	14631335	3.64	胆管细胞癌	NEOPLASMS BENIGN, MALIGNANT AND UNSPECIFIED (INCL CYSTS AND POLYPS)	良性、恶性及性质不明的肿瘤（包括囊状和息肉状）	3.55 ( 0.88 - 14.22 )	3.55 ( 3.64 )	3.54 ( 1.11 )	1.82 ( 0.15 )
PERIORBITAL SWELLING	2	14731	1004	14630891	0.97	眶周肿	EYE DISORDERS	眼器官疾病	1.98 ( 0.49 - 7.92 )	1.98 ( 0.97 )	1.98 ( 0.62 )	0.98 ( -0.69 )
RHABDOMYOSARCOMA	2	14731	70	14631825	51.35	横纹肌肉瘤	NEOPLASMS BENIGN, MALIGNANT AND UNSPECIFIED (INCL CYSTS AND POLYPS)	良性、恶性及性质不明的肿瘤（包括囊状和息肉状）	28.38 ( 6.96 - 115.74 )	28.38 ( 51.35 )	27.61 ( 8.52 )	4.79 ( 3.09 )
ERYTHEMA OF EYELID	2	14731	1244	14630651	0.45	眼睑红斑	EYE DISORDERS	眼器官疾病	1.6 ( 0.4 - 6.39 )	1.6 ( 0.45 )	1.6 ( 0.5 )	0.67 ( -0.99 )
SUBDURAL HAEMATOMA	2	14731	6671	14625224	3.31	硬膜下血肿	INJURY, POISONING AND PROCEDURAL COMPLICATIONS	各类损伤、中毒及操作并发症	0.3 ( 0.07 - 1.19 )	0.3 ( 3.31 )	0.3 ( 0.09 )	-1.75 ( -3.41 )
DEVICE ISSUE	2	14731	14344	14617551	10.73	装置问题	PRODUCT ISSUES	产品问题	0.14 ( 0.03 - 0.55 )	0.14 ( 10.73 )	0.14 ( 0.04 )	-2.85 ( -4.52 )
BRADYCARDIA FOETAL	2	14731	301	14631594	9.44	胎儿心动过缓	CARDIAC DISORDERS	心脏器官疾病	6.6 ( 1.64 - 26.51 )	6.6 ( 9.44 )	6.56 ( 2.05 )	2.71 ( 1.04 )
DYSSTASIA	2	14731	4502	14627393	1.42	起立困难	NERVOUS SYSTEM DISORDERS	各类神经系统疾病	0.44 ( 0.11 - 1.76 )	0.44 ( 1.42 )	0.44 ( 0.14 )	-1.18 ( -2.85 )
HYPOTHERMIA	2	14731	3888	14628007	0.94	体温过低	GENERAL DISORDERS AND ADMINISTRATION SITE CONDITIONS	全身性疾病及给药部位各种反应	0.51 ( 0.13 - 2.04 )	0.51 ( 0.94 )	0.51 ( 0.16 )	-0.97 ( -2.63 )
LIPOMA	2	14731	664	14631231	2.64	脂肪瘤	NEOPLASMS BENIGN, MALIGNANT AND UNSPECIFIED (INCL CYSTS AND POLYPS)	良性、恶性及性质不明的肿瘤（包括囊状和息肉状）	2.99 ( 0.75 - 11.99 )	2.99 ( 2.64 )	2.99 ( 0.93 )	1.58 ( -0.09 )
FIBROMYALGIA	2	14731	4051	14627844	1.06	纤维肌痛	MUSCULOSKELETAL AND CONNECTIVE TISSUE DISORDERS	各种肌肉骨骼及结缔组织疾病	0.49 ( 0.12 - 1.96 )	0.49 ( 1.06 )	0.49 ( 0.15 )	-1.03 ( -2.69 )
SINUS HEADACHE	2	14731	1143	14630752	0.63	窦性头痛	NERVOUS SYSTEM DISORDERS	各类神经系统疾病	1.74 ( 0.43 - 6.96 )	1.74 ( 0.63 )	1.74 ( 0.54 )	0.8 ( -0.87 )
IMMUNE RECONSTITUTION INFLAMMATORY SYNDROME	2	14731	2142	14629753	0.01	免疫重建炎性综合征	IMMUNE SYSTEM DISORDERS	免疫系统疾病	0.93 ( 0.23 - 3.71 )	0.93 ( 0.01 )	0.93 ( 0.29 )	-0.11 ( -1.78 )
PROGRESSIVE MULTIFOCAL LEUKOENCEPHALOPATHY	2	14731	3863	14628032	0.92	进行性多灶性脑白质病	INFECTIONS AND INFESTATIONS	感染及侵染类疾病	0.51 ( 0.13 - 2.06 )	0.51 ( 0.92 )	0.51 ( 0.16 )	-0.96 ( -2.63 )
INTRACARDIAC MASS	2	14731	46	14631849	78.97	心腔内团块	CARDIAC DISORDERS	心脏器官疾病	43.19 ( 10.48 - 177.92 )	43.18 ( 78.97 )	41.42 ( 12.67 )	5.37 ( 3.66 )
ONYCHOCLASIS	2	14731	1156	14630739	0.6	指甲折断	SKIN AND SUBCUTANEOUS TISSUE DISORDERS	皮肤及皮下组织类疾病	1.72 ( 0.43 - 6.88 )	1.72 ( 0.6 )	1.72 ( 0.54 )	0.78 ( -0.89 )
TEMPERATURE INTOLERANCE	2	14731	1512	14630383	0.15	温度变化不耐受	GENERAL DISORDERS AND ADMINISTRATION SITE CONDITIONS	全身性疾病及给药部位各种反应	1.31 ( 0.33 - 5.26 )	1.31 ( 0.15 )	1.31 ( 0.41 )	0.39 ( -1.27 )
TRISOMY 21	2	14731	412	14631483	6.03	21 三体	CONGENITAL, FAMILIAL AND GENETIC DISORDERS	各种先天性家族性遗传性疾病	4.82 ( 1.2 - 19.35 )	4.82 ( 6.03 )	4.8 ( 1.5 )	2.26 ( 0.59 )
DRUG INTERACTION	2	14731	52802	14579093	49.42	药物相互作用	GENERAL DISORDERS AND ADMINISTRATION SITE CONDITIONS	全身性疾病及给药部位各种反应	0.04 ( 0.01 - 0.15 )	0.04 ( 49.42 )	0.04 ( 0.01 )	-4.73 ( -6.4 )
LANGERHANS' CELL HISTIOCYTOSIS	2	14731	145	14631750	23.22	朗格汉斯细胞组织细胞增生症	NEOPLASMS BENIGN, MALIGNANT AND UNSPECIFIED (INCL CYSTS AND POLYPS)	良性、恶性及性质不明的肿瘤（包括囊状和息肉状）	13.7 ( 3.39 - 55.31 )	13.7 ( 23.22 )	13.53 ( 4.21 )	3.76 ( 2.07 )
COATING IN MOUTH	2	14731	88	14631807	40.32	口中有苔	GASTROINTESTINAL DISORDERS	胃肠系统疾病	22.57 ( 5.56 - 91.7 )	22.57 ( 40.32 )	22.09 ( 6.84 )	4.47 ( 2.77 )
MATERNAL EXPOSURE DURING BREAST FEEDING	2	14731	674	14631221	2.57	母乳喂养期间母亲的暴露	INJURY, POISONING AND PROCEDURAL COMPLICATIONS	各类损伤、中毒及操作并发症	2.95 ( 0.74 - 11.81 )	2.95 ( 2.57 )	2.94 ( 0.92 )	1.56 ( -0.11 )
RIGHT VENTRICULAR FAILURE	2	14731	2796	14629099	0.24	右心室衰竭	CARDIAC DISORDERS	心脏器官疾病	0.71 ( 0.18 - 2.84 )	0.71 ( 0.24 )	0.71 ( 0.22 )	-0.49 ( -2.16 )
BLINDNESS UNILATERAL	2	14731	2505	14629390	0.11	单侧盲	EYE DISORDERS	眼器官疾病	0.79 ( 0.2 - 3.17 )	0.79 ( 0.11 )	0.79 ( 0.25 )	-0.33 ( -2 )
CYTOMEGALOVIRUS ENTEROCOLITIS	2	14731	418	14631477	5.9	巨细胞病毒性小肠结肠炎	INFECTIONS AND INFESTATIONS	感染及侵染类疾病	4.75 ( 1.18 - 19.07 )	4.75 ( 5.9 )	4.73 ( 1.48 )	2.24 ( 0.57 )
GASTROINTESTINAL OEDEMA	2	14731	550	14631345	3.76	消化道水肿	GASTROINTESTINAL DISORDERS	胃肠系统疾病	3.61 ( 0.9 - 14.48 )	3.61 ( 3.76 )	3.6 ( 1.13 )	1.85 ( 0.18 )
ORAL PAIN	2	14731	4154	14627741	1.14	口腔疼痛	GASTROINTESTINAL DISORDERS	胃肠系统疾病	0.48 ( 0.12 - 1.91 )	0.48 ( 1.14 )	0.48 ( 0.15 )	-1.06 ( -2.73 )
DERMATITIS EXFOLIATIVE	2	14731	2006	14629889	0	剥脱性皮炎	SKIN AND SUBCUTANEOUS TISSUE DISORDERS	皮肤及皮下组织类疾病	0.99 ( 0.25 - 3.96 )	0.99 ( 0 )	0.99 ( 0.31 )	-0.01 ( -1.68 )
OESOPHAGEAL DISORDER	2	14731	696	14631199	2.4	食管疾病	GASTROINTESTINAL DISORDERS	胃肠系统疾病	2.85 ( 0.71 - 11.44 )	2.85 ( 2.4 )	2.85 ( 0.89 )	1.51 ( -0.16 )
GASTRITIS HAEMORRHAGIC	2	14731	545	14631350	3.82	出血性胃炎	GASTROINTESTINAL DISORDERS	胃肠系统疾病	3.64 ( 0.91 - 14.61 )	3.64 ( 3.82 )	3.63 ( 1.14 )	1.86 ( 0.19 )
TESTICULAR NEOPLASM	2	14731	42	14631853	86.51	睾丸肿瘤	NEOPLASMS BENIGN, MALIGNANT AND UNSPECIFIED (INCL CYSTS AND POLYPS)	良性、恶性及性质不明的肿瘤（包括囊状和息肉状）	47.3 ( 11.45 - 195.41 )	47.29 ( 86.51 )	45.19 ( 13.79 )	5.5 ( 3.78 )
ORTHOSTATIC HYPOTENSION	2	14731	6806	14625089	3.44	直立性低血压	VASCULAR DISORDERS	血管与淋巴管类疾病	0.29 ( 0.07 - 1.17 )	0.29 ( 3.44 )	0.29 ( 0.09 )	-1.78 ( -3.44 )
NON-SMALL CELL LUNG CANCER	2	14731	2391	14629504	0.07	非小细胞肺癌	NEOPLASMS BENIGN, MALIGNANT AND UNSPECIFIED (INCL CYSTS AND POLYPS)	良性、恶性及性质不明的肿瘤（包括囊状和息肉状）	0.83 ( 0.21 - 3.32 )	0.83 ( 0.07 )	0.83 ( 0.26 )	-0.27 ( -1.93 )
AORTITIS	2	14731	303	14631592	9.35	主动脉炎	VASCULAR DISORDERS	血管与淋巴管类疾病	6.56 ( 1.63 - 26.34 )	6.56 ( 9.35 )	6.52 ( 2.04 )	2.7 ( 1.03 )
TUBULOINTERSTITIAL NEPHRITIS	2	14731	5575	14626320	2.33	小管间质性肾炎	RENAL AND URINARY DISORDERS	肾脏及泌尿系统疾病	0.36 ( 0.09 - 1.42 )	0.36 ( 2.33 )	0.36 ( 0.11 )	-1.49 ( -3.15 )
ACUTE DISSEMINATED ENCEPHALOMYELITIS	2	14731	147	14631748	22.86	急性播散性脑脊髓炎	NERVOUS SYSTEM DISORDERS	各类神经系统疾病	13.51 ( 3.35 - 54.55 )	13.51 ( 22.86 )	13.34 ( 4.15 )	3.74 ( 2.06 )
TENDONITIS	2	14731	3358	14628537	0.56	肌腱炎	MUSCULOSKELETAL AND CONNECTIVE TISSUE DISORDERS	各种肌肉骨骼及结缔组织疾病	0.59 ( 0.15 - 2.37 )	0.59 ( 0.56 )	0.59 ( 0.19 )	-0.76 ( -2.42 )
EMOTIONAL DISTRESS	2	14731	4689	14627206	1.57	情绪困扰	PSYCHIATRIC DISORDERS	精神病类	0.42 ( 0.11 - 1.69 )	0.42 ( 1.57 )	0.42 ( 0.13 )	-1.24 ( -2.9 )
HORDEOLUM	2	14731	979	14630916	1.04	睑腺炎	INFECTIONS AND INFESTATIONS	感染及侵染类疾病	2.03 ( 0.51 - 8.13 )	2.03 ( 1.04 )	2.03 ( 0.63 )	1.02 ( -0.65 )
APHASIA	2	14731	8138	14623757	4.68	失语	NERVOUS SYSTEM DISORDERS	各类神经系统疾病	0.24 ( 0.06 - 0.98 )	0.24 ( 4.68 )	0.24 ( 0.08 )	-2.03 ( -3.7 )
RED CELL DISTRIBUTION WIDTH INCREASED	2	14731	1331	14630564	0.32	红细胞体积分布宽度增加	INVESTIGATIONS	各类检查	1.49 ( 0.37 - 5.97 )	1.49 ( 0.32 )	1.49 ( 0.47 )	0.58 ( -1.09 )
URINE ABNORMALITY	2	14731	836	14631059	1.59	尿异常	RENAL AND URINARY DISORDERS	肾脏及泌尿系统疾病	2.38 ( 0.59 - 9.52 )	2.38 ( 1.59 )	2.37 ( 0.74 )	1.25 ( -0.42 )
INJECTION SITE DISCOMFORT	2	14731	2389	14629506	0.07	注射部位不适	GENERAL DISORDERS AND ADMINISTRATION SITE CONDITIONS	全身性疾病及给药部位各种反应	0.83 ( 0.21 - 3.33 )	0.83 ( 0.07 )	0.83 ( 0.26 )	-0.27 ( -1.93 )
HAEMOLYTIC ANAEMIA	2	14731	4026	14627869	1.04	溶血性贫血	BLOOD AND LYMPHATIC SYSTEM DISORDERS	血液及淋巴系统疾病	0.49 ( 0.12 - 1.97 )	0.49 ( 1.04 )	0.49 ( 0.15 )	-1.02 ( -2.69 )
ENDOMETRIAL CANCER	2	14731	781	14631114	1.87	子宫内膜癌	NEOPLASMS BENIGN, MALIGNANT AND UNSPECIFIED (INCL CYSTS AND POLYPS)	良性、恶性及性质不明的肿瘤（包括囊状和息肉状）	2.54 ( 0.63 - 10.19 )	2.54 ( 1.87 )	2.54 ( 0.8 )	1.34 ( -0.32 )
PATENT DUCTUS ARTERIOSUS	2	14731	1107	14630788	0.7	动脉导管未闭	CONGENITAL, FAMILIAL AND GENETIC DISORDERS	各种先天性家族性遗传性疾病	1.79 ( 0.45 - 7.18 )	1.79 ( 0.7 )	1.79 ( 0.56 )	0.84 ( -0.83 )
GLIOBLASTOMA	2	14731	676	14631219	2.55	胶质母细胞瘤	NEOPLASMS BENIGN, MALIGNANT AND UNSPECIFIED (INCL CYSTS AND POLYPS)	良性、恶性及性质不明的肿瘤（包括囊状和息肉状）	2.94 ( 0.73 - 11.78 )	2.94 ( 2.55 )	2.93 ( 0.92 )	1.55 ( -0.12 )
ANKYLOSING SPONDYLITIS	2	14731	2253	14629642	0.03	强直性脊柱炎	MUSCULOSKELETAL AND CONNECTIVE TISSUE DISORDERS	各种肌肉骨骼及结缔组织疾病	0.88 ( 0.22 - 3.53 )	0.88 ( 0.03 )	0.88 ( 0.28 )	-0.18 ( -1.85 )
HODGKIN'S DISEASE	2	14731	1526	14630369	0.14	霍奇金氏病	NEOPLASMS BENIGN, MALIGNANT AND UNSPECIFIED (INCL CYSTS AND POLYPS)	良性、恶性及性质不明的肿瘤（包括囊状和息肉状）	1.3 ( 0.33 - 5.21 )	1.3 ( 0.14 )	1.3 ( 0.41 )	0.38 ( -1.29 )
ENDOCARDITIS	2	14731	2030	14629865	0	心内膜炎	INFECTIONS AND INFESTATIONS	感染及侵染类疾病	0.98 ( 0.24 - 3.92 )	0.98 ( 0 )	0.98 ( 0.31 )	-0.03 ( -1.7 )
RENAL CELL CARCINOMA	2	14731	2185	14629710	0.02	肾细胞癌	NEOPLASMS BENIGN, MALIGNANT AND UNSPECIFIED (INCL CYSTS AND POLYPS)	良性、恶性及性质不明的肿瘤（包括囊状和息肉状）	0.91 ( 0.23 - 3.64 )	0.91 ( 0.02 )	0.91 ( 0.28 )	-0.14 ( -1.8 )
INTESTINAL DILATATION	2	14731	487	14631408	4.63	肠扩张	GASTROINTESTINAL DISORDERS	胃肠系统疾病	4.08 ( 1.02 - 16.36 )	4.08 ( 4.63 )	4.07 ( 1.27 )	2.02 ( 0.35 )
CYTOMEGALOVIRUS TEST POSITIVE	2	14731	812	14631083	1.71	巨细胞病毒检测阳性	INVESTIGATIONS	各类检查	2.45 ( 0.61 - 9.8 )	2.45 ( 1.71 )	2.44 ( 0.76 )	1.29 ( -0.38 )
APPARENT DEATH	2	14731	459	14631436	5.09	假死	GENERAL DISORDERS AND ADMINISTRATION SITE CONDITIONS	全身性疾病及给药部位各种反应	4.33 ( 1.08 - 17.36 )	4.33 ( 5.09 )	4.31 ( 1.35 )	2.11 ( 0.44 )
FOOT DEFORMITY	2	14731	2408	14629487	0.07	足部变形	MUSCULOSKELETAL AND CONNECTIVE TISSUE DISORDERS	各种肌肉骨骼及结缔组织疾病	0.82 ( 0.21 - 3.3 )	0.82 ( 0.07 )	0.83 ( 0.26 )	-0.28 ( -1.94 )
HAND DEFORMITY	2	14731	2139	14629756	0.01	手畸形	MUSCULOSKELETAL AND CONNECTIVE TISSUE DISORDERS	各种肌肉骨骼及结缔组织疾病	0.93 ( 0.23 - 3.72 )	0.93 ( 0.01 )	0.93 ( 0.29 )	-0.11 ( -1.77 )
SENSITIVITY TO WEATHER CHANGE	2	14731	775	14631120	1.9	对天气变化的敏感性	GENERAL DISORDERS AND ADMINISTRATION SITE CONDITIONS	全身性疾病及给药部位各种反应	2.56 ( 0.64 - 10.27 )	2.56 ( 1.9 )	2.56 ( 0.8 )	1.36 ( -0.31 )
SKIN MASS	2	14731	1505	14630390	0.15	皮肤肿块	SKIN AND SUBCUTANEOUS TISSUE DISORDERS	皮肤及皮下组织类疾病	1.32 ( 0.33 - 5.28 )	1.32 ( 0.15 )	1.32 ( 0.41 )	0.4 ( -1.27 )
LYMPHOPROLIFERATIVE DISORDER	2	14731	1162	14630733	0.59	淋巴增生疾病	NEOPLASMS BENIGN, MALIGNANT AND UNSPECIFIED (INCL CYSTS AND POLYPS)	良性、恶性及性质不明的肿瘤（包括囊状和息肉状）	1.71 ( 0.43 - 6.84 )	1.71 ( 0.59 )	1.71 ( 0.54 )	0.77 ( -0.9 )
NEURALGIA	2	14731	4576	14627319	1.48	神经痛	NERVOUS SYSTEM DISORDERS	各类神经系统疾病	0.43 ( 0.11 - 1.74 )	0.43 ( 1.48 )	0.43 ( 0.14 )	-1.2 ( -2.87 )
PNEUMONIA VIRAL	2	14731	975	14630920	1.05	病毒性肺炎	INFECTIONS AND INFESTATIONS	感染及侵染类疾病	2.04 ( 0.51 - 8.16 )	2.04 ( 1.05 )	2.04 ( 0.64 )	1.03 ( -0.64 )
ENTEROCOLITIS HAEMORRHAGIC	2	14731	776	14631119	1.9	出血性小肠结肠炎	GASTROINTESTINAL DISORDERS	胃肠系统疾病	2.56 ( 0.64 - 10.25 )	2.56 ( 1.9 )	2.56 ( 0.8 )	1.35 ( -0.32 )
DERMATITIS PSORIASIFORM	2	14731	919	14630976	1.25	银屑病型皮炎	SKIN AND SUBCUTANEOUS TISSUE DISORDERS	皮肤及皮下组织类疾病	2.16 ( 0.54 - 8.66 )	2.16 ( 1.25 )	2.16 ( 0.68 )	1.11 ( -0.56 )
BLOOD FIBRINOGEN INCREASED	2	14731	351	14631544	7.63	血纤维蛋白原升高	INVESTIGATIONS	各类检查	5.66 ( 1.41 - 22.72 )	5.66 ( 7.63 )	5.63 ( 1.76 )	2.49 ( 0.82 )
OPEN FRACTURE	2	14731	115	14631780	30.14	开放性骨折	INJURY, POISONING AND PROCEDURAL COMPLICATIONS	各类损伤、中毒及操作并发症	17.27 ( 4.27 - 69.91 )	17.27 ( 30.14 )	16.99 ( 5.28 )	4.09 ( 2.4 )
LUDWIG ANGINA	2	14731	46	14631849	78.97	LUDWIG咽峡炎	INFECTIONS AND INFESTATIONS	感染及侵染类疾病	43.19 ( 10.48 - 177.92 )	43.18 ( 78.97 )	41.42 ( 12.67 )	5.37 ( 3.66 )
CORNEAL DYSTROPHY	2	14731	128	14631767	26.75	角膜营养不良	CONGENITAL, FAMILIAL AND GENETIC DISORDERS	各种先天性家族性遗传性疾病	15.52 ( 3.84 - 62.74 )	15.52 ( 26.75 )	15.29 ( 4.75 )	3.93 ( 2.25 )
NEOVASCULARISATION	2	14731	79	14631816	45.22	新生血管化	VASCULAR DISORDERS	血管与淋巴管类疾病	25.15 ( 6.18 - 102.33 )	25.14 ( 45.22 )	24.55 ( 7.59 )	4.62 ( 2.92 )
TOOTH HYPOPLASIA	2	14731	49	14631846	74.1	牙齿发育不良	CONGENITAL, FAMILIAL AND GENETIC DISORDERS	各种先天性家族性遗传性疾病	40.54 ( 9.86 - 166.73 )	40.54 ( 74.1 )	38.99 ( 11.94 )	5.28 ( 3.57 )
SNEEZING	2	14731	3390	14628505	0.59	喷嚏	RESPIRATORY, THORACIC AND MEDIASTINAL DISORDERS	呼吸系统、胸及纵隔疾病	0.59 ( 0.15 - 2.34 )	0.59 ( 0.59 )	0.59 ( 0.18 )	-0.77 ( -2.44 )
LABORATORY TEST ABNORMAL	2	14731	9374	14622521	5.87	实验室检查异常	INVESTIGATIONS	各类检查	0.21 ( 0.05 - 0.85 )	0.21 ( 5.87 )	0.21 ( 0.07 )	-2.24 ( -3.9 )
NON-CARDIAC CHEST PAIN	2	14731	1343	14630552	0.31	非心源性胸痛	GENERAL DISORDERS AND ADMINISTRATION SITE CONDITIONS	全身性疾病及给药部位各种反应	1.48 ( 0.37 - 5.92 )	1.48 ( 0.31 )	1.48 ( 0.46 )	0.56 ( -1.1 )
HYPOSPADIAS	2	14731	666	14631229	2.63	尿道下裂	CONGENITAL, FAMILIAL AND GENETIC DISORDERS	各种先天性家族性遗传性疾病	2.98 ( 0.74 - 11.95 )	2.98 ( 2.63 )	2.98 ( 0.93 )	1.57 ( -0.1 )
DEVICE RELATED SEPSIS	2	14731	608	14631287	3.14	装置相关的脓毒症	INFECTIONS AND INFESTATIONS	感染及侵染类疾病	3.27 ( 0.82 - 13.1 )	3.27 ( 3.14 )	3.26 ( 1.02 )	1.7 ( 0.03 )
DARK CIRCLES UNDER EYES	2	14731	221	14631674	14.07	黑眼圈	EYE DISORDERS	眼器官疾病	8.99 ( 2.23 - 36.17 )	8.99 ( 14.07 )	8.92 ( 2.78 )	3.16 ( 1.48 )
BILIARY COLIC	2	14731	675	14631220	2.56	胆绞痛	HEPATOBILIARY DISORDERS	肝胆系统疾病	2.94 ( 0.73 - 11.79 )	2.94 ( 2.56 )	2.94 ( 0.92 )	1.55 ( -0.12 )
CHOLANGITIS	2	14731	2902	14628993	0.29	胆管炎	HEPATOBILIARY DISORDERS	肝胆系统疾病	0.68 ( 0.17 - 2.74 )	0.68 ( 0.29 )	0.68 ( 0.21 )	-0.55 ( -2.21 )
TRANSPLANT FAILURE	2	14731	780	14631115	1.87	移植物失败	INJURY, POISONING AND PROCEDURAL COMPLICATIONS	各类损伤、中毒及操作并发症	2.55 ( 0.64 - 10.2 )	2.55 ( 1.87 )	2.54 ( 0.8 )	1.35 ( -0.32 )
TONGUE ULCERATION	2	14731	698	14631197	2.39	舌溃疡	GASTROINTESTINAL DISORDERS	胃肠系统疾病	2.85 ( 0.71 - 11.4 )	2.85 ( 2.39 )	2.84 ( 0.89 )	1.51 ( -0.16 )
URINE OUTPUT DECREASED	2	14731	2666	14629229	0.17	尿排出量降低	INVESTIGATIONS	各类检查	0.75 ( 0.19 - 2.98 )	0.75 ( 0.17 )	0.75 ( 0.23 )	-0.42 ( -2.09 )
FAILURE TO THRIVE	2	14731	1838	14630057	0.01	发育停滞	METABOLISM AND NUTRITION DISORDERS	代谢及营养类疾病	1.08 ( 0.27 - 4.32 )	1.08 ( 0.01 )	1.08 ( 0.34 )	0.11 ( -1.56 )
VENTRICULAR TACHYCARDIA	2	14731	6895	14625000	3.52	室性心动过速	CARDIAC DISORDERS	心脏器官疾病	0.29 ( 0.07 - 1.15 )	0.29 ( 3.52 )	0.29 ( 0.09 )	-1.79 ( -3.46 )
PERIPHERAL ARTERIAL OCCLUSIVE DISEASE	2	14731	1653	14630242	0.07	外周动脉闭塞性疾病	VASCULAR DISORDERS	血管与淋巴管类疾病	1.2 ( 0.3 - 4.81 )	1.2 ( 0.07 )	1.2 ( 0.38 )	0.26 ( -1.4 )
SINUS NODE DYSFUNCTION	2	14731	915	14630980	1.26	窦房结功能障碍	CARDIAC DISORDERS	心脏器官疾病	2.17 ( 0.54 - 8.69 )	2.17 ( 1.26 )	2.17 ( 0.68 )	1.12 ( -0.55 )
URINARY TRACT DISORDER	2	14731	922	14630973	1.23	尿路疾病	RENAL AND URINARY DISORDERS	肾脏及泌尿系统疾病	2.15 ( 0.54 - 8.63 )	2.15 ( 1.23 )	2.15 ( 0.67 )	1.11 ( -0.56 )
ABSCESS NECK	2	14731	240	14631655	12.69	颈部脓肿	INFECTIONS AND INFESTATIONS	感染及侵染类疾病	8.28 ( 2.06 - 33.29 )	8.28 ( 12.69 )	8.22 ( 2.56 )	3.04 ( 1.36 )
CEREBRAL ISCHAEMIA	2	14731	2364	14629531	0.06	大脑缺血	NERVOUS SYSTEM DISORDERS	各类神经系统疾病	0.84 ( 0.21 - 3.36 )	0.84 ( 0.06 )	0.84 ( 0.26 )	-0.25 ( -1.92 )
HAEMORRHAGIC PNEUMONIA	2	14731	22	14631873	161.88	出血性肺炎	INFECTIONS AND INFESTATIONS	感染及侵染类疾病	90.3 ( 21.23 - 384.04 )	90.29 ( 161.88 )	82.84 ( 24.67 )	6.37 ( 4.61 )
ORCHITIS	2	14731	386	14631509	6.65	睾丸炎	INFECTIONS AND INFESTATIONS	感染及侵染类疾病	5.15 ( 1.28 - 20.65 )	5.15 ( 6.65 )	5.12 ( 1.6 )	2.36 ( 0.68 )
POST PROCEDURAL INFECTION	2	14731	1560	14630335	0.12	操作后感染	INFECTIONS AND INFESTATIONS	感染及侵染类疾病	1.27 ( 0.32 - 5.1 )	1.27 ( 0.12 )	1.27 ( 0.4 )	0.35 ( -1.32 )
TRACHEITIS	2	14731	223	14631672	13.91	气管炎	INFECTIONS AND INFESTATIONS	感染及侵染类疾病	8.91 ( 2.21 - 35.84 )	8.91 ( 13.91 )	8.84 ( 2.76 )	3.14 ( 1.47 )
PERIPHERAL SENSORY NEUROPATHY	2	14731	2563	14629332	0.13	外周感觉神经病	NERVOUS SYSTEM DISORDERS	各类神经系统疾病	0.77 ( 0.19 - 3.1 )	0.77 ( 0.13 )	0.78 ( 0.24 )	-0.37 ( -2.03 )
HAEMORRHAGIC STROKE	2	14731	2639	14629256	0.16	出血性卒中	NERVOUS SYSTEM DISORDERS	各类神经系统疾病	0.75 ( 0.19 - 3.01 )	0.75 ( 0.16 )	0.75 ( 0.24 )	-0.41 ( -2.08 )
INDURATION	2	14731	557	14631338	3.68	硬结	GENERAL DISORDERS AND ADMINISTRATION SITE CONDITIONS	全身性疾病及给药部位各种反应	3.57 ( 0.89 - 14.3 )	3.57 ( 3.68 )	3.56 ( 1.11 )	1.83 ( 0.16 )
CRANIOCEREBRAL INJURY	2	14731	844	14631051	1.55	颅脑损伤	INJURY, POISONING AND PROCEDURAL COMPLICATIONS	各类损伤、中毒及操作并发症	2.35 ( 0.59 - 9.43 )	2.35 ( 1.55 )	2.35 ( 0.74 )	1.23 ( -0.44 )
MENTAL DISORDER	2	14731	7319	14624576	3.91	精神障碍	PSYCHIATRIC DISORDERS	精神病类	0.27 ( 0.07 - 1.09 )	0.27 ( 3.91 )	0.27 ( 0.09 )	-1.88 ( -3.55 )
ANGIOPATHY	2	14731	1582	14630313	0.1	血管病	VASCULAR DISORDERS	血管与淋巴管类疾病	1.26 ( 0.31 - 5.03 )	1.26 ( 0.1 )	1.26 ( 0.39 )	0.33 ( -1.34 )
INTESTINAL ADENOCARCINOMA	2	14731	94	14631801	37.56	肠腺癌	NEOPLASMS BENIGN, MALIGNANT AND UNSPECIFIED (INCL CYSTS AND POLYPS)	良性、恶性及性质不明的肿瘤（包括囊状和息肉状）	21.13 ( 5.21 - 85.76 )	21.13 ( 37.56 )	20.71 ( 6.42 )	4.37 ( 2.68 )
NO ADVERSE EVENT	2	14731	43262	14588633	39.77	无不良事件	GENERAL DISORDERS AND ADMINISTRATION SITE CONDITIONS	全身性疾病及给药部位各种反应	0.05 ( 0.01 - 0.18 )	0.05 ( 39.77 )	0.05 ( 0.01 )	-4.44 ( -6.11 )
PRURITUS GENITAL	2	14731	465	14631430	4.99	生殖器瘙痒	REPRODUCTIVE SYSTEM AND BREAST DISORDERS	生殖系统及乳腺疾病	4.27 ( 1.07 - 17.13 )	4.27 ( 4.99 )	4.26 ( 1.33 )	2.09 ( 0.42 )
DECREASED ACTIVITY	2	14731	1776	14630119	0.03	活动减少	GENERAL DISORDERS AND ADMINISTRATION SITE CONDITIONS	全身性疾病及给药部位各种反应	1.12 ( 0.28 - 4.48 )	1.12 ( 0.03 )	1.12 ( 0.35 )	0.16 ( -1.51 )
STENOSIS	2	14731	498	14631397	4.46	狭窄	GENERAL DISORDERS AND ADMINISTRATION SITE CONDITIONS	全身性疾病及给药部位各种反应	3.99 ( 0.99 - 16 )	3.99 ( 4.46 )	3.98 ( 1.24 )	1.99 ( 0.32 )
COLITIS MICROSCOPIC	2	14731	1647	14630248	0.07	显微镜下结肠炎	GASTROINTESTINAL DISORDERS	胃肠系统疾病	1.21 ( 0.3 - 4.83 )	1.21 ( 0.07 )	1.21 ( 0.38 )	0.27 ( -1.4 )
GESTATIONAL HYPERTENSION	2	14731	354	14631541	7.54	妊娠高血压	PREGNANCY, PUERPERIUM AND PERINATAL CONDITIONS	妊娠期、产褥期及围产期状况	5.61 ( 1.4 - 22.53 )	5.61 ( 7.54 )	5.59 ( 1.75 )	2.48 ( 0.81 )
BONE EROSION	2	14731	746	14631149	2.07	骨质糜烂	MUSCULOSKELETAL AND CONNECTIVE TISSUE DISORDERS	各种肌肉骨骼及结缔组织疾病	2.66 ( 0.66 - 10.67 )	2.66 ( 2.07 )	2.66 ( 0.83 )	1.41 ( -0.26 )
BONE DISORDER	2	14731	3816	14628079	0.88	骨骼疾病	MUSCULOSKELETAL AND CONNECTIVE TISSUE DISORDERS	各种肌肉骨骼及结缔组织疾病	0.52 ( 0.13 - 2.08 )	0.52 ( 0.88 )	0.52 ( 0.16 )	-0.94 ( -2.61 )
GRIMACING	2	14731	166	14631729	19.86	面部歪扭	NERVOUS SYSTEM DISORDERS	各类神经系统疾病	11.97 ( 2.97 - 48.26 )	11.97 ( 19.86 )	11.83 ( 3.69 )	3.56 ( 1.88 )
ANKLE OPERATION	2	14731	252	14631643	11.92	踝关节手术	SURGICAL AND MEDICAL PROCEDURES	各种手术及医疗操作	7.88 ( 1.96 - 31.7 )	7.88 ( 11.92 )	7.83 ( 2.44 )	2.97 ( 1.29 )
BICYTOPENIA	2	14731	903	14630992	1.31	双系血细胞减少症	BLOOD AND LYMPHATIC SYSTEM DISORDERS	血液及淋巴系统疾病	2.2 ( 0.55 - 8.81 )	2.2 ( 1.31 )	2.2 ( 0.69 )	1.14 ( -0.53 )
MUSCULOSKELETAL CHEST PAIN	2	14731	3498	14628397	0.66	胸部肌肉骨骼疼痛	MUSCULOSKELETAL AND CONNECTIVE TISSUE DISORDERS	各种肌肉骨骼及结缔组织疾病	0.57 ( 0.14 - 2.27 )	0.57 ( 0.66 )	0.57 ( 0.18 )	-0.82 ( -2.48 )
SUNBURN	2	14731	1065	14630830	0.8	晒伤	INJURY, POISONING AND PROCEDURAL COMPLICATIONS	各类损伤、中毒及操作并发症	1.87 ( 0.47 - 7.47 )	1.87 ( 0.8 )	1.86 ( 0.58 )	0.9 ( -0.77 )
ABSCESS LIMB	2	14731	1188	14630707	0.54	肢体脓肿	INFECTIONS AND INFESTATIONS	感染及侵染类疾病	1.67 ( 0.42 - 6.69 )	1.67 ( 0.54 )	1.67 ( 0.52 )	0.74 ( -0.93 )
HYPERVENTILATION	2	14731	1811	14630084	0.02	换气过度	RESPIRATORY, THORACIC AND MEDIASTINAL DISORDERS	呼吸系统、胸及纵隔疾病	1.1 ( 0.27 - 4.39 )	1.1 ( 0.02 )	1.1 ( 0.34 )	0.13 ( -1.53 )
THROMBOPHLEBITIS	2	14731	1416	14630479	0.23	血栓性静脉炎	VASCULAR DISORDERS	血管与淋巴管类疾病	1.4 ( 0.35 - 5.62 )	1.4 ( 0.23 )	1.4 ( 0.44 )	0.49 ( -1.18 )
TOOTH INFECTION	2	14731	2577	14629318	0.14	牙齿感染	INFECTIONS AND INFESTATIONS	感染及侵染类疾病	0.77 ( 0.19 - 3.08 )	0.77 ( 0.14 )	0.77 ( 0.24 )	-0.38 ( -2.04 )
PNEUMONIA KLEBSIELLA	2	14731	673	14631222	2.57	克雷伯菌性肺炎	INFECTIONS AND INFESTATIONS	感染及侵染类疾病	2.95 ( 0.74 - 11.83 )	2.95 ( 2.57 )	2.95 ( 0.92 )	1.56 ( -0.11 )
MONOCYTE COUNT INCREASED	2	14731	1386	14630509	0.26	单核细胞计数升高	INVESTIGATIONS	各类检查	1.43 ( 0.36 - 5.74 )	1.43 ( 0.26 )	1.43 ( 0.45 )	0.52 ( -1.15 )
DELIVERY	2	14731	217	14631678	14.39	分娩	PREGNANCY, PUERPERIUM AND PERINATAL CONDITIONS	妊娠期、产褥期及围产期状况	9.15 ( 2.27 - 36.84 )	9.15 ( 14.39 )	9.08 ( 2.83 )	3.18 ( 1.51 )
PREMATURE RUPTURE OF MEMBRANES	2	14731	740	14631155	2.11	胎膜早破	PREGNANCY, PUERPERIUM AND PERINATAL CONDITIONS	妊娠期、产褥期及围产期状况	2.68 ( 0.67 - 10.75 )	2.68 ( 2.11 )	2.68 ( 0.84 )	1.42 ( -0.25 )
LIP PAIN	2	14731	451	14631444	5.24	嘴唇疼痛	GASTROINTESTINAL DISORDERS	胃肠系统疾病	4.4 ( 1.1 - 17.67 )	4.4 ( 5.24 )	4.39 ( 1.37 )	2.13 ( 0.46 )
PLASMA CELL MYELOMA	2	14731	21004	14610891	17.36	浆细胞骨髓瘤	NEOPLASMS BENIGN, MALIGNANT AND UNSPECIFIED (INCL CYSTS AND POLYPS)	良性、恶性及性质不明的肿瘤（包括囊状和息肉状）	0.09 ( 0.02 - 0.38 )	0.09 ( 17.36 )	0.09 ( 0.03 )	-3.4 ( -5.07 )
VAGINAL ULCERATION	2	14731	114	14631781	30.43	阴道溃疡	REPRODUCTIVE SYSTEM AND BREAST DISORDERS	生殖系统及乳腺疾病	17.43 ( 4.31 - 70.53 )	17.42 ( 30.43 )	17.14 ( 5.32 )	4.1 ( 2.41 )
ANTINUCLEAR ANTIBODY POSITIVE	2	14731	1399	14630496	0.25	抗核抗体阳性	INVESTIGATIONS	各类检查	1.42 ( 0.35 - 5.68 )	1.42 ( 0.25 )	1.42 ( 0.44 )	0.51 ( -1.16 )
ASPERGILLUS INFECTION	2	14731	1981	14629914	0	曲霉菌感染	INFECTIONS AND INFESTATIONS	感染及侵染类疾病	1 ( 0.25 - 4.01 )	1 ( 0 )	1 ( 0.31 )	0 ( -1.66 )
CLONUS	2	14731	1008	14630887	0.95	阵挛	NERVOUS SYSTEM DISORDERS	各类神经系统疾病	1.97 ( 0.49 - 7.89 )	1.97 ( 0.95 )	1.97 ( 0.62 )	0.98 ( -0.69 )
BONE DENSITY DECREASED	2	14731	1984	14629911	0	骨密度降低	INVESTIGATIONS	各类检查	1 ( 0.25 - 4.01 )	1 ( 0 )	1 ( 0.31 )	0 ( -1.67 )
DRUG SPECIFIC ANTIBODY	2	14731	326	14631569	8.46	药物特异性抗体	INVESTIGATIONS	各类检查	6.09 ( 1.52 - 24.47 )	6.09 ( 8.46 )	6.06 ( 1.89 )	2.6 ( 0.93 )
JOINT DESTRUCTION	2	14731	513	14631382	4.24	关节破坏	MUSCULOSKELETAL AND CONNECTIVE TISSUE DISORDERS	各种肌肉骨骼及结缔组织疾病	3.87 ( 0.97 - 15.53 )	3.87 ( 4.24 )	3.86 ( 1.21 )	1.95 ( 0.28 )
WHEELCHAIR USER	2	14731	717	14631178	2.26	轮椅使用者	SOCIAL CIRCUMSTANCES	社会环境	2.77 ( 0.69 - 11.1 )	2.77 ( 2.26 )	2.77 ( 0.87 )	1.47 ( -0.2 )
GASTROOESOPHAGEAL REFLUX DISEASE	2	14731	15233	14616662	11.61	胃食管反流病	GASTROINTESTINAL DISORDERS	胃肠系统疾病	0.13 ( 0.03 - 0.52 )	0.13 ( 11.61 )	0.13 ( 0.04 )	-2.94 ( -4.6 )
SJOGREN'S SYNDROME	2	14731	1469	14630426	0.18	舍格林综合征	MUSCULOSKELETAL AND CONNECTIVE TISSUE DISORDERS	各种肌肉骨骼及结缔组织疾病	1.35 ( 0.34 - 5.41 )	1.35 ( 0.18 )	1.35 ( 0.42 )	0.43 ( -1.23 )
WEIGHT FLUCTUATION	2	14731	1303	14630592	0.36	体重波动	METABOLISM AND NUTRITION DISORDERS	代谢及营养类疾病	1.52 ( 0.38 - 6.1 )	1.52 ( 0.36 )	1.52 ( 0.48 )	0.61 ( -1.06 )
BLOOD PRESSURE ABNORMAL	2	14731	3099	14628796	0.4	血压异常	INVESTIGATIONS	各类检查	0.64 ( 0.16 - 2.56 )	0.64 ( 0.4 )	0.64 ( 0.2 )	-0.64 ( -2.31 )
PNEUMONIA RESPIRATORY SYNCYTIAL VIRAL	2	14731	303	14631592	9.35	呼吸道合胞病毒性肺炎	INFECTIONS AND INFESTATIONS	感染及侵染类疾病	6.56 ( 1.63 - 26.34 )	6.56 ( 9.35 )	6.52 ( 2.04 )	2.7 ( 1.03 )
BLOOD POTASSIUM INCREASED	2	14731	4471	14627424	1.39	血钾升高	INVESTIGATIONS	各类检查	0.44 ( 0.11 - 1.78 )	0.44 ( 1.39 )	0.44 ( 0.14 )	-1.17 ( -2.84 )
CYANOSIS	2	14731	5505	14626390	2.26	发绀	VASCULAR DISORDERS	血管与淋巴管类疾病	0.36 ( 0.09 - 1.44 )	0.36 ( 2.26 )	0.36 ( 0.11 )	-1.47 ( -3.14 )
B-CELL LYMPHOMA	2	14731	1581	14630314	0.1	B 细胞淋巴瘤	NEOPLASMS BENIGN, MALIGNANT AND UNSPECIFIED (INCL CYSTS AND POLYPS)	良性、恶性及性质不明的肿瘤（包括囊状和息肉状）	1.26 ( 0.31 - 5.03 )	1.26 ( 0.1 )	1.26 ( 0.39 )	0.33 ( -1.34 )
ABSCESS INTESTINAL	2	14731	618	14631277	3.04	肠脓肿	INFECTIONS AND INFESTATIONS	感染及侵染类疾病	3.21 ( 0.8 - 12.88 )	3.21 ( 3.04 )	3.21 ( 1 )	1.68 ( 0.01 )
PSEUDOMONAS TEST POSITIVE	2	14731	295	14631600	9.7	假单胞菌检测阳性	INVESTIGATIONS	各类检查	6.73 ( 1.68 - 27.05 )	6.73 ( 9.7 )	6.69 ( 2.09 )	2.74 ( 1.07 )
WHITE MATTER LESION	2	14731	384	14631511	6.7	白质病变	NERVOUS SYSTEM DISORDERS	各类神经系统疾病	5.17 ( 1.29 - 20.76 )	5.17 ( 6.7 )	5.15 ( 1.61 )	2.36 ( 0.69 )
RASH MACULAR	2	14731	7239	14624656	3.84	斑状皮疹	SKIN AND SUBCUTANEOUS TISSUE DISORDERS	皮肤及皮下组织类疾病	0.27 ( 0.07 - 1.1 )	0.27 ( 3.84 )	0.27 ( 0.09 )	-1.86 ( -3.53 )
IDIOPATHIC INTRACRANIAL HYPERTENSION	2	14731	691	14631204	2.44	特发性颅内压增高	NERVOUS SYSTEM DISORDERS	各类神经系统疾病	2.87 ( 0.72 - 11.52 )	2.87 ( 2.44 )	2.87 ( 0.9 )	1.52 ( -0.15 )
PURULENCE	2	14731	549	14631346	3.78	化脓	INFECTIONS AND INFESTATIONS	感染及侵染类疾病	3.62 ( 0.9 - 14.51 )	3.62 ( 3.78 )	3.61 ( 1.13 )	1.85 ( 0.18 )
PRESCRIBED UNDERDOSE	2	14731	4464	14627431	1.38	医嘱处方致用药剂量不足	INJURY, POISONING AND PROCEDURAL COMPLICATIONS	各类损伤、中毒及操作并发症	0.44 ( 0.11 - 1.78 )	0.44 ( 1.38 )	0.45 ( 0.14 )	-1.17 ( -2.83 )
ALTERED STATE OF CONSCIOUSNESS	2	14731	9625	14622270	6.11	意识状态改变	NERVOUS SYSTEM DISORDERS	各类神经系统疾病	0.21 ( 0.05 - 0.82 )	0.21 ( 6.11 )	0.21 ( 0.06 )	-2.28 ( -3.94 )
POLYNEUROPATHY	2	14731	5309	14626586	2.09	多发神经病	NERVOUS SYSTEM DISORDERS	各类神经系统疾病	0.37 ( 0.09 - 1.5 )	0.37 ( 2.09 )	0.37 ( 0.12 )	-1.42 ( -3.08 )
SERUM FERRITIN DECREASED	2	14731	392	14631503	6.5	血清铁蛋白降低	INVESTIGATIONS	各类检查	5.07 ( 1.26 - 20.34 )	5.07 ( 6.5 )	5.05 ( 1.58 )	2.34 ( 0.66 )
FISTULA	2	14731	2758	14629137	0.22	瘘管	MUSCULOSKELETAL AND CONNECTIVE TISSUE DISORDERS	各种肌肉骨骼及结缔组织疾病	0.72 ( 0.18 - 2.88 )	0.72 ( 0.22 )	0.72 ( 0.23 )	-0.47 ( -2.14 )
PARAKERATOSIS	2	14731	113	14631782	30.73	角化不全	SKIN AND SUBCUTANEOUS TISSUE DISORDERS	皮肤及皮下组织类疾病	17.58 ( 4.34 - 71.16 )	17.58 ( 30.73 )	17.29 ( 5.37 )	4.11 ( 2.42 )
PROTEIN URINE PRESENT	2	14731	1614	14630281	0.09	尿蛋白检出	INVESTIGATIONS	各类检查	1.23 ( 0.31 - 4.93 )	1.23 ( 0.09 )	1.23 ( 0.39 )	0.3 ( -1.37 )
BLOOD CULTURE POSITIVE	2	14731	1218	14630677	0.49	血培养阳性	INVESTIGATIONS	各类检查	1.63 ( 0.41 - 6.53 )	1.63 ( 0.49 )	1.63 ( 0.51 )	0.7 ( -0.96 )
BLOOD IMMUNOGLOBULIN M INCREASED	2	14731	196	14631699	16.3	血免疫球蛋白 M 升高	INVESTIGATIONS	各类检查	10.14 ( 2.52 - 40.82 )	10.13 ( 16.3 )	10.04 ( 3.13 )	3.33 ( 1.65 )
FLUID INTAKE REDUCED	2	14731	1183	14630712	0.55	液体摄入下降	METABOLISM AND NUTRITION DISORDERS	代谢及营养类疾病	1.68 ( 0.42 - 6.72 )	1.68 ( 0.55 )	1.68 ( 0.53 )	0.75 ( -0.92 )
HYPERPARATHYROIDISM SECONDARY	2	14731	347	14631548	7.75	继发性甲状旁腺功能亢进症	ENDOCRINE DISORDERS	内分泌系统疾病	5.72 ( 1.43 - 22.98 )	5.72 ( 7.75 )	5.7 ( 1.78 )	2.51 ( 0.84 )
DRUG EFFECT LESS THAN EXPECTED	2	14731	1636	14630259	0.08	药效不及预期	GENERAL DISORDERS AND ADMINISTRATION SITE CONDITIONS	全身性疾病及给药部位各种反应	1.21 ( 0.3 - 4.86 )	1.21 ( 0.08 )	1.21 ( 0.38 )	0.28 ( -1.39 )
DEMENTIA	2	14731	6232	14625663	2.91	痴呆	NERVOUS SYSTEM DISORDERS	各类神经系统疾病	0.32 ( 0.08 - 1.27 )	0.32 ( 2.91 )	0.32 ( 0.1 )	-1.65 ( -3.32 )
PRODUCT PRESCRIBING ERROR	2	14731	6652	14625243	3.3	产品处方错误	INJURY, POISONING AND PROCEDURAL COMPLICATIONS	各类损伤、中毒及操作并发症	0.3 ( 0.07 - 1.19 )	0.3 ( 3.3 )	0.3 ( 0.09 )	-1.74 ( -3.41 )
ERYTHEMA INFECTIOSUM	2	14731	100	14631795	35.12	传染性红斑	INFECTIONS AND INFESTATIONS	感染及侵染类疾病	19.87 ( 4.9 - 80.54 )	19.86 ( 35.12 )	19.49 ( 6.04 )	4.28 ( 2.59 )
PSEUDOLYMPHOMA	2	14731	243	14631652	12.49	假性淋巴瘤	BLOOD AND LYMPHATIC SYSTEM DISORDERS	血液及淋巴系统疾病	8.17 ( 2.03 - 32.88 )	8.17 ( 12.49 )	8.12 ( 2.53 )	3.02 ( 1.34 )
ORAL DISCOMFORT	2	14731	1975	14629920	0	口腔不适	GASTROINTESTINAL DISORDERS	胃肠系统疾病	1.01 ( 0.25 - 4.02 )	1.01 ( 0 )	1.01 ( 0.32 )	0.01 ( -1.66 )
GLOMERULONEPHRITIS	2	14731	971	14630924	1.07	肾小球肾炎	RENAL AND URINARY DISORDERS	肾脏及泌尿系统疾病	2.05 ( 0.51 - 8.19 )	2.05 ( 1.07 )	2.04 ( 0.64 )	1.03 ( -0.64 )
INCREASED UPPER AIRWAY SECRETION	2	14731	879	14631016	1.4	上呼吸道分泌物增多	RESPIRATORY, THORACIC AND MEDIASTINAL DISORDERS	呼吸系统、胸及纵隔疾病	2.26 ( 0.56 - 9.05 )	2.26 ( 1.4 )	2.26 ( 0.71 )	1.17 ( -0.49 )
URINE PROTEIN/CREATININE RATIO INCREASED	2	14731	287	14631608	10.06	尿蛋白/肌酐比率升高	INVESTIGATIONS	各类检查	6.92 ( 1.72 - 27.81 )	6.92 ( 10.06 )	6.88 ( 2.15 )	2.78 ( 1.11 )
MATERNAL DRUGS AFFECTING FOETUS	2	14731	2156	14629739	0.01	影响胎儿的孕产妇用药	INJURY, POISONING AND PROCEDURAL COMPLICATIONS	各类损伤、中毒及操作并发症	0.92 ( 0.23 - 3.69 )	0.92 ( 0.01 )	0.92 ( 0.29 )	-0.12 ( -1.79 )
NOROVIRUS TEST POSITIVE	2	14731	63	14631832	57.3	诺如病毒检测阳性	INVESTIGATIONS	各类检查	31.53 ( 7.71 - 128.88 )	31.53 ( 57.3 )	30.59 ( 9.42 )	4.93 ( 3.23 )
BONE MARROW DISORDER	2	14731	855	14631040	1.5	骨髓疾病	BLOOD AND LYMPHATIC SYSTEM DISORDERS	血液及淋巴系统疾病	2.32 ( 0.58 - 9.31 )	2.32 ( 1.5 )	2.32 ( 0.73 )	1.21 ( -0.45 )
ENDOMETRIOSIS	2	14731	973	14630922	1.06	子宫内膜异位症	REPRODUCTIVE SYSTEM AND BREAST DISORDERS	生殖系统及乳腺疾病	2.04 ( 0.51 - 8.18 )	2.04 ( 1.06 )	2.04 ( 0.64 )	1.03 ( -0.64 )
ADRENAL DISORDER	2	14731	533	14631362	3.98	肾上腺疾病	ENDOCRINE DISORDERS	内分泌系统疾病	3.73 ( 0.93 - 14.94 )	3.73 ( 3.98 )	3.72 ( 1.16 )	1.89 ( 0.22 )
IMMUNE-MEDIATED HEPATITIS	2	14731	764	14631131	1.96	免疫介导的肝炎	HEPATOBILIARY DISORDERS	肝胆系统疾病	2.6 ( 0.65 - 10.42 )	2.6 ( 1.96 )	2.6 ( 0.81 )	1.38 ( -0.29 )
GASTROINTESTINAL EROSION	2	14731	245	14631650	12.36	胃肠道糜烂	GASTROINTESTINAL DISORDERS	胃肠系统疾病	8.11 ( 2.02 - 32.61 )	8.11 ( 12.36 )	8.05 ( 2.51 )	3.01 ( 1.33 )
PNEUMOCOCCAL INFECTION	2	14731	207	14631688	15.25	肺炎球菌感染	INFECTIONS AND INFESTATIONS	感染及侵染类疾病	9.6 ( 2.38 - 38.63 )	9.6 ( 15.25 )	9.51 ( 2.97 )	3.25 ( 1.57 )
BACTERIAL TEST POSITIVE	2	14731	701	14631194	2.37	细菌检验阳性	INVESTIGATIONS	各类检查	2.83 ( 0.71 - 11.35 )	2.83 ( 2.37 )	2.83 ( 0.89 )	1.5 ( -0.17 )
BLOOD CREATINE INCREASED	2	14731	1617	14630278	0.08	血肌酸升高	INVESTIGATIONS	各类检查	1.23 ( 0.31 - 4.92 )	1.23 ( 0.08 )	1.23 ( 0.38 )	0.3 ( -1.37 )
PELVIC PAIN	2	14731	3460	14628435	0.63	盆腔疼痛	REPRODUCTIVE SYSTEM AND BREAST DISORDERS	生殖系统及乳腺疾病	0.57 ( 0.14 - 2.3 )	0.57 ( 0.63 )	0.57 ( 0.18 )	-0.8 ( -2.47 )
PLATELET COUNT ABNORMAL	2	14731	1642	14630253	0.07	血小板计数异常	INVESTIGATIONS	各类检查	1.21 ( 0.3 - 4.84 )	1.21 ( 0.07 )	1.21 ( 0.38 )	0.27 ( -1.39 )
HYPOFIBRINOGENAEMIA	2	14731	506	14631389	4.34	低纤维蛋白原血症	BLOOD AND LYMPHATIC SYSTEM DISORDERS	血液及淋巴系统疾病	3.93 ( 0.98 - 15.74 )	3.93 ( 4.34 )	3.91 ( 1.22 )	1.97 ( 0.3 )
ANOGENITAL WARTS	2	14731	354	14631541	7.54	肛门生殖器疣	NEOPLASMS BENIGN, MALIGNANT AND UNSPECIFIED (INCL CYSTS AND POLYPS)	良性、恶性及性质不明的肿瘤（包括囊状和息肉状）	5.61 ( 1.4 - 22.53 )	5.61 ( 7.54 )	5.59 ( 1.75 )	2.48 ( 0.81 )
HYPERCHOLESTEROLAEMIA	2	14731	3360	14628535	0.57	高胆固醇血症	METABOLISM AND NUTRITION DISORDERS	代谢及营养类疾病	0.59 ( 0.15 - 2.36 )	0.59 ( 0.57 )	0.59 ( 0.19 )	-0.76 ( -2.42 )
ODONTOGENIC CYST	2	14731	19	14631876	185.57	牙源性囊肿	CONGENITAL, FAMILIAL AND GENETIC DISORDERS	各种先天性家族性遗传性疾病	104.55 ( 24.35 - 448.92 )	104.54 ( 185.57 )	94.68 ( 27.97 )	6.56 ( 4.79 )
PERIODONTITIS	2	14731	857	14631038	1.49	牙周炎	INFECTIONS AND INFESTATIONS	感染及侵染类疾病	2.32 ( 0.58 - 9.28 )	2.32 ( 1.49 )	2.31 ( 0.72 )	1.21 ( -0.46 )
FOOT OPERATION	2	14731	847	14631048	1.54	足部手术	SURGICAL AND MEDICAL PROCEDURES	各种手术及医疗操作	2.35 ( 0.59 - 9.39 )	2.35 ( 1.54 )	2.34 ( 0.73 )	1.23 ( -0.44 )
PAROTID GLAND ENLARGEMENT	2	14731	277	14631618	10.54	腮腺增大	GASTROINTESTINAL DISORDERS	胃肠系统疾病	7.17 ( 1.78 - 28.82 )	7.17 ( 10.54 )	7.13 ( 2.23 )	2.83 ( 1.16 )
MYOSITIS	2	14731	3530	14628365	0.68	肌炎	MUSCULOSKELETAL AND CONNECTIVE TISSUE DISORDERS	各种肌肉骨骼及结缔组织疾病	0.56 ( 0.14 - 2.25 )	0.56 ( 0.68 )	0.56 ( 0.18 )	-0.83 ( -2.5 )
CATARACT	2	14731	10467	14621428	6.92	白内障	EYE DISORDERS	眼器官疾病	0.19 ( 0.05 - 0.76 )	0.19 ( 6.92 )	0.19 ( 0.06 )	-2.4 ( -4.06 )
TENDON RUPTURE	2	14731	2878	14629017	0.28	肌腱断裂	INJURY, POISONING AND PROCEDURAL COMPLICATIONS	各类损伤、中毒及操作并发症	0.69 ( 0.17 - 2.76 )	0.69 ( 0.28 )	0.69 ( 0.22 )	-0.53 ( -2.2 )
DEFORMITY	2	14731	804	14631091	1.75	畸形	GENERAL DISORDERS AND ADMINISTRATION SITE CONDITIONS	全身性疾病及给药部位各种反应	2.47 ( 0.62 - 9.9 )	2.47 ( 1.75 )	2.47 ( 0.77 )	1.3 ( -0.37 )
DENTAL CARIES	2	14731	2346	14629549	0.06	龋齿	GASTROINTESTINAL DISORDERS	胃肠系统疾病	0.85 ( 0.21 - 3.39 )	0.85 ( 0.06 )	0.85 ( 0.27 )	-0.24 ( -1.91 )
SUSPECTED COVID-19	2	14731	625	14631270	2.98	疑似 COVID-19	INFECTIONS AND INFESTATIONS	感染及侵染类疾病	3.18 ( 0.79 - 12.74 )	3.18 ( 2.98 )	3.17 ( 0.99 )	1.66 ( -0.01 )
VASCULAR DEVICE INFECTION	2	14731	960	14630935	1.1	血管装置感染	INFECTIONS AND INFESTATIONS	感染及侵染类疾病	2.07 ( 0.52 - 8.29 )	2.07 ( 1.1 )	2.07 ( 0.65 )	1.05 ( -0.62 )
STREPTOCOCCAL SEPSIS	2	14731	535	14631360	3.95	链球菌性脓毒症	INFECTIONS AND INFESTATIONS	感染及侵染类疾病	3.71 ( 0.93 - 14.89 )	3.71 ( 3.95 )	3.7 ( 1.16 )	1.89 ( 0.22 )
THERAPEUTIC PRODUCT INEFFECTIVE FOR UNAPPROVED INDICATION	2	14731	107	14631788	32.62	药品对非适应症无效	GENERAL DISORDERS AND ADMINISTRATION SITE CONDITIONS	全身性疾病及给药部位各种反应	18.57 ( 4.58 - 75.21 )	18.56 ( 32.62 )	18.24 ( 5.66 )	4.19 ( 2.5 )
HEPATIC ENZYME ABNORMAL	2	14731	1392	14630503	0.26	肝酶异常	INVESTIGATIONS	各类检查	1.43 ( 0.36 - 5.71 )	1.43 ( 0.26 )	1.43 ( 0.45 )	0.51 ( -1.16 )
UNEVALUABLE EVENT	2	14731	14273	14617622	10.66	无法评估的事件	GENERAL DISORDERS AND ADMINISTRATION SITE CONDITIONS	全身性疾病及给药部位各种反应	0.14 ( 0.03 - 0.56 )	0.14 ( 10.66 )	0.14 ( 0.04 )	-2.84 ( -4.51 )
MOTOR DEVELOPMENTAL DELAY	2	14731	161	14631734	20.58	运动发育迟缓	NERVOUS SYSTEM DISORDERS	各类神经系统疾病	12.34 ( 3.06 - 49.77 )	12.34 ( 20.58 )	12.2 ( 3.8 )	3.61 ( 1.93 )
TOXOPLASMOSIS	2	14731	351	14631544	7.63	弓形虫病	INFECTIONS AND INFESTATIONS	感染及侵染类疾病	5.66 ( 1.41 - 22.72 )	5.66 ( 7.63 )	5.63 ( 1.76 )	2.49 ( 0.82 )
RESPIRATORY ACIDOSIS	2	14731	1507	14630388	0.15	呼吸性酸中毒	RESPIRATORY, THORACIC AND MEDIASTINAL DISORDERS	呼吸系统、胸及纵隔疾病	1.32 ( 0.33 - 5.28 )	1.32 ( 0.15 )	1.32 ( 0.41 )	0.4 ( -1.27 )
TACHYARRHYTHMIA	2	14731	1100	14630795	0.72	快速性心律失常	CARDIAC DISORDERS	心脏器官疾病	1.81 ( 0.45 - 7.23 )	1.81 ( 0.72 )	1.8 ( 0.57 )	0.85 ( -0.82 )
TRAUMATIC LUNG INJURY	2	14731	428	14631467	5.69	创伤性肺损伤	INJURY, POISONING AND PROCEDURAL COMPLICATIONS	各类损伤、中毒及操作并发症	4.64 ( 1.16 - 18.62 )	4.64 ( 5.69 )	4.62 ( 1.45 )	2.21 ( 0.54 )
PROTEIN TOTAL DECREASED	2	14731	1453	14630442	0.2	总蛋白降低	INVESTIGATIONS	各类检查	1.37 ( 0.34 - 5.47 )	1.37 ( 0.2 )	1.37 ( 0.43 )	0.45 ( -1.22 )
BLOOD CALCIUM DECREASED	2	14731	3265	14628630	0.5	血钙降低	INVESTIGATIONS	各类检查	0.61 ( 0.15 - 2.43 )	0.61 ( 0.5 )	0.61 ( 0.19 )	-0.72 ( -2.38 )
CONCUSSION	2	14731	1431	14630464	0.22	脑震荡	INJURY, POISONING AND PROCEDURAL COMPLICATIONS	各类损伤、中毒及操作并发症	1.39 ( 0.35 - 5.56 )	1.39 ( 0.22 )	1.39 ( 0.43 )	0.47 ( -1.2 )
MUSCULOSKELETAL DISCOMFORT	2	14731	3398	14628497	0.59	肌肉骨骼不适	MUSCULOSKELETAL AND CONNECTIVE TISSUE DISORDERS	各种肌肉骨骼及结缔组织疾病	0.58 ( 0.15 - 2.34 )	0.58 ( 0.59 )	0.58 ( 0.18 )	-0.77 ( -2.44 )
RENAL PAIN	2	14731	1456	14630439	0.19	肾疼痛	RENAL AND URINARY DISORDERS	肾脏及泌尿系统疾病	1.36 ( 0.34 - 5.46 )	1.36 ( 0.19 )	1.36 ( 0.43 )	0.45 ( -1.22 )
PHARYNGEAL SWELLING	2	14731	1829	14630066	0.01	咽部肿胀	RESPIRATORY, THORACIC AND MEDIASTINAL DISORDERS	呼吸系统、胸及纵隔疾病	1.09 ( 0.27 - 4.35 )	1.09 ( 0.01 )	1.09 ( 0.34 )	0.12 ( -1.55 )
PERITONITIS BACTERIAL	2	14731	801	14631094	1.76	细菌性腹膜炎	INFECTIONS AND INFESTATIONS	感染及侵染类疾病	2.48 ( 0.62 - 9.93 )	2.48 ( 1.76 )	2.48 ( 0.78 )	1.31 ( -0.36 )
EYE PRURITUS	2	14731	7378	14624517	3.97	眼睛瘙痒	EYE DISORDERS	眼器官疾病	0.27 ( 0.07 - 1.08 )	0.27 ( 3.97 )	0.27 ( 0.08 )	-1.89 ( -3.56 )
HEAVY MENSTRUAL BLEEDING	2	14731	882	14631013	1.39	月经出血过多	REPRODUCTIVE SYSTEM AND BREAST DISORDERS	生殖系统及乳腺疾病	2.25 ( 0.56 - 9.02 )	2.25 ( 1.39 )	2.25 ( 0.7 )	1.17 ( -0.5 )
APLASTIC ANAEMIA	2	14731	1786	14630109	0.02	再生障碍性贫血	BLOOD AND LYMPHATIC SYSTEM DISORDERS	血液及淋巴系统疾病	1.11 ( 0.28 - 4.45 )	1.11 ( 0.02 )	1.11 ( 0.35 )	0.15 ( -1.51 )
HAND FRACTURE	2	14731	1210	14630685	0.5	手骨折	INJURY, POISONING AND PROCEDURAL COMPLICATIONS	各类损伤、中毒及操作并发症	1.64 ( 0.41 - 6.57 )	1.64 ( 0.5 )	1.64 ( 0.51 )	0.71 ( -0.95 )
HYPERTRIGLYCERIDAEMIA	2	14731	2682	14629213	0.18	高甘油三酯血症	METABOLISM AND NUTRITION DISORDERS	代谢及营养类疾病	0.74 ( 0.19 - 2.96 )	0.74 ( 0.18 )	0.74 ( 0.23 )	-0.43 ( -2.1 )
SKIN INDURATION	2	14731	421	14631474	5.83	皮肤硬结	SKIN AND SUBCUTANEOUS TISSUE DISORDERS	皮肤及皮下组织类疾病	4.72 ( 1.18 - 18.93 )	4.72 ( 5.83 )	4.7 ( 1.47 )	2.23 ( 0.56 )
EYE DISORDER	2	14731	5580	14626315	2.33	眼部疾病	EYE DISORDERS	眼器官疾病	0.36 ( 0.09 - 1.42 )	0.36 ( 2.33 )	0.36 ( 0.11 )	-1.49 ( -3.16 )
SPINAL COMPRESSION FRACTURE	2	14731	3411	14628484	0.6	椎体压缩骨折	INJURY, POISONING AND PROCEDURAL COMPLICATIONS	各类损伤、中毒及操作并发症	0.58 ( 0.15 - 2.33 )	0.58 ( 0.6 )	0.58 ( 0.18 )	-0.78 ( -2.45 )
DEVICE DIFFICULT TO USE	2	14731	10460	14621435	6.92	装置使用困难	INJURY, POISONING AND PROCEDURAL COMPLICATIONS	各类损伤、中毒及操作并发症	0.19 ( 0.05 - 0.76 )	0.19 ( 6.92 )	0.19 ( 0.06 )	-2.4 ( -4.06 )
FUNGAL SEPSIS	2	14731	348	14631547	7.72	真菌性脓毒症	INFECTIONS AND INFESTATIONS	感染及侵染类疾病	5.71 ( 1.42 - 22.92 )	5.71 ( 7.72 )	5.68 ( 1.78 )	2.51 ( 0.83 )
PNEUMONIA PNEUMOCOCCAL	2	14731	695	14631200	2.41	肺炎球菌性肺炎	INFECTIONS AND INFESTATIONS	感染及侵染类疾病	2.86 ( 0.71 - 11.45 )	2.86 ( 2.41 )	2.85 ( 0.89 )	1.51 ( -0.16 )
MULTIPLE-DRUG RESISTANCE	2	14731	1093	14630802	0.73	多重耐药性	GENERAL DISORDERS AND ADMINISTRATION SITE CONDITIONS	全身性疾病及给药部位各种反应	1.82 ( 0.45 - 7.28 )	1.82 ( 0.73 )	1.82 ( 0.57 )	0.86 ( -0.81 )
INJECTION SITE DISCOLOURATION	2	14731	3367	14628528	0.57	注射部位变色	GENERAL DISORDERS AND ADMINISTRATION SITE CONDITIONS	全身性疾病及给药部位各种反应	0.59 ( 0.15 - 2.36 )	0.59 ( 0.57 )	0.59 ( 0.18 )	-0.76 ( -2.43 )
MENINGITIS ASEPTIC	2	14731	1706	14630189	0.05	无菌性脑膜炎	INFECTIONS AND INFESTATIONS	感染及侵染类疾病	1.16 ( 0.29 - 4.66 )	1.16 ( 0.05 )	1.16 ( 0.36 )	0.22 ( -1.45 )
AUTOIMMUNE THYROIDITIS	2	14731	1073	14630822	0.78	自身免疫性甲状腺炎	ENDOCRINE DISORDERS	内分泌系统疾病	1.85 ( 0.46 - 7.41 )	1.85 ( 0.78 )	1.85 ( 0.58 )	0.89 ( -0.78 )
ASPIRATION	2	14731	3585	14628310	0.72	误吸	RESPIRATORY, THORACIC AND MEDIASTINAL DISORDERS	呼吸系统、胸及纵隔疾病	0.55 ( 0.14 - 2.22 )	0.55 ( 0.72 )	0.55 ( 0.17 )	-0.85 ( -2.52 )
ORAL CANDIDIASIS	2	14731	3278	14628617	0.51	口腔念珠菌病	INFECTIONS AND INFESTATIONS	感染及侵染类疾病	0.61 ( 0.15 - 2.42 )	0.61 ( 0.51 )	0.61 ( 0.19 )	-0.72 ( -2.39 )
DERMATITIS ALLERGIC	2	14731	4026	14627869	1.04	过敏性皮炎	SKIN AND SUBCUTANEOUS TISSUE DISORDERS	皮肤及皮下组织类疾病	0.49 ( 0.12 - 1.97 )	0.49 ( 1.04 )	0.49 ( 0.15 )	-1.02 ( -2.69 )
PRODUCT DISTRIBUTION ISSUE	2	14731	782	14631113	1.86	产品经销问题	PRODUCT ISSUES	产品问题	2.54 ( 0.63 - 10.18 )	2.54 ( 1.86 )	2.54 ( 0.79 )	1.34 ( -0.33 )
FAMILIAL AMYLOIDOSIS	2	14731	3	14631892	792.11	家族性淀粉样变性病	CONGENITAL, FAMILIAL AND GENETIC DISORDERS	各种先天性家族性遗传性疾病	662.18 ( 110.64 - 3963.33 )	662.09 ( 792.11 )	397.66 ( 88.98 )	8.64 ( 6.59 )
EYE INFECTION	2	14731	2130	14629765	0.01	眼部感染	INFECTIONS AND INFESTATIONS	感染及侵染类疾病	0.93 ( 0.23 - 3.73 )	0.93 ( 0.01 )	0.93 ( 0.29 )	-0.1 ( -1.77 )
CENTRAL NERVOUS SYSTEM LESION	2	14731	3075	14628820	0.39	中枢神经系统病损	NERVOUS SYSTEM DISORDERS	各类神经系统疾病	0.65 ( 0.16 - 2.58 )	0.65 ( 0.39 )	0.65 ( 0.2 )	-0.63 ( -2.3 )
UTERINE CANCER	2	14731	2042	14629853	0	子宫癌	NEOPLASMS BENIGN, MALIGNANT AND UNSPECIFIED (INCL CYSTS AND POLYPS)	良性、恶性及性质不明的肿瘤（包括囊状和息肉状）	0.97 ( 0.24 - 3.89 )	0.97 ( 0 )	0.97 ( 0.3 )	-0.04 ( -1.71 )
MEVALONATE KINASE DEFICIENCY	2	14731	0	14631895	1986.28	甲羟戊酸激酶缺乏	CONGENITAL, FAMILIAL AND GENETIC DISORDERS	各种先天性家族性遗传性疾病	Inf ( NaN - Inf )	Inf ( 1986.28 )	994.14 ( 0 )	9.96 ( 7.6 )
SKIN WARM	2	14731	1085	14630810	0.75	皮肤发热	SKIN AND SUBCUTANEOUS TISSUE DISORDERS	皮肤及皮下组织类疾病	1.83 ( 0.46 - 7.33 )	1.83 ( 0.75 )	1.83 ( 0.57 )	0.87 ( -0.8 )
ASPARTATE AMINOTRANSFERASE ABNORMAL	2	14731	538	14631357	3.91	天门冬氨酸氨基转移酶异常	INVESTIGATIONS	各类检查	3.69 ( 0.92 - 14.8 )	3.69 ( 3.91 )	3.68 ( 1.15 )	1.88 ( 0.21 )
CHRONIC GASTRITIS	2	14731	767	14631128	1.95	慢性胃炎	GASTROINTESTINAL DISORDERS	胃肠系统疾病	2.59 ( 0.65 - 10.38 )	2.59 ( 1.95 )	2.59 ( 0.81 )	1.37 ( -0.3 )
WALDENSTROM'S MACROGLOBULINAEMIA	2	14731	203	14631692	15.62	瓦尔登斯特伦巨球蛋白血症	NEOPLASMS BENIGN, MALIGNANT AND UNSPECIFIED (INCL CYSTS AND POLYPS)	良性、恶性及性质不明的肿瘤（包括囊状和息肉状）	9.79 ( 2.43 - 39.4 )	9.78 ( 15.62 )	9.7 ( 3.02 )	3.28 ( 1.6 )
EAR DISORDER	2	14731	802	14631093	1.76	耳部疾病	EAR AND LABYRINTH DISORDERS	耳及迷路类疾病	2.48 ( 0.62 - 9.92 )	2.48 ( 1.76 )	2.47 ( 0.77 )	1.31 ( -0.36 )
CERVIX CARCINOMA	2	14731	959	14630936	1.11	宫颈癌	NEOPLASMS BENIGN, MALIGNANT AND UNSPECIFIED (INCL CYSTS AND POLYPS)	良性、恶性及性质不明的肿瘤（包括囊状和息肉状）	2.07 ( 0.52 - 8.3 )	2.07 ( 1.11 )	2.07 ( 0.65 )	1.05 ( -0.62 )
LYMPHADENOPATHY MEDIASTINAL	2	14731	810	14631085	1.72	纵隔淋巴结病	BLOOD AND LYMPHATIC SYSTEM DISORDERS	血液及淋巴系统疾病	2.45 ( 0.61 - 9.82 )	2.45 ( 1.72 )	2.45 ( 0.77 )	1.29 ( -0.38 )
FOETAL DISTRESS SYNDROME	2	14731	621	14631274	3.01	胎儿窘迫综合征	PREGNANCY, PUERPERIUM AND PERINATAL CONDITIONS	妊娠期、产褥期及围产期状况	3.2 ( 0.8 - 12.82 )	3.2 ( 3.01 )	3.19 ( 1 )	1.67 ( 0 )
ADENOIDAL HYPERTROPHY	2	14731	162	14631733	20.43	腺样体肥大	RESPIRATORY, THORACIC AND MEDIASTINAL DISORDERS	呼吸系统、胸及纵隔疾病	12.26 ( 3.04 - 49.46 )	12.26 ( 20.43 )	12.12 ( 3.77 )	3.6 ( 1.92 )
EPSTEIN-BARR VIRUS INFECTION REACTIVATION	2	14731	291	14631604	9.88	EPSTEIN-BARR 病毒感染再激活	INFECTIONS AND INFESTATIONS	感染及侵染类疾病	6.83 ( 1.7 - 27.43 )	6.83 ( 9.88 )	6.79 ( 2.12 )	2.76 ( 1.09 )
CHONDROCALCINOSIS	2	14731	234	14631661	13.1	软骨钙质沉着病	MUSCULOSKELETAL AND CONNECTIVE TISSUE DISORDERS	各种肌肉骨骼及结缔组织疾病	8.49 ( 2.11 - 34.15 )	8.49 ( 13.1 )	8.42 ( 2.63 )	3.07 ( 1.4 )
ATRIOVENTRICULAR BLOCK COMPLETE	2	14731	2880	14629015	0.28	完全性房室传导阻滞	CARDIAC DISORDERS	心脏器官疾病	0.69 ( 0.17 - 2.76 )	0.69 ( 0.28 )	0.69 ( 0.22 )	-0.54 ( -2.2 )
CARDIAC AMYLOIDOSIS	2	14731	454	14631441	5.18	心脏淀粉样变性	CARDIAC DISORDERS	心脏器官疾病	4.38 ( 1.09 - 17.55 )	4.38 ( 5.18 )	4.36 ( 1.36 )	2.12 ( 0.45 )
LARGE INTESTINAL ULCER	2	14731	940	14630955	1.17	大肠溃疡	GASTROINTESTINAL DISORDERS	胃肠系统疾病	2.11 ( 0.53 - 8.46 )	2.11 ( 1.17 )	2.11 ( 0.66 )	1.08 ( -0.59 )
CHRONIC TONSILLITIS	2	14731	66	14631829	54.6	慢性扁桃体炎	INFECTIONS AND INFESTATIONS	感染及侵染类疾病	30.1 ( 7.37 - 122.9 )	30.1 ( 54.6 )	29.24 ( 9.01 )	4.87 ( 3.17 )
SMALL INTESTINAL ULCER HAEMORRHAGE	2	14731	56	14631839	64.68	小肠溃疡出血	GASTROINTESTINAL DISORDERS	胃肠系统疾病	35.47 ( 8.66 - 145.38 )	35.47 ( 64.68 )	34.28 ( 10.53 )	5.1 ( 3.39 )
BLOOD POTASSIUM DECREASED	2	14731	6827	14625068	3.46	血钾降低	INVESTIGATIONS	各类检查	0.29 ( 0.07 - 1.16 )	0.29 ( 3.46 )	0.29 ( 0.09 )	-1.78 ( -3.45 )
ENTERITIS	2	14731	2427	14629468	0.08	肠炎	GASTROINTESTINAL DISORDERS	胃肠系统疾病	0.82 ( 0.2 - 3.27 )	0.82 ( 0.08 )	0.82 ( 0.26 )	-0.29 ( -1.96 )
HEAD INJURY	2	14731	6953	14624942	3.57	头部损伤	INJURY, POISONING AND PROCEDURAL COMPLICATIONS	各类损伤、中毒及操作并发症	0.29 ( 0.07 - 1.14 )	0.29 ( 3.57 )	0.29 ( 0.09 )	-1.81 ( -3.47 )
QUALITY OF LIFE DECREASED	2	14731	1675	14630220	0.06	生活质量下降	INVESTIGATIONS	各类检查	1.19 ( 0.3 - 4.75 )	1.19 ( 0.06 )	1.19 ( 0.37 )	0.25 ( -1.42 )
UTERINE LEIOMYOMA	2	14731	1940	14629955	0	子宫平滑肌瘤	NEOPLASMS BENIGN, MALIGNANT AND UNSPECIFIED (INCL CYSTS AND POLYPS)	良性、恶性及性质不明的肿瘤（包括囊状和息肉状）	1.02 ( 0.26 - 4.1 )	1.02 ( 0 )	1.02 ( 0.32 )	0.03 ( -1.63 )
GASTROINTESTINAL WALL THICKENING	2	14731	539	14631356	3.9	胃肠壁增厚	GASTROINTESTINAL DISORDERS	胃肠系统疾病	3.69 ( 0.92 - 14.78 )	3.69 ( 3.9 )	3.68 ( 1.15 )	1.88 ( 0.21 )
FUNGAL SKIN INFECTION	2	14731	947	14630948	1.15	真菌性皮肤感染	INFECTIONS AND INFESTATIONS	感染及侵染类疾病	2.1 ( 0.52 - 8.4 )	2.1 ( 1.15 )	2.1 ( 0.66 )	1.07 ( -0.6 )
HAEMOLYSIS	2	14731	2545	14629350	0.12	溶血症	BLOOD AND LYMPHATIC SYSTEM DISORDERS	血液及淋巴系统疾病	0.78 ( 0.2 - 3.12 )	0.78 ( 0.12 )	0.78 ( 0.24 )	-0.36 ( -2.02 )
SKIN CANCER	2	14731	4424	14627471	1.35	皮肤癌	NEOPLASMS BENIGN, MALIGNANT AND UNSPECIFIED (INCL CYSTS AND POLYPS)	良性、恶性及性质不明的肿瘤（包括囊状和息肉状）	0.45 ( 0.11 - 1.8 )	0.45 ( 1.35 )	0.45 ( 0.14 )	-1.15 ( -2.82 )
RECTAL ULCER	2	14731	498	14631397	4.46	直肠溃疡	GASTROINTESTINAL DISORDERS	胃肠系统疾病	3.99 ( 0.99 - 16 )	3.99 ( 4.46 )	3.98 ( 1.24 )	1.99 ( 0.32 )
STEROID DIABETES	2	14731	486	14631409	4.64	类固醇糖尿病	METABOLISM AND NUTRITION DISORDERS	代谢及营养类疾病	4.09 ( 1.02 - 16.39 )	4.09 ( 4.64 )	4.07 ( 1.27 )	2.03 ( 0.36 )
URETEROLITHIASIS	2	14731	438	14631457	5.49	输尿管结石	RENAL AND URINARY DISORDERS	肾脏及泌尿系统疾病	4.54 ( 1.13 - 18.19 )	4.53 ( 5.49 )	4.52 ( 1.41 )	2.18 ( 0.5 )
SUBCUTANEOUS EMPHYSEMA	2	14731	343	14631552	7.88	皮下气肿	SKIN AND SUBCUTANEOUS TISSUE DISORDERS	皮肤及皮下组织类疾病	5.79 ( 1.44 - 23.25 )	5.79 ( 7.88 )	5.76 ( 1.8 )	2.53 ( 0.85 )
URETERIC DILATATION	2	14731	94	14631801	37.56	输尿管扩张	RENAL AND URINARY DISORDERS	肾脏及泌尿系统疾病	21.13 ( 5.21 - 85.76 )	21.13 ( 37.56 )	20.71 ( 6.42 )	4.37 ( 2.68 )
CENTRAL OBESITY	2	14731	182	14631713	17.81	向心性肥胖	METABOLISM AND NUTRITION DISORDERS	代谢及营养类疾病	10.91 ( 2.71 - 43.98 )	10.91 ( 17.81 )	10.81 ( 3.37 )	3.43 ( 1.75 )
ALPHA HAEMOLYTIC STREPTOCOCCAL INFECTION	2	14731	345	14631550	7.82	Α－溶血性链球菌感染	INFECTIONS AND INFESTATIONS	感染及侵染类疾病	5.76 ( 1.43 - 23.12 )	5.76 ( 7.82 )	5.73 ( 1.79 )	2.52 ( 0.85 )
PYELOCALIECTASIS	2	14731	327	14631568	8.43	肾盂肾盏扩张	RENAL AND URINARY DISORDERS	肾脏及泌尿系统疾病	6.07 ( 1.51 - 24.4 )	6.07 ( 8.43 )	6.04 ( 1.89 )	2.6 ( 0.92 )
FASCIITIS	2	14731	273	14631622	10.75	筋膜炎	MUSCULOSKELETAL AND CONNECTIVE TISSUE DISORDERS	各种肌肉骨骼及结缔组织疾病	7.28 ( 1.81 - 29.25 )	7.28 ( 10.75 )	7.23 ( 2.26 )	2.85 ( 1.18 )
SMALL INTESTINAL OBSTRUCTION	2	14731	4246	14627649	1.21	小肠梗阻	GASTROINTESTINAL DISORDERS	胃肠系统疾病	0.47 ( 0.12 - 1.87 )	0.47 ( 1.21 )	0.47 ( 0.15 )	-1.1 ( -2.76 )
PANCREATIC DUCT DILATATION	2	14731	99	14631796	35.51	胰管扩张	GASTROINTESTINAL DISORDERS	胃肠系统疾病	20.07 ( 4.95 - 81.37 )	20.06 ( 35.51 )	19.69 ( 6.1 )	4.3 ( 2.61 )
RAOULTELLA ORNITHINOLYTICA INFECTION	2	14731	13	14631882	261.38	解鸟氨酸拉乌尔菌感染	INFECTIONS AND INFESTATIONS	感染及侵染类疾病	152.81 ( 34.48 - 677.23 )	152.79 ( 261.38 )	132.55 ( 38.14 )	7.05 ( 5.23 )
FAECALOMA	2	14731	1861	14630034	0.01	粪瘤	GASTROINTESTINAL DISORDERS	胃肠系统疾病	1.07 ( 0.27 - 4.27 )	1.07 ( 0.01 )	1.07 ( 0.33 )	0.09 ( -1.57 )
TOXIC ENCEPHALOPATHY	2	14731	1663	14630232	0.06	中毒性脑病	NERVOUS SYSTEM DISORDERS	各类神经系统疾病	1.19 ( 0.3 - 4.78 )	1.19 ( 0.06 )	1.19 ( 0.37 )	0.26 ( -1.41 )
ABNORMAL FAECES	2	14731	1210	14630685	0.5	粪便异常	GASTROINTESTINAL DISORDERS	胃肠系统疾病	1.64 ( 0.41 - 6.57 )	1.64 ( 0.5 )	1.64 ( 0.51 )	0.71 ( -0.95 )
ANORECTAL DISCOMFORT	2	14731	679	14631216	2.53	肛门直肠不适	GASTROINTESTINAL DISORDERS	胃肠系统疾病	2.93 ( 0.73 - 11.72 )	2.93 ( 2.53 )	2.92 ( 0.91 )	1.55 ( -0.12 )
PORTAL HYPERTENSIVE GASTROPATHY	2	14731	237	14631658	12.89	门静脉高压性胃病	GASTROINTESTINAL DISORDERS	胃肠系统疾病	8.38 ( 2.08 - 33.71 )	8.38 ( 12.89 )	8.32 ( 2.6 )	3.06 ( 1.38 )
INTENTIONAL DOSE OMISSION	2	14731	2736	14629159	0.21	故意漏用药物	INJURY, POISONING AND PROCEDURAL COMPLICATIONS	各类损伤、中毒及操作并发症	0.73 ( 0.18 - 2.9 )	0.73 ( 0.21 )	0.73 ( 0.23 )	-0.46 ( -2.13 )
THERAPY CESSATION	2	14731	10669	14621226	7.12	治疗终止	SURGICAL AND MEDICAL PROCEDURES	各种手术及医疗操作	0.19 ( 0.05 - 0.74 )	0.19 ( 7.12 )	0.19 ( 0.06 )	-2.42 ( -4.09 )
PANCREATIC ENZYMES INCREASED	2	14731	503	14631392	4.39	胰酶升高	INVESTIGATIONS	各类检查	3.95 ( 0.98 - 15.84 )	3.95 ( 4.39 )	3.94 ( 1.23 )	1.98 ( 0.31 )
FEELING JITTERY	2	14731	2746	14629149	0.21	紧张不安	GENERAL DISORDERS AND ADMINISTRATION SITE CONDITIONS	全身性疾病及给药部位各种反应	0.72 ( 0.18 - 2.89 )	0.72 ( 0.21 )	0.72 ( 0.23 )	-0.47 ( -2.13 )
TYMPANIC MEMBRANE PERFORATION	2	14731	351	14631544	7.63	鼓膜穿孔	EAR AND LABYRINTH DISORDERS	耳及迷路类疾病	5.66 ( 1.41 - 22.72 )	5.66 ( 7.63 )	5.63 ( 1.76 )	2.49 ( 0.82 )
FOOT FRACTURE	2	14731	3507	14628388	0.66	足部骨折	INJURY, POISONING AND PROCEDURAL COMPLICATIONS	各类损伤、中毒及操作并发症	0.57 ( 0.14 - 2.27 )	0.57 ( 0.66 )	0.57 ( 0.18 )	-0.82 ( -2.49 )
OCULAR ICTERUS	2	14731	1145	14630750	0.62	眼黄疸	HEPATOBILIARY DISORDERS	肝胆系统疾病	1.73 ( 0.43 - 6.95 )	1.73 ( 0.62 )	1.73 ( 0.54 )	0.79 ( -0.87 )
ANAEMIA OF CHRONIC DISEASE	2	14731	410	14631485	6.07	慢性疾病性贫血	BLOOD AND LYMPHATIC SYSTEM DISORDERS	血液及淋巴系统疾病	4.85 ( 1.21 - 19.44 )	4.84 ( 6.07 )	4.83 ( 1.51 )	2.27 ( 0.6 )
CUTANEOUS AMYLOIDOSIS	2	14731	35	14631860	103.62	皮肤淀粉样变性	SKIN AND SUBCUTANEOUS TISSUE DISORDERS	皮肤及皮下组织类疾病	56.76 ( 13.65 - 236.01 )	56.75 ( 103.62 )	53.74 ( 16.31 )	5.75 ( 4.02 )
PNEUMOCOCCAL BACTERAEMIA	2	14731	64	14631831	56.37	肺炎球菌菌血症	INFECTIONS AND INFESTATIONS	感染及侵染类疾病	31.04 ( 7.6 - 126.82 )	31.04 ( 56.37 )	30.13 ( 9.28 )	4.91 ( 3.21 )
LIVEDO RETICULARIS	2	14731	723	14631172	2.22	网状青斑	SKIN AND SUBCUTANEOUS TISSUE DISORDERS	皮肤及皮下组织类疾病	2.75 ( 0.69 - 11.01 )	2.75 ( 2.22 )	2.74 ( 0.86 )	1.46 ( -0.21 )
DYSLIPIDAEMIA	2	14731	2082	14629813	0	血脂异常	METABOLISM AND NUTRITION DISORDERS	代谢及营养类疾病	0.95 ( 0.24 - 3.82 )	0.95 ( 0 )	0.95 ( 0.3 )	-0.07 ( -1.74 )
MAGNETIC RESONANCE IMAGING ABNORMAL	2	14731	207	14631688	15.25	磁共振成像异常	INVESTIGATIONS	各类检查	9.6 ( 2.38 - 38.63 )	9.6 ( 15.25 )	9.51 ( 2.97 )	3.25 ( 1.57 )
SEASONAL ALLERGY	2	14731	2415	14629480	0.08	季节性过敏	IMMUNE SYSTEM DISORDERS	免疫系统疾病	0.82 ( 0.21 - 3.29 )	0.82 ( 0.08 )	0.82 ( 0.26 )	-0.28 ( -1.95 )
ELECTROLYTE IMBALANCE	2	14731	4265	14627630	1.23	电解质失衡	METABOLISM AND NUTRITION DISORDERS	代谢及营养类疾病	0.47 ( 0.12 - 1.86 )	0.47 ( 1.23 )	0.47 ( 0.15 )	-1.1 ( -2.77 )
LYMPHOCYTOSIS	2	14731	1019	14630876	0.92	淋巴细胞增多症	BLOOD AND LYMPHATIC SYSTEM DISORDERS	血液及淋巴系统疾病	1.95 ( 0.49 - 7.81 )	1.95 ( 0.92 )	1.95 ( 0.61 )	0.96 ( -0.71 )
FLATULENCE	2	14731	7318	14624577	3.91	肠胃气胀	GASTROINTESTINAL DISORDERS	胃肠系统疾病	0.27 ( 0.07 - 1.09 )	0.27 ( 3.91 )	0.27 ( 0.09 )	-1.88 ( -3.55 )
VISCERAL LEISHMANIASIS	2	14731	184	14631711	17.58	内脏利什曼病	INFECTIONS AND INFESTATIONS	感染及侵染类疾病	10.8 ( 2.68 - 43.5 )	10.79 ( 17.58 )	10.69 ( 3.33 )	3.42 ( 1.74 )
LIPOATROPHY	2	14731	320	14631575	8.68	脂肪萎缩	SKIN AND SUBCUTANEOUS TISSUE DISORDERS	皮肤及皮下组织类疾病	6.21 ( 1.55 - 24.93 )	6.21 ( 8.68 )	6.17 ( 1.93 )	2.63 ( 0.95 )
ARTERIOSCLEROSIS CORONARY ARTERY	2	14731	2652	14629243	0.17	冠状动脉硬化	CARDIAC DISORDERS	心脏器官疾病	0.75 ( 0.19 - 3 )	0.75 ( 0.17 )	0.75 ( 0.23 )	-0.42 ( -2.08 )
EMPHYSEMA	2	14731	2473	14629422	0.1	肺气肿	RESPIRATORY, THORACIC AND MEDIASTINAL DISORDERS	呼吸系统、胸及纵隔疾病	0.8 ( 0.2 - 3.21 )	0.8 ( 0.1 )	0.8 ( 0.25 )	-0.32 ( -1.98 )
SPINAL FRACTURE	2	14731	4583	14627312	1.48	脊柱骨折	INJURY, POISONING AND PROCEDURAL COMPLICATIONS	各类损伤、中毒及操作并发症	0.43 ( 0.11 - 1.73 )	0.43 ( 1.48 )	0.43 ( 0.14 )	-1.21 ( -2.87 )
TRANSIENT ISCHAEMIC ATTACK	2	14731	11264	14620631	7.7	短暂性脑缺血发作	NERVOUS SYSTEM DISORDERS	各类神经系统疾病	0.18 ( 0.04 - 0.7 )	0.18 ( 7.7 )	0.18 ( 0.06 )	-2.5 ( -4.17 )
DYSPNOEA AT REST	2	14731	887	14631008	1.37	静息时呼吸困难	RESPIRATORY, THORACIC AND MEDIASTINAL DISORDERS	呼吸系统、胸及纵隔疾病	2.24 ( 0.56 - 8.97 )	2.24 ( 1.37 )	2.24 ( 0.7 )	1.16 ( -0.51 )
UNRESPONSIVE TO STIMULI	2	14731	8081	14623814	4.63	刺激反应消失	NERVOUS SYSTEM DISORDERS	各类神经系统疾病	0.25 ( 0.06 - 0.98 )	0.25 ( 4.63 )	0.25 ( 0.08 )	-2.02 ( -3.69 )
NEPHRECTOMY	2	14731	344	14631551	7.85	肾切除术	SURGICAL AND MEDICAL PROCEDURES	各种手术及医疗操作	5.77 ( 1.44 - 23.19 )	5.77 ( 7.85 )	5.75 ( 1.8 )	2.52 ( 0.85 )
PULMONARY VENO-OCCLUSIVE DISEASE	2	14731	264	14631631	11.23	肺静脉闭塞病	RESPIRATORY, THORACIC AND MEDIASTINAL DISORDERS	呼吸系统、胸及纵隔疾病	7.52 ( 1.87 - 30.25 )	7.52 ( 11.23 )	7.47 ( 2.33 )	2.9 ( 1.23 )
RIGHT VENTRICULAR HYPERTROPHY	2	14731	280	14631615	10.4	右心室肥大	CARDIAC DISORDERS	心脏器官疾病	7.09 ( 1.77 - 28.51 )	7.09 ( 10.4 )	7.05 ( 2.2 )	2.82 ( 1.14 )
DIVERTICULUM INTESTINAL	2	14731	1829	14630066	0.01	肠道憩室	GASTROINTESTINAL DISORDERS	胃肠系统疾病	1.09 ( 0.27 - 4.35 )	1.09 ( 0.01 )	1.09 ( 0.34 )	0.12 ( -1.55 )
CHOLECYSTITIS CHRONIC	2	14731	1153	14630742	0.61	慢性胆囊炎	HEPATOBILIARY DISORDERS	肝胆系统疾病	1.72 ( 0.43 - 6.9 )	1.72 ( 0.61 )	1.72 ( 0.54 )	0.78 ( -0.88 )
POSTICTAL STATE	2	14731	416	14631479	5.94	发作后状态	NERVOUS SYSTEM DISORDERS	各类神经系统疾病	4.78 ( 1.19 - 19.16 )	4.77 ( 5.94 )	4.76 ( 1.49 )	2.25 ( 0.58 )
MILIARIA	1	14732	349	14631546	1.19	粟疹	SKIN AND SUBCUTANEOUS TISSUE DISORDERS	皮肤及皮下组织类疾病	2.85 ( 0.4 - 20.26 )	2.85 ( 1.19 )	2.84 ( 0.55 )	1.51 ( -0.54 )
CHONDROPATHY	1	14732	585	14631310	0.29	软骨病	MUSCULOSKELETAL AND CONNECTIVE TISSUE DISORDERS	各种肌肉骨骼及结缔组织疾病	1.7 ( 0.24 - 12.07 )	1.7 ( 0.29 )	1.7 ( 0.33 )	0.76 ( -1.28 )
SLIPPING RIB SYNDROME	1	14732	12	14631883	74.56	滑动肋综合征	MUSCULOSKELETAL AND CONNECTIVE TISSUE DISORDERS	各种肌肉骨骼及结缔组织疾病	82.77 ( 10.76 - 636.59 )	82.76 ( 74.56 )	76.47 ( 13.87 )	6.26 ( 4.08 )
ADJUSTMENT DISORDER	1	14732	338	14631557	1.27	适应障碍	PSYCHIATRIC DISORDERS	精神病类	2.94 ( 0.41 - 20.92 )	2.94 ( 1.27 )	2.93 ( 0.57 )	1.55 ( -0.49 )
BODY TEMPERATURE FLUCTUATION	1	14732	303	14631592	1.58	体温波动	INVESTIGATIONS	各类检查	3.28 ( 0.46 - 23.35 )	3.28 ( 1.58 )	3.27 ( 0.63 )	1.71 ( -0.34 )
SENSITISATION	1	14732	203	14631692	3.08	敏感化	IMMUNE SYSTEM DISORDERS	免疫系统疾病	4.89 ( 0.69 - 34.9 )	4.89 ( 3.08 )	4.87 ( 0.94 )	2.28 ( 0.23 )
ACCIDENT	1	14732	2024	14629871	0.53	意外事故	INJURY, POISONING AND PROCEDURAL COMPLICATIONS	各类损伤、中毒及操作并发症	0.49 ( 0.07 - 3.49 )	0.49 ( 0.53 )	0.49 ( 0.1 )	-1.03 ( -3.07 )
ADENOVIRUS INFECTION	1	14732	785	14631110	0.06	腺病毒感染	INFECTIONS AND INFESTATIONS	感染及侵染类疾病	1.27 ( 0.18 - 8.99 )	1.27 ( 0.06 )	1.26 ( 0.25 )	0.34 ( -1.7 )
PULMONARY VASCULITIS	1	14732	119	14631776	6.41	肺血管炎	RESPIRATORY, THORACIC AND MEDIASTINAL DISORDERS	呼吸系统、胸及纵隔疾病	8.35 ( 1.17 - 59.75 )	8.35 ( 6.41 )	8.28 ( 1.6 )	3.05 ( 0.99 )
CLEAR CELL RENAL CELL CARCINOMA	1	14732	239	14631656	2.39	肾透明细胞癌	NEOPLASMS BENIGN, MALIGNANT AND UNSPECIFIED (INCL CYSTS AND POLYPS)	良性、恶性及性质不明的肿瘤（包括囊状和息肉状）	4.16 ( 0.58 - 29.63 )	4.16 ( 2.39 )	4.14 ( 0.8 )	2.05 ( 0 )
MACULAR DEGENERATION	1	14732	2024	14629871	0.53	黄斑变性	EYE DISORDERS	眼器官疾病	0.49 ( 0.07 - 3.49 )	0.49 ( 0.53 )	0.49 ( 0.1 )	-1.03 ( -3.07 )
ADENOMA BENIGN	1	14732	303	14631592	1.58	良性腺瘤	NEOPLASMS BENIGN, MALIGNANT AND UNSPECIFIED (INCL CYSTS AND POLYPS)	良性、恶性及性质不明的肿瘤（包括囊状和息肉状）	3.28 ( 0.46 - 23.35 )	3.28 ( 1.58 )	3.27 ( 0.63 )	1.71 ( -0.34 )
URINARY BLADDER POLYP	1	14732	93	14631802	8.68	膀胱息肉	RENAL AND URINARY DISORDERS	肾脏及泌尿系统疾病	10.68 ( 1.49 - 76.62 )	10.68 ( 8.68 )	10.58 ( 2.03 )	3.4 ( 1.34 )
PLEURAL DISORDER	1	14732	229	14631666	2.56	胸膜病变	RESPIRATORY, THORACIC AND MEDIASTINAL DISORDERS	呼吸系统、胸及纵隔疾病	4.34 ( 0.61 - 30.92 )	4.34 ( 2.56 )	4.32 ( 0.84 )	2.11 ( 0.06 )
ROSAI-DORFMAN SYNDROME	1	14732	24	14631871	37.83	ROSAI-DORFMAN 综合征	NEOPLASMS BENIGN, MALIGNANT AND UNSPECIFIED (INCL CYSTS AND POLYPS)	良性、恶性及性质不明的肿瘤（包括囊状和息肉状）	41.38 ( 5.6 - 305.93 )	41.38 ( 37.83 )	39.77 ( 7.46 )	5.31 ( 3.2 )
BRONCHIAL CARCINOMA	1	14732	437	14631458	0.71	支气管癌	NEOPLASMS BENIGN, MALIGNANT AND UNSPECIFIED (INCL CYSTS AND POLYPS)	良性、恶性及性质不明的肿瘤（包括囊状和息肉状）	2.27 ( 0.32 - 16.17 )	2.27 ( 0.71 )	2.27 ( 0.44 )	1.18 ( -0.86 )
CORONARY ARTERY RESTENOSIS	1	14732	394	14631501	0.92	冠状动脉再狭窄	INJURY, POISONING AND PROCEDURAL COMPLICATIONS	各类损伤、中毒及操作并发症	2.52 ( 0.35 - 17.94 )	2.52 ( 0.92 )	2.52 ( 0.49 )	1.33 ( -0.71 )
LUNG ADENOCARCINOMA STAGE III	1	14732	33	14631862	27.3	肺腺癌 III 期	NEOPLASMS BENIGN, MALIGNANT AND UNSPECIFIED (INCL CYSTS AND POLYPS)	良性、恶性及性质不明的肿瘤（包括囊状和息肉状）	30.1 ( 4.12 - 220.07 )	30.1 ( 27.3 )	29.24 ( 5.53 )	4.87 ( 2.77 )
ARTHRITIS REACTIVE	1	14732	203	14631692	3.08	反应性关节炎	MUSCULOSKELETAL AND CONNECTIVE TISSUE DISORDERS	各种肌肉骨骼及结缔组织疾病	4.89 ( 0.69 - 34.9 )	4.89 ( 3.08 )	4.87 ( 0.94 )	2.28 ( 0.23 )
BLOOD MAGNESIUM DECREASED	1	14732	1943	14629952	0.47	血镁降低	INVESTIGATIONS	各类检查	0.51 ( 0.07 - 3.63 )	0.51 ( 0.47 )	0.51 ( 0.1 )	-0.97 ( -3.01 )
DEAFNESS TRANSITORY	1	14732	148	14631747	4.83	暂时性耳聋	EAR AND LABYRINTH DISORDERS	耳及迷路类疾病	6.71 ( 0.94 - 47.96 )	6.71 ( 4.83 )	6.67 ( 1.29 )	2.74 ( 0.68 )
OSTEOCHONDROSIS	1	14732	520	14631375	0.43	骨软骨症	MUSCULOSKELETAL AND CONNECTIVE TISSUE DISORDERS	各种肌肉骨骼及结缔组织疾病	1.91 ( 0.27 - 13.59 )	1.91 ( 0.43 )	1.91 ( 0.37 )	0.93 ( -1.11 )
SCROTAL INFECTION	1	14732	55	14631840	15.82	阴囊感染	INFECTIONS AND INFESTATIONS	感染及侵染类疾病	18.06 ( 2.5 - 130.5 )	18.06 ( 15.82 )	17.75 ( 3.39 )	4.15 ( 2.07 )
NECROTISING ULCERATIVE GINGIVOSTOMATITIS	1	14732	33	14631862	27.3	坏死性溃疡性牙龈口腔黏膜炎	INFECTIONS AND INFESTATIONS	感染及侵染类疾病	30.1 ( 4.12 - 220.07 )	30.1 ( 27.3 )	29.24 ( 5.53 )	4.87 ( 2.77 )
INFECTIOUS PLEURAL EFFUSION	1	14732	741	14631154	0.09	感染性胸腔积液	INFECTIONS AND INFESTATIONS	感染及侵染类疾病	1.34 ( 0.19 - 9.53 )	1.34 ( 0.09 )	1.34 ( 0.26 )	0.42 ( -1.62 )
HYDROCEPHALUS	1	14732	1974	14629921	0.49	脑积水	NERVOUS SYSTEM DISORDERS	各类神经系统疾病	0.5 ( 0.07 - 3.57 )	0.5 ( 0.49 )	0.5 ( 0.1 )	-0.99 ( -3.03 )
INTRAVENTRICULAR HAEMORRHAGE	1	14732	1145	14630750	0.02	脑室出血	NERVOUS SYSTEM DISORDERS	各类神经系统疾病	0.87 ( 0.12 - 6.16 )	0.87 ( 0.02 )	0.87 ( 0.17 )	-0.21 ( -2.25 )
HYPERGAMMAGLOBULINAEMIA BENIGN MONOCLONAL	1	14732	219	14631676	2.74	良性单克隆高丙种球蛋白血症	NEOPLASMS BENIGN, MALIGNANT AND UNSPECIFIED (INCL CYSTS AND POLYPS)	良性、恶性及性质不明的肿瘤（包括囊状和息肉状）	4.54 ( 0.64 - 32.34 )	4.53 ( 2.74 )	4.52 ( 0.87 )	2.18 ( 0.13 )
INTESTINAL POLYP	1	14732	405	14631490	0.86	肠息肉	GASTROINTESTINAL DISORDERS	胃肠系统疾病	2.45 ( 0.34 - 17.45 )	2.45 ( 0.86 )	2.45 ( 0.47 )	1.29 ( -0.75 )
EXPIRATORY RESERVE VOLUME DECREASED	1	14732	28	14631867	32.34	补呼气量降低	INVESTIGATIONS	各类检查	35.47 ( 4.83 - 260.73 )	35.47 ( 32.34 )	34.28 ( 6.46 )	5.1 ( 2.99 )
ELECTROENCEPHALOGRAM ABNORMAL	1	14732	1167	14630728	0.03	脑电图异常	INVESTIGATIONS	各类检查	0.85 ( 0.12 - 6.05 )	0.85 ( 0.03 )	0.85 ( 0.16 )	-0.23 ( -2.27 )
MUTISM	1	14732	440	14631455	0.7	缄默症	PSYCHIATRIC DISORDERS	精神病类	2.26 ( 0.32 - 16.06 )	2.26 ( 0.7 )	2.25 ( 0.44 )	1.17 ( -0.87 )
INFLAMMATORY PSEUDOTUMOUR	1	14732	26	14631869	34.88	炎性假瘤	NEOPLASMS BENIGN, MALIGNANT AND UNSPECIFIED (INCL CYSTS AND POLYPS)	良性、恶性及性质不明的肿瘤（包括囊状和息肉状）	38.2 ( 5.18 - 281.53 )	38.2 ( 34.88 )	36.82 ( 6.92 )	5.2 ( 3.09 )
NEURODERMATITIS	1	14732	731	14631164	0.09	神经性皮炎	SKIN AND SUBCUTANEOUS TISSUE DISORDERS	皮肤及皮下组织类疾病	1.36 ( 0.19 - 9.66 )	1.36 ( 0.09 )	1.36 ( 0.26 )	0.44 ( -1.6 )
SUBDURAL HAEMORRHAGE	1	14732	1253	14630642	0.05	硬膜下出血	INJURY, POISONING AND PROCEDURAL COMPLICATIONS	各类损伤、中毒及操作并发症	0.79 ( 0.11 - 5.63 )	0.79 ( 0.05 )	0.79 ( 0.15 )	-0.34 ( -2.38 )
ROSACEA	1	14732	941	14630954	0	酒渣鼻	SKIN AND SUBCUTANEOUS TISSUE DISORDERS	皮肤及皮下组织类疾病	1.06 ( 0.15 - 7.5 )	1.06 ( 0 )	1.06 ( 0.2 )	0.08 ( -1.96 )
PARANASAL SINUS HYPERSECRETION	1	14732	848	14631047	0.02	副鼻窦分泌过多	RESPIRATORY, THORACIC AND MEDIASTINAL DISORDERS	呼吸系统、胸及纵隔疾病	1.17 ( 0.16 - 8.32 )	1.17 ( 0.02 )	1.17 ( 0.23 )	0.23 ( -1.82 )
SKIN SENSITISATION	1	14732	211	14631684	2.91	皮肤敏感化	SKIN AND SUBCUTANEOUS TISSUE DISORDERS	皮肤及皮下组织类疾病	4.71 ( 0.66 - 33.57 )	4.71 ( 2.91 )	4.69 ( 0.91 )	2.23 ( 0.18 )
DIARRHOEA INFECTIOUS	1	14732	267	14631628	1.98	感染性腹泻	INFECTIONS AND INFESTATIONS	感染及侵染类疾病	3.72 ( 0.52 - 26.51 )	3.72 ( 1.98 )	3.71 ( 0.72 )	1.89 ( -0.16 )
PITUITARY TUMOUR BENIGN	1	14732	631	14631264	0.21	垂体良性肿瘤	NEOPLASMS BENIGN, MALIGNANT AND UNSPECIFIED (INCL CYSTS AND POLYPS)	良性、恶性及性质不明的肿瘤（包括囊状和息肉状）	1.57 ( 0.22 - 11.19 )	1.57 ( 0.21 )	1.57 ( 0.3 )	0.65 ( -1.39 )
LICHEN PLANUS	1	14732	803	14631092	0.05	扁平苔藓	SKIN AND SUBCUTANEOUS TISSUE DISORDERS	皮肤及皮下组织类疾病	1.24 ( 0.17 - 8.79 )	1.24 ( 0.05 )	1.24 ( 0.24 )	0.31 ( -1.74 )
BLOOD CREATININE ABNORMAL	1	14732	1041	14630854	0	血肌酐异常	INVESTIGATIONS	各类检查	0.95 ( 0.13 - 6.78 )	0.95 ( 0 )	0.95 ( 0.18 )	-0.07 ( -2.11 )
BLOOD SODIUM ABNORMAL	1	14732	222	14631673	2.69	血钠异常	INVESTIGATIONS	各类检查	4.47 ( 0.63 - 31.9 )	4.47 ( 2.69 )	4.46 ( 0.86 )	2.16 ( 0.11 )
CSF NEUTROPHIL COUNT INCREASED	1	14732	6	14631889	140.17	脑脊液中性粒细胞计数增多	INVESTIGATIONS	各类检查	165.53 ( 19.93 - 1375.1 )	165.52 ( 140.17 )	142.02 ( 24.16 )	7.15 ( 4.87 )
CSF WHITE BLOOD CELL COUNT INCREASED	1	14732	69	14631826	12.28	脑脊液白细胞计数增多	INVESTIGATIONS	各类检查	14.39 ( 2 - 103.65 )	14.39 ( 12.28 )	14.2 ( 2.72 )	3.83 ( 1.76 )
EOSINOPHIL COUNT ABNORMAL	1	14732	227	14631668	2.59	嗜酸粒细胞计数异常	INVESTIGATIONS	各类检查	4.38 ( 0.61 - 31.2 )	4.38 ( 2.59 )	4.36 ( 0.84 )	2.12 ( 0.08 )
EOSINOPHIL PERCENTAGE ABNORMAL	1	14732	8	14631887	108.58	嗜酸性粒细胞百分比异常	INVESTIGATIONS	各类检查	124.15 ( 15.53 - 992.72 )	124.14 ( 108.58 )	110.46 ( 19.4 )	6.79 ( 4.55 )
LYMPHOCYTE PERCENTAGE ABNORMAL	1	14732	26	14631869	34.88	淋巴细胞百分比异常	INVESTIGATIONS	各类检查	38.2 ( 5.18 - 281.53 )	38.2 ( 34.88 )	36.82 ( 6.92 )	5.2 ( 3.09 )
NEUTROPHIL PERCENTAGE ABNORMAL	1	14732	11	14631884	80.94	中性粒细胞百分比异常	INVESTIGATIONS	各类检查	90.29 ( 11.66 - 699.42 )	90.29 ( 80.94 )	82.84 ( 14.94 )	6.37 ( 4.18 )
PLEOCYTOSIS	1	14732	196	14631699	3.25	脑脊液细胞增多	NERVOUS SYSTEM DISORDERS	各类神经系统疾病	5.07 ( 0.71 - 36.16 )	5.07 ( 3.25 )	5.05 ( 0.97 )	2.34 ( 0.28 )
UPPER MOTOR NEURONE LESION	1	14732	69	14631826	12.28	上运动神经元病损	NERVOUS SYSTEM DISORDERS	各类神经系统疾病	14.39 ( 2 - 103.65 )	14.39 ( 12.28 )	14.2 ( 2.72 )	3.83 ( 1.76 )
ANION GAP INCREASED	1	14732	493	14631402	0.51	阴离子间隙升高	INVESTIGATIONS	各类检查	2.01 ( 0.28 - 14.33 )	2.01 ( 0.51 )	2.01 ( 0.39 )	1.01 ( -1.04 )
BLOOD BICARBONATE DECREASED	1	14732	726	14631169	0.1	血碳酸氢盐降低	INVESTIGATIONS	各类检查	1.37 ( 0.19 - 9.73 )	1.37 ( 0.1 )	1.37 ( 0.26 )	0.45 ( -1.59 )
ANIMAL SCRATCH	1	14732	172	14631723	3.92	动物抓伤	INJURY, POISONING AND PROCEDURAL COMPLICATIONS	各类损伤、中毒及操作并发症	5.77 ( 0.81 - 41.23 )	5.77 ( 3.92 )	5.75 ( 1.11 )	2.52 ( 0.47 )
PERIORBITAL CELLULITIS	1	14732	210	14631685	2.93	眶周蜂窝织炎	INFECTIONS AND INFESTATIONS	感染及侵染类疾病	4.73 ( 0.66 - 33.74 )	4.73 ( 2.93 )	4.71 ( 0.91 )	2.24 ( 0.19 )
BREAST ABSCESS	1	14732	286	14631609	1.75	乳房脓肿	INFECTIONS AND INFESTATIONS	感染及侵染类疾病	3.47 ( 0.49 - 24.74 )	3.47 ( 1.75 )	3.46 ( 0.67 )	1.79 ( -0.26 )
BREAST SWELLING	1	14732	418	14631477	0.79	乳房膨胀	REPRODUCTIVE SYSTEM AND BREAST DISORDERS	生殖系统及乳腺疾病	2.38 ( 0.33 - 16.91 )	2.38 ( 0.79 )	2.37 ( 0.46 )	1.25 ( -0.8 )
HAIR GROWTH ABNORMAL	1	14732	848	14631047	0.02	毛发生长异常	SKIN AND SUBCUTANEOUS TISSUE DISORDERS	皮肤及皮下组织类疾病	1.17 ( 0.16 - 8.32 )	1.17 ( 0.02 )	1.17 ( 0.23 )	0.23 ( -1.82 )
PRODUCT CONTAMINATION	1	14732	560	14631335	0.34	产品污染	PRODUCT ISSUES	产品问题	1.77 ( 0.25 - 12.61 )	1.77 ( 0.34 )	1.77 ( 0.34 )	0.83 ( -1.22 )
ICHTHYOSIS	1	14732	99	14631796	8.05	鱼鳞病	CONGENITAL, FAMILIAL AND GENETIC DISORDERS	各种先天性家族性遗传性疾病	10.03 ( 1.4 - 71.93 )	10.03 ( 8.05 )	9.94 ( 1.91 )	3.31 ( 1.25 )
PELVIC FRACTURE	1	14732	1823	14630072	0.38	骨盆骨折	INJURY, POISONING AND PROCEDURAL COMPLICATIONS	各类损伤、中毒及操作并发症	0.54 ( 0.08 - 3.87 )	0.54 ( 0.38 )	0.55 ( 0.11 )	-0.88 ( -2.92 )
INJECTION SITE INFECTION	1	14732	743	14631152	0.08	注射部位感染	INFECTIONS AND INFESTATIONS	感染及侵染类疾病	1.34 ( 0.19 - 9.5 )	1.34 ( 0.08 )	1.34 ( 0.26 )	0.42 ( -1.63 )
INJECTION SITE SCAR	1	14732	438	14631457	0.71	注射部位疤痕	GENERAL DISORDERS AND ADMINISTRATION SITE CONDITIONS	全身性疾病及给药部位各种反应	2.27 ( 0.32 - 16.14 )	2.27 ( 0.71 )	2.26 ( 0.44 )	1.18 ( -0.87 )
CAMPYLOBACTER INFECTION	1	14732	297	14631598	1.64	弯曲杆菌感染	INFECTIONS AND INFESTATIONS	感染及侵染类疾病	3.34 ( 0.47 - 23.82 )	3.34 ( 1.64 )	3.34 ( 0.65 )	1.74 ( -0.31 )
PENILE CANCER	1	14732	50	14631845	17.56	阴茎癌症	NEOPLASMS BENIGN, MALIGNANT AND UNSPECIFIED (INCL CYSTS AND POLYPS)	良性、恶性及性质不明的肿瘤（包括囊状和息肉状）	19.86 ( 2.74 - 143.81 )	19.86 ( 17.56 )	19.49 ( 3.72 )	4.28 ( 2.21 )
PERIRECTAL ABSCESS	1	14732	450	14631445	0.66	直肠周脓肿	INFECTIONS AND INFESTATIONS	感染及侵染类疾病	2.21 ( 0.31 - 15.7 )	2.21 ( 0.66 )	2.2 ( 0.43 )	1.14 ( -0.9 )
RADIUS FRACTURE	1	14732	902	14630993	0.01	桡骨骨折	INJURY, POISONING AND PROCEDURAL COMPLICATIONS	各类损伤、中毒及操作并发症	1.1 ( 0.15 - 7.83 )	1.1 ( 0.01 )	1.1 ( 0.21 )	0.14 ( -1.9 )
GLYCOSYLATED HAEMOGLOBIN INCREASED	1	14732	4401	14627494	2.66	糖化血红蛋白升高	INVESTIGATIONS	各类检查	0.23 ( 0.03 - 1.6 )	0.23 ( 2.66 )	0.23 ( 0.04 )	-2.15 ( -4.19 )
HIGH DENSITY LIPOPROTEIN ABNORMAL	1	14732	60	14631835	14.37	高密度脂蛋白异常	INVESTIGATIONS	各类检查	16.55 ( 2.29 - 119.45 )	16.55 ( 14.37 )	16.3 ( 3.12 )	4.03 ( 1.95 )
OCULAR VASCULAR DISORDER	1	14732	201	14631694	3.13	眼血管病变	EYE DISORDERS	眼器官疾病	4.94 ( 0.69 - 35.25 )	4.94 ( 3.13 )	4.92 ( 0.95 )	2.3 ( 0.25 )
THALASSAEMIA MINOR	1	14732	5	14631890	163.86	轻型地中海贫血	CONGENITAL, FAMILIAL AND GENETIC DISORDERS	各种先天性家族性遗传性疾病	198.64 ( 23.2 - 1700.42 )	198.63 ( 163.86 )	165.69 ( 27.48 )	7.37 ( 5.06 )
MEAN CELL HAEMOGLOBIN CONCENTRATION ABNORMAL	1	14732	45	14631850	19.68	平均细胞血红蛋白浓度异常	INVESTIGATIONS	各类检查	22.07 ( 3.04 - 160.13 )	22.07 ( 19.68 )	21.61 ( 4.12 )	4.43 ( 2.35 )
HAEMANGIOMA	1	14732	742	14631153	0.09	血管瘤	NEOPLASMS BENIGN, MALIGNANT AND UNSPECIFIED (INCL CYSTS AND POLYPS)	良性、恶性及性质不明的肿瘤（包括囊状和息肉状）	1.34 ( 0.19 - 9.52 )	1.34 ( 0.09 )	1.34 ( 0.26 )	0.42 ( -1.62 )
DRUG WITHDRAWAL SYNDROME	1	14732	11677	14620218	9.85	药物戒断综合征	GENERAL DISORDERS AND ADMINISTRATION SITE CONDITIONS	全身性疾病及给药部位各种反应	0.08 ( 0.01 - 0.6 )	0.09 ( 9.85 )	0.09 ( 0.02 )	-3.55 ( -5.59 )
MEAN CELL VOLUME ABNORMAL	1	14732	169	14631726	4.02	平均细胞体积异常	INVESTIGATIONS	各类检查	5.88 ( 0.82 - 41.97 )	5.88 ( 4.02 )	5.85 ( 1.13 )	2.55 ( 0.5 )
BLOOD TRIGLYCERIDES ABNORMAL	1	14732	199	14631696	3.18	血甘油三酯异常	INVESTIGATIONS	各类检查	4.99 ( 0.7 - 35.61 )	4.99 ( 3.18 )	4.97 ( 0.96 )	2.31 ( 0.26 )
INTERVERTEBRAL DISC SPACE NARROWING	1	14732	194	14631701	3.3	椎间盘间隙狭窄	MUSCULOSKELETAL AND CONNECTIVE TISSUE DISORDERS	各种肌肉骨骼及结缔组织疾病	5.12 ( 0.72 - 36.53 )	5.12 ( 3.3 )	5.1 ( 0.98 )	2.35 ( 0.3 )
BRAIN INJURY	1	14732	1901	14629994	0.44	脑损伤	NERVOUS SYSTEM DISORDERS	各类神经系统疾病	0.52 ( 0.07 - 3.71 )	0.52 ( 0.44 )	0.52 ( 0.1 )	-0.94 ( -2.98 )
NEUROLOGICAL SYMPTOM	1	14732	1861	14630034	0.41	神经病学症状	NERVOUS SYSTEM DISORDERS	各类神经系统疾病	0.53 ( 0.08 - 3.79 )	0.53 ( 0.41 )	0.53 ( 0.1 )	-0.91 ( -2.95 )
WITHDRAWAL SYNDROME	1	14732	6422	14625473	4.62	戒断综合征	GENERAL DISORDERS AND ADMINISTRATION SITE CONDITIONS	全身性疾病及给药部位各种反应	0.15 ( 0.02 - 1.1 )	0.15 ( 4.62 )	0.15 ( 0.03 )	-2.69 ( -4.73 )
CSF CELL COUNT INCREASED	1	14732	59	14631836	14.64	脑脊液细胞计数增多	INVESTIGATIONS	各类检查	16.83 ( 2.33 - 121.51 )	16.83 ( 14.64 )	16.57 ( 3.17 )	4.05 ( 1.98 )
ALCOHOL INTOLERANCE	1	14732	167	14631728	4.09	酒精不耐症	METABOLISM AND NUTRITION DISORDERS	代谢及营养类疾病	5.95 ( 0.83 - 42.47 )	5.95 ( 4.09 )	5.92 ( 1.14 )	2.56 ( 0.51 )
CSF PROTEIN INCREASED	1	14732	332	14631563	1.32	脑脊液蛋白升高	INVESTIGATIONS	各类检查	2.99 ( 0.42 - 21.3 )	2.99 ( 1.32 )	2.99 ( 0.58 )	1.58 ( -0.47 )
BONE MARROW OEDEMA	1	14732	320	14631575	1.42	骨髓水肿	BLOOD AND LYMPHATIC SYSTEM DISORDERS	血液及淋巴系统疾病	3.1 ( 0.44 - 22.1 )	3.1 ( 1.42 )	3.1 ( 0.6 )	1.63 ( -0.42 )
BURSAL FLUID ACCUMULATION	1	14732	16	14631879	56.55	滑膜囊积液	MUSCULOSKELETAL AND CONNECTIVE TISSUE DISORDERS	各种肌肉骨骼及结缔组织疾病	62.08 ( 8.23 - 468.12 )	62.07 ( 56.55 )	58.48 ( 10.78 )	5.87 ( 3.72 )
MOLLUSCUM CONTAGIOSUM	1	14732	179	14631716	3.71	传染性软疣	INFECTIONS AND INFESTATIONS	感染及侵染类疾病	5.55 ( 0.78 - 39.61 )	5.55 ( 3.71 )	5.52 ( 1.07 )	2.47 ( 0.41 )
VIRAL PHARYNGITIS	1	14732	122	14631773	6.21	病毒性咽炎	INFECTIONS AND INFESTATIONS	感染及侵染类疾病	8.14 ( 1.14 - 58.26 )	8.14 ( 6.21 )	8.08 ( 1.56 )	3.01 ( 0.96 )
ADENOIDITIS	1	14732	29	14631866	31.2	增殖腺炎	INFECTIONS AND INFESTATIONS	感染及侵染类疾病	34.25 ( 4.66 - 251.44 )	34.25 ( 31.2 )	33.14 ( 6.25 )	5.05 ( 2.95 )
CD4 LYMPHOCYTES INCREASED	1	14732	102	14631793	7.76	CD4 淋巴细胞升高	INVESTIGATIONS	各类检查	9.74 ( 1.36 - 69.8 )	9.74 ( 7.76 )	9.65 ( 1.86 )	3.27 ( 1.21 )
HYPERAESTHESIA	1	14732	1859	14630036	0.41	感觉过敏	NERVOUS SYSTEM DISORDERS	各类神经系统疾病	0.53 ( 0.08 - 3.79 )	0.53 ( 0.41 )	0.53 ( 0.1 )	-0.9 ( -2.95 )
JUVENILE MELANOMA BENIGN	1	14732	26	14631869	34.88	青少年良性黑色素瘤	NEOPLASMS BENIGN, MALIGNANT AND UNSPECIFIED (INCL CYSTS AND POLYPS)	良性、恶性及性质不明的肿瘤（包括囊状和息肉状）	38.2 ( 5.18 - 281.53 )	38.2 ( 34.88 )	36.82 ( 6.92 )	5.2 ( 3.09 )
URINARY BLADDER HAEMORRHAGE	1	14732	612	14631283	0.24	膀胱出血	RENAL AND URINARY DISORDERS	肾脏及泌尿系统疾病	1.62 ( 0.23 - 11.54 )	1.62 ( 0.24 )	1.62 ( 0.31 )	0.7 ( -1.35 )
MALIGNANT MELANOMA OF SITES OTHER THAN SKIN	1	14732	18	14631877	50.39	皮肤外恶性黑素瘤	NEOPLASMS BENIGN, MALIGNANT AND UNSPECIFIED (INCL CYSTS AND POLYPS)	良性、恶性及性质不明的肿瘤（包括囊状和息肉状）	55.18 ( 7.37 - 413.37 )	55.17 ( 50.39 )	52.32 ( 9.7 )	5.71 ( 3.57 )
BODY TEMPERATURE ABNORMAL	1	14732	373	14631522	1.04	体温异常	INVESTIGATIONS	各类检查	2.66 ( 0.37 - 18.95 )	2.66 ( 1.04 )	2.66 ( 0.51 )	1.41 ( -0.64 )
CUTANEOUS LUPUS ERYTHEMATOSUS	1	14732	750	14631145	0.08	皮肤红斑狼疮	SKIN AND SUBCUTANEOUS TISSUE DISORDERS	皮肤及皮下组织类疾病	1.32 ( 0.19 - 9.41 )	1.32 ( 0.08 )	1.32 ( 0.26 )	0.4 ( -1.64 )
OPTIC ISCHAEMIC NEUROPATHY	1	14732	907	14630988	0.01	缺血性视神经病变	EYE DISORDERS	眼器官疾病	1.09 ( 0.15 - 7.78 )	1.09 ( 0.01 )	1.09 ( 0.21 )	0.13 ( -1.91 )
FINGER AMPUTATION	1	14732	191	14631704	3.37	截指术	SURGICAL AND MEDICAL PROCEDURES	各种手术及医疗操作	5.2 ( 0.73 - 37.11 )	5.2 ( 3.37 )	5.18 ( 1 )	2.37 ( 0.32 )
RHEUMATIC FEVER	1	14732	396	14631499	0.9	风湿热	MUSCULOSKELETAL AND CONNECTIVE TISSUE DISORDERS	各种肌肉骨骼及结缔组织疾病	2.51 ( 0.35 - 17.85 )	2.51 ( 0.9 )	2.5 ( 0.48 )	1.32 ( -0.72 )
MONONUCLEOSIS SYNDROME	1	14732	92	14631803	8.79	单核细胞增多症综合征	INFECTIONS AND INFESTATIONS	感染及侵染类疾病	10.8 ( 1.5 - 77.47 )	10.79 ( 8.79 )	10.69 ( 2.06 )	3.42 ( 1.36 )
BONE LOSS	1	14732	667	14631228	0.16	骨质流失	MUSCULOSKELETAL AND CONNECTIVE TISSUE DISORDERS	各种肌肉骨骼及结缔组织疾病	1.49 ( 0.21 - 10.59 )	1.49 ( 0.16 )	1.49 ( 0.29 )	0.57 ( -1.47 )
EAR NEOPLASM	1	14732	46	14631849	19.22	耳肿瘤	NEOPLASMS BENIGN, MALIGNANT AND UNSPECIFIED (INCL CYSTS AND POLYPS)	良性、恶性及性质不明的肿瘤（包括囊状和息肉状）	21.59 ( 2.98 - 156.58 )	21.59 ( 19.22 )	21.15 ( 4.03 )	4.4 ( 2.32 )
PERICHONDRITIS	1	14732	52	14631843	16.83	软骨膜炎	INFECTIONS AND INFESTATIONS	感染及侵染类疾病	19.1 ( 2.64 - 138.17 )	19.1 ( 16.83 )	18.76 ( 3.58 )	4.23 ( 2.15 )
PERICORONITIS	1	14732	39	14631856	22.92	冠周炎	INFECTIONS AND INFESTATIONS	感染及侵染类疾病	25.47 ( 3.5 - 185.38 )	25.47 ( 22.92 )	24.85 ( 4.72 )	4.64 ( 2.55 )
PITUITARY TUMOUR	1	14732	322	14631573	1.4	垂体肿瘤	NEOPLASMS BENIGN, MALIGNANT AND UNSPECIFIED (INCL CYSTS AND POLYPS)	良性、恶性及性质不明的肿瘤（包括囊状和息肉状）	3.08 ( 0.43 - 21.97 )	3.08 ( 1.4 )	3.08 ( 0.6 )	1.62 ( -0.42 )
BILIARY CANCER METASTATIC	1	14732	25	14631870	36.3	转移性胆管癌	NEOPLASMS BENIGN, MALIGNANT AND UNSPECIFIED (INCL CYSTS AND POLYPS)	良性、恶性及性质不明的肿瘤（包括囊状和息肉状）	39.73 ( 5.38 - 293.23 )	39.73 ( 36.3 )	38.24 ( 7.18 )	5.26 ( 3.14 )
CHOLANGIOADENOMA	1	14732	3	14631892	246.79	胆管腺瘤	NEOPLASMS BENIGN, MALIGNANT AND UNSPECIFIED (INCL CYSTS AND POLYPS)	良性、恶性及性质不明的肿瘤（包括囊状和息肉状）	331.07 ( 34.43 - 3183.05 )	331.05 ( 246.79 )	248.53 ( 37.41 )	7.96 ( 5.54 )
CARDIAC VENTRICULAR THROMBOSIS	1	14732	393	14631502	0.92	心室血栓形成	CARDIAC DISORDERS	心脏器官疾病	2.53 ( 0.36 - 17.99 )	2.53 ( 0.92 )	2.52 ( 0.49 )	1.34 ( -0.71 )
MUSCLE ABSCESS	1	14732	277	14631618	1.86	肌肉脓肿	INFECTIONS AND INFESTATIONS	感染及侵染类疾病	3.59 ( 0.5 - 25.55 )	3.59 ( 1.86 )	3.58 ( 0.69 )	1.84 ( -0.21 )
C-REACTIVE PROTEIN DECREASED	1	14732	251	14631644	2.2	C 反应蛋白降低	INVESTIGATIONS	各类检查	3.96 ( 0.56 - 28.2 )	3.96 ( 2.2 )	3.94 ( 0.76 )	1.98 ( -0.07 )
PYODERMA	1	14732	189	14631706	3.43	脓皮病	INFECTIONS AND INFESTATIONS	感染及侵染类疾病	5.25 ( 0.74 - 37.5 )	5.25 ( 3.43 )	5.23 ( 1.01 )	2.39 ( 0.34 )
CONGENITAL HERPES SIMPLEX INFECTION	1	14732	10	14631885	88.48	先天性单纯疱疹病毒感染	CONGENITAL, FAMILIAL AND GENETIC DISORDERS	各种先天性家族性遗传性疾病	99.32 ( 12.71 - 775.94 )	99.31 ( 88.48 )	90.38 ( 16.18 )	6.5 ( 4.29 )
NEONATAL GASTROINTESTINAL DISORDER	1	14732	1	14631894	495.57	新生婴儿胃肠疾病	GASTROINTESTINAL DISORDERS	胃肠系统疾病	993.2 ( 62.12 - 15880.43 )	993.14 ( 495.57 )	497.07 ( 48.88 )	8.96 ( 6.32 )
NEUTRALISING ANTIBODIES	1	14732	51	14631844	17.19	中和抗体	INVESTIGATIONS	各类检查	19.47 ( 2.69 - 140.93 )	19.47 ( 17.19 )	19.12 ( 3.65 )	4.26 ( 2.18 )
EYE CONTUSION	1	14732	270	14631625	1.94	眼挫伤	INJURY, POISONING AND PROCEDURAL COMPLICATIONS	各类损伤、中毒及操作并发症	3.68 ( 0.52 - 26.21 )	3.68 ( 1.94 )	3.67 ( 0.71 )	1.88 ( -0.17 )
RED BLOOD CELL MICROCYTES	1	14732	0	14631895	993.14	小红细胞	INVESTIGATIONS	各类检查	Inf ( NaN - Inf )	Inf ( 993.14 )	994.14 ( 0 )	9.96 ( 7.07 )
CHOLESTEROL GRANULOMA	1	14732	9	14631886	97.52	胆固醇肉芽肿	NEOPLASMS BENIGN, MALIGNANT AND UNSPECIFIED (INCL CYSTS AND POLYPS)	良性、恶性及性质不明的肿瘤（包括囊状和息肉状）	110.36 ( 13.98 - 871.13 )	110.35 ( 97.52 )	99.41 ( 17.65 )	6.64 ( 4.42 )
CEREBRAL HAEMATOMA	1	14732	1545	14630350	0.2	大脑血肿	NERVOUS SYSTEM DISORDERS	各类神经系统疾病	0.64 ( 0.09 - 4.57 )	0.64 ( 0.2 )	0.64 ( 0.12 )	-0.64 ( -2.68 )
OLIGODENDROGLIOMA	1	14732	71	14631824	11.89	少突神经胶质瘤	NEOPLASMS BENIGN, MALIGNANT AND UNSPECIFIED (INCL CYSTS AND POLYPS)	良性、恶性及性质不明的肿瘤（包括囊状和息肉状）	13.99 ( 1.94 - 100.69 )	13.99 ( 11.89 )	13.81 ( 2.65 )	3.79 ( 1.72 )
INCREASED APPETITE	1	14732	2446	14629449	0.87	食欲增加	METABOLISM AND NUTRITION DISORDERS	代谢及营养类疾病	0.41 ( 0.06 - 2.88 )	0.41 ( 0.87 )	0.41 ( 0.08 )	-1.3 ( -3.34 )
ACUTE SINUSITIS	1	14732	679	14631216	0.15	急性鼻窦炎	INFECTIONS AND INFESTATIONS	感染及侵染类疾病	1.46 ( 0.21 - 10.4 )	1.46 ( 0.15 )	1.46 ( 0.28 )	0.55 ( -1.5 )
SEPTIC ENCEPHALOPATHY	1	14732	63	14631832	13.61	脓毒性脑病	INFECTIONS AND INFESTATIONS	感染及侵染类疾病	15.77 ( 2.19 - 113.68 )	15.76 ( 13.61 )	15.53 ( 2.97 )	3.96 ( 1.89 )
ABDOMINAL MASS	1	14732	653	14631242	0.18	腹部肿块	GASTROINTESTINAL DISORDERS	胃肠系统疾病	1.52 ( 0.21 - 10.81 )	1.52 ( 0.18 )	1.52 ( 0.29 )	0.6 ( -1.44 )
PANCREATIC NEUROENDOCRINE TUMOUR	1	14732	242	14631653	2.34	胰腺神经内分泌肿瘤	NEOPLASMS BENIGN, MALIGNANT AND UNSPECIFIED (INCL CYSTS AND POLYPS)	良性、恶性及性质不明的肿瘤（包括囊状和息肉状）	4.1 ( 0.58 - 29.26 )	4.1 ( 2.34 )	4.09 ( 0.79 )	2.03 ( -0.02 )
RECALL PHENOMENON	1	14732	290	14631605	1.71	回忆现象	INJURY, POISONING AND PROCEDURAL COMPLICATIONS	各类损伤、中毒及操作并发症	3.42 ( 0.48 - 24.4 )	3.42 ( 1.71 )	3.42 ( 0.66 )	1.77 ( -0.27 )
LIPASE INCREASED	1	14732	3519	14628376	1.83	脂肪酶升高	INVESTIGATIONS	各类检查	0.28 ( 0.04 - 2 )	0.28 ( 1.83 )	0.28 ( 0.05 )	-1.82 ( -3.87 )
SOFT TISSUE SARCOMA	1	14732	111	14631784	7	软组织肉瘤	NEOPLASMS BENIGN, MALIGNANT AND UNSPECIFIED (INCL CYSTS AND POLYPS)	良性、恶性及性质不明的肿瘤（包括囊状和息肉状）	8.95 ( 1.25 - 64.09 )	8.95 ( 7 )	8.88 ( 1.71 )	3.15 ( 1.09 )
DEVICE DEFECTIVE	1	14732	1765	14630130	0.34	设备故障	PRODUCT ISSUES	产品问题	0.56 ( 0.08 - 4 )	0.56 ( 0.34 )	0.56 ( 0.11 )	-0.83 ( -2.87 )
PALMAR-PLANTAR ERYTHRODYSAESTHESIA SYNDROME	1	14732	10232	14621663	8.4	掌跖红肿综合征	SKIN AND SUBCUTANEOUS TISSUE DISORDERS	皮肤及皮下组织类疾病	0.1 ( 0.01 - 0.69 )	0.1 ( 8.4 )	0.1 ( 0.02 )	-3.36 ( -5.4 )
PLEUROPERICARDITIS	1	14732	179	14631716	3.71	胸膜心膜炎	CARDIAC DISORDERS	心脏器官疾病	5.55 ( 0.78 - 39.61 )	5.55 ( 3.71 )	5.52 ( 1.07 )	2.47 ( 0.41 )
INCISION SITE HAEMORRHAGE	1	14732	277	14631618	1.86	切口部位出血	INJURY, POISONING AND PROCEDURAL COMPLICATIONS	各类损伤、中毒及操作并发症	3.59 ( 0.5 - 25.55 )	3.59 ( 1.86 )	3.58 ( 0.69 )	1.84 ( -0.21 )
ADMINISTRATION SITE PAIN	1	14732	265	14631630	2.01	给药部位疼痛	GENERAL DISORDERS AND ADMINISTRATION SITE CONDITIONS	全身性疾病及给药部位各种反应	3.75 ( 0.53 - 26.71 )	3.75 ( 2.01 )	3.74 ( 0.72 )	1.9 ( -0.15 )
ADMINISTRATION SITE SWELLING	1	14732	92	14631803	8.79	给药部位肿胀	GENERAL DISORDERS AND ADMINISTRATION SITE CONDITIONS	全身性疾病及给药部位各种反应	10.8 ( 1.5 - 77.47 )	10.79 ( 8.79 )	10.69 ( 2.06 )	3.42 ( 1.36 )
PTERYGIUM	1	14732	54	14631841	16.15	翼状胬肉	EYE DISORDERS	眼器官疾病	18.39 ( 2.54 - 132.96 )	18.39 ( 16.15 )	18.08 ( 3.45 )	4.18 ( 2.1 )
VARICOSE VEIN	1	14732	1157	14630738	0.02	静脉曲张	VASCULAR DISORDERS	血管与淋巴管类疾病	0.86 ( 0.12 - 6.1 )	0.86 ( 0.02 )	0.86 ( 0.17 )	-0.22 ( -2.26 )
URTICARIA PAPULAR	1	14732	98	14631797	8.15	丘疹性荨麻疹	SKIN AND SUBCUTANEOUS TISSUE DISORDERS	皮肤及皮下组织类疾病	10.13 ( 1.41 - 72.68 )	10.13 ( 8.15 )	10.04 ( 1.93 )	3.33 ( 1.27 )
BLOOD PRESSURE DIASTOLIC DECREASED	1	14732	1550	14630345	0.2	舒张压降低	INVESTIGATIONS	各类检查	0.64 ( 0.09 - 4.55 )	0.64 ( 0.2 )	0.64 ( 0.12 )	-0.64 ( -2.68 )
ADMINISTRATION SITE INFECTION	1	14732	26	14631869	34.88	给药部位感染	INFECTIONS AND INFESTATIONS	感染及侵染类疾病	38.2 ( 5.18 - 281.53 )	38.2 ( 34.88 )	36.82 ( 6.92 )	5.2 ( 3.09 )
LOWER LIMB FRACTURE	1	14732	2944	14628951	1.3	下肢骨折	INJURY, POISONING AND PROCEDURAL COMPLICATIONS	各类损伤、中毒及操作并发症	0.34 ( 0.05 - 2.4 )	0.34 ( 1.3 )	0.34 ( 0.07 )	-1.57 ( -3.61 )
ADMINISTRATION SITE DISCOLOURATION	1	14732	24	14631871	37.83	给药部位褪色	GENERAL DISORDERS AND ADMINISTRATION SITE CONDITIONS	全身性疾病及给药部位各种反应	41.38 ( 5.6 - 305.93 )	41.38 ( 37.83 )	39.77 ( 7.46 )	5.31 ( 3.2 )
APPETITE DISORDER	1	14732	962	14630933	0	食欲障碍	METABOLISM AND NUTRITION DISORDERS	代谢及营养类疾病	1.03 ( 0.15 - 7.34 )	1.03 ( 0 )	1.03 ( 0.2 )	0.05 ( -2 )
INCORRECT DOSAGE ADMINISTERED	1	14732	833	14631062	0.03	给用了不正确的用法/用量	INJURY, POISONING AND PROCEDURAL COMPLICATIONS	各类损伤、中毒及操作并发症	1.19 ( 0.17 - 8.47 )	1.19 ( 0.03 )	1.19 ( 0.23 )	0.25 ( -1.79 )
NEONATAL INFECTION	1	14732	125	14631770	6.02	新生儿感染	INFECTIONS AND INFESTATIONS	感染及侵染类疾病	7.95 ( 1.11 - 56.86 )	7.95 ( 6.02 )	7.89 ( 1.52 )	2.98 ( 0.92 )
COMPLICATIONS OF BONE MARROW TRANSPLANT	1	14732	103	14631792	7.67	骨髓移植并发症	INJURY, POISONING AND PROCEDURAL COMPLICATIONS	各类损伤、中毒及操作并发症	9.64 ( 1.35 - 69.11 )	9.64 ( 7.67 )	9.56 ( 1.84 )	3.26 ( 1.2 )
HAIR FOLLICLE TUMOUR BENIGN	1	14732	33	14631862	27.3	毛囊良性肿瘤	NEOPLASMS BENIGN, MALIGNANT AND UNSPECIFIED (INCL CYSTS AND POLYPS)	良性、恶性及性质不明的肿瘤（包括囊状和息肉状）	30.1 ( 4.12 - 220.07 )	30.1 ( 27.3 )	29.24 ( 5.53 )	4.87 ( 2.77 )
HEPATOSPLENIC T-CELL LYMPHOMA	1	14732	126	14631769	5.96	肝脾 T 细胞淋巴瘤	NEOPLASMS BENIGN, MALIGNANT AND UNSPECIFIED (INCL CYSTS AND POLYPS)	良性、恶性及性质不明的肿瘤（包括囊状和息肉状）	7.88 ( 1.1 - 56.4 )	7.88 ( 5.96 )	7.83 ( 1.51 )	2.97 ( 0.91 )
HALLUCINATIONS, MIXED	1	14732	1074	14630821	0.01	幻觉，混合	PSYCHIATRIC DISORDERS	精神病类	0.92 ( 0.13 - 6.57 )	0.92 ( 0.01 )	0.92 ( 0.18 )	-0.11 ( -2.16 )
THROMBOTIC THROMBOCYTOPENIC PURPURA	1	14732	1429	14630466	0.13	血栓性血小板减少性紫癜	BLOOD AND LYMPHATIC SYSTEM DISORDERS	血液及淋巴系统疾病	0.69 ( 0.1 - 4.94 )	0.69 ( 0.13 )	0.7 ( 0.13 )	-0.52 ( -2.57 )
CHORIORETINITIS	1	14732	259	14631636	2.09	脉络膜视网膜炎	INFECTIONS AND INFESTATIONS	感染及侵染类疾病	3.83 ( 0.54 - 27.33 )	3.83 ( 2.09 )	3.82 ( 0.74 )	1.93 ( -0.11 )
MALIGNANT PERITONEAL NEOPLASM	1	14732	252	14631643	2.19	腹膜恶性肿瘤	NEOPLASMS BENIGN, MALIGNANT AND UNSPECIFIED (INCL CYSTS AND POLYPS)	良性、恶性及性质不明的肿瘤（包括囊状和息肉状）	3.94 ( 0.55 - 28.09 )	3.94 ( 2.19 )	3.93 ( 0.76 )	1.97 ( -0.07 )
CRYPTOCOCCOSIS	1	14732	476	14631419	0.56	隐球菌病	INFECTIONS AND INFESTATIONS	感染及侵染类疾病	2.09 ( 0.29 - 14.84 )	2.09 ( 0.56 )	2.08 ( 0.4 )	1.06 ( -0.99 )
GENITAL HERPES	1	14732	462	14631433	0.61	生殖器疱疹	INFECTIONS AND INFESTATIONS	感染及侵染类疾病	2.15 ( 0.3 - 15.3 )	2.15 ( 0.61 )	2.15 ( 0.42 )	1.1 ( -0.94 )
MENINGITIS CRYPTOCOCCAL	1	14732	632	14631263	0.21	隐球菌性脑膜炎	INFECTIONS AND INFESTATIONS	感染及侵染类疾病	1.57 ( 0.22 - 11.17 )	1.57 ( 0.21 )	1.57 ( 0.3 )	0.65 ( -1.39 )
JOINT LOCK	1	14732	566	14631329	0.32	关节锁住	MUSCULOSKELETAL AND CONNECTIVE TISSUE DISORDERS	各种肌肉骨骼及结缔组织疾病	1.75 ( 0.25 - 12.48 )	1.75 ( 0.32 )	1.75 ( 0.34 )	0.81 ( -1.23 )
RENAL FUNCTION TEST ABNORMAL	1	14732	1040	14630855	0	肾脏功能检查异常	INVESTIGATIONS	各类检查	0.95 ( 0.13 - 6.79 )	0.95 ( 0 )	0.95 ( 0.19 )	-0.07 ( -2.11 )
BURSITIS INFECTIVE	1	14732	205	14631690	3.04	感染性滑囊炎	INFECTIONS AND INFESTATIONS	感染及侵染类疾病	4.84 ( 0.68 - 34.56 )	4.84 ( 3.04 )	4.83 ( 0.93 )	2.27 ( 0.22 )
INJECTION SITE PLAQUE	1	14732	68	14631827	12.49	注射部位斑块	GENERAL DISORDERS AND ADMINISTRATION SITE CONDITIONS	全身性疾病及给药部位各种反应	14.61 ( 2.03 - 105.2 )	14.6 ( 12.49 )	14.41 ( 2.76 )	3.85 ( 1.78 )
CYTOMEGALOVIRUS MONONUCLEOSIS	1	14732	7	14631888	122.4	巨细胞病毒性单核细胞增多症	INFECTIONS AND INFESTATIONS	感染及侵染类疾病	141.89 ( 17.46 - 1153.34 )	141.88 ( 122.4 )	124.27 ( 21.52 )	6.96 ( 4.7 )
DUODENAL ULCER	1	14732	3241	14628654	1.57	十二指肠溃疡	GASTROINTESTINAL DISORDERS	胃肠系统疾病	0.31 ( 0.04 - 2.18 )	0.31 ( 1.57 )	0.31 ( 0.06 )	-1.71 ( -3.75 )
MALIGNANT NEOPLASM OF THYMUS	1	14732	14	14631881	64.36	胸腺恶性肿瘤	NEOPLASMS BENIGN, MALIGNANT AND UNSPECIFIED (INCL CYSTS AND POLYPS)	良性、恶性及性质不明的肿瘤（包括囊状和息肉状）	70.94 ( 9.33 - 539.55 )	70.94 ( 64.36 )	66.28 ( 12.14 )	6.05 ( 3.89 )
ACTIVATED PARTIAL THROMBOPLASTIN TIME SHORTENED	1	14732	212	14631683	2.88	活化部分凝血活酶时间缩短	INVESTIGATIONS	各类检查	4.68 ( 0.66 - 33.42 )	4.68 ( 2.88 )	4.67 ( 0.9 )	2.22 ( 0.17 )
TRANSPLANT DYSFUNCTION	1	14732	392	14631503	0.93	移植物功能障碍	INJURY, POISONING AND PROCEDURAL COMPLICATIONS	各类损伤、中毒及操作并发症	2.53 ( 0.36 - 18.03 )	2.53 ( 0.93 )	2.53 ( 0.49 )	1.34 ( -0.71 )
DEPRESSED MOOD	1	14732	8773	14623122	6.95	心境抑郁	PSYCHIATRIC DISORDERS	精神病类	0.11 ( 0.02 - 0.8 )	0.11 ( 6.95 )	0.11 ( 0.02 )	-3.14 ( -5.18 )
PERITONEAL ADHESIONS	1	14732	81	14631814	10.22	腹膜粘连	GASTROINTESTINAL DISORDERS	胃肠系统疾病	12.26 ( 1.71 - 88.11 )	12.26 ( 10.22 )	12.12 ( 2.33 )	3.6 ( 1.53 )
ORAL CONTUSION	1	14732	48	14631847	18.36	口腔挫伤	INJURY, POISONING AND PROCEDURAL COMPLICATIONS	各类损伤、中毒及操作并发症	20.69 ( 2.86 - 149.92 )	20.69 ( 18.36 )	20.29 ( 3.87 )	4.34 ( 2.26 )
STAPHYLOCOCCAL SCALDED SKIN SYNDROME	1	14732	96	14631799	8.35	葡萄球菌性烫伤样皮肤综合征	INFECTIONS AND INFESTATIONS	感染及侵染类疾病	10.35 ( 1.44 - 74.2 )	10.35 ( 8.35 )	10.25 ( 1.97 )	3.36 ( 1.3 )
METASTASIS	1	14732	2114	14629781	0.6	转移	NEOPLASMS BENIGN, MALIGNANT AND UNSPECIFIED (INCL CYSTS AND POLYPS)	良性、恶性及性质不明的肿瘤（包括囊状和息肉状）	0.47 ( 0.07 - 3.34 )	0.47 ( 0.6 )	0.47 ( 0.09 )	-1.09 ( -3.13 )
NEUROBLASTOMA	1	14732	158	14631737	4.42	神经母细胞瘤	NEOPLASMS BENIGN, MALIGNANT AND UNSPECIFIED (INCL CYSTS AND POLYPS)	良性、恶性及性质不明的肿瘤（包括囊状和息肉状）	6.29 ( 0.88 - 44.91 )	6.29 ( 4.42 )	6.25 ( 1.21 )	2.64 ( 0.59 )
CALCULUS BLADDER	1	14732	353	14631542	1.17	膀胱结石	RENAL AND URINARY DISORDERS	肾脏及泌尿系统疾病	2.81 ( 0.4 - 20.03 )	2.81 ( 1.17 )	2.81 ( 0.54 )	1.49 ( -0.56 )
AMAUROSIS FUGAX	1	14732	400	14631495	0.88	一过性黑朦	EYE DISORDERS	眼器官疾病	2.48 ( 0.35 - 17.67 )	2.48 ( 0.88 )	2.48 ( 0.48 )	1.31 ( -0.74 )
MYELODYSPLASTIC SYNDROME UNCLASSIFIABLE	1	14732	20	14631875	45.41	不可分类骨髓异常增生综合征	NEOPLASMS BENIGN, MALIGNANT AND UNSPECIFIED (INCL CYSTS AND POLYPS)	良性、恶性及性质不明的肿瘤（包括囊状和息肉状）	49.66 ( 6.66 - 370.06 )	49.66 ( 45.41 )	47.34 ( 8.82 )	5.56 ( 3.43 )
MYDRIASIS	1	14732	3488	14628407	1.8	瞳孔散大	EYE DISORDERS	眼器官疾病	0.28 ( 0.04 - 2.02 )	0.28 ( 1.8 )	0.28 ( 0.06 )	-1.81 ( -3.85 )
TIC	1	14732	1227	14630668	0.04	抽动	PSYCHIATRIC DISORDERS	精神病类	0.81 ( 0.11 - 5.75 )	0.81 ( 0.04 )	0.81 ( 0.16 )	-0.3 ( -2.35 )
TOURETTE'S DISORDER	1	14732	199	14631696	3.18	图雷特病变	CONGENITAL, FAMILIAL AND GENETIC DISORDERS	各种先天性家族性遗传性疾病	4.99 ( 0.7 - 35.61 )	4.99 ( 3.18 )	4.97 ( 0.96 )	2.31 ( 0.26 )
VENOUS THROMBOSIS	1	14732	1566	14630329	0.21	静脉血栓形成	VASCULAR DISORDERS	血管与淋巴管类疾病	0.63 ( 0.09 - 4.51 )	0.63 ( 0.21 )	0.63 ( 0.12 )	-0.66 ( -2.7 )
LUPUS-LIKE SYNDROME	1	14732	2837	14629058	1.21	狼疮样综合征	MUSCULOSKELETAL AND CONNECTIVE TISSUE DISORDERS	各种肌肉骨骼及结缔组织疾病	0.35 ( 0.05 - 2.49 )	0.35 ( 1.21 )	0.35 ( 0.07 )	-1.51 ( -3.55 )
MESOTHELIOMA	1	14732	98	14631797	8.15	间皮瘤	NEOPLASMS BENIGN, MALIGNANT AND UNSPECIFIED (INCL CYSTS AND POLYPS)	良性、恶性及性质不明的肿瘤（包括囊状和息肉状）	10.13 ( 1.41 - 72.68 )	10.13 ( 8.15 )	10.04 ( 1.93 )	3.33 ( 1.27 )
ANAL ULCER	1	14732	298	14631597	1.63	肛门溃疡	GASTROINTESTINAL DISORDERS	胃肠系统疾病	3.33 ( 0.47 - 23.74 )	3.33 ( 1.63 )	3.32 ( 0.64 )	1.73 ( -0.31 )
LUNG HYPERINFLATION	1	14732	253	14631642	2.17	肺充气过度	RESPIRATORY, THORACIC AND MEDIASTINAL DISORDERS	呼吸系统、胸及纵隔疾病	3.93 ( 0.55 - 27.98 )	3.93 ( 2.17 )	3.91 ( 0.76 )	1.97 ( -0.08 )
POLYP	1	14732	1426	14630469	0.13	息肉	GENERAL DISORDERS AND ADMINISTRATION SITE CONDITIONS	全身性疾病及给药部位各种反应	0.7 ( 0.1 - 4.95 )	0.7 ( 0.13 )	0.7 ( 0.14 )	-0.52 ( -2.56 )
TONGUE DISCOLOURATION	1	14732	810	14631085	0.04	舌变色	GASTROINTESTINAL DISORDERS	胃肠系统疾病	1.23 ( 0.17 - 8.72 )	1.23 ( 0.04 )	1.23 ( 0.24 )	0.29 ( -1.75 )
POSTMENOPAUSAL HAEMORRHAGE	1	14732	546	14631349	0.37	绝经后出血	REPRODUCTIVE SYSTEM AND BREAST DISORDERS	生殖系统及乳腺疾病	1.82 ( 0.26 - 12.94 )	1.82 ( 0.37 )	1.82 ( 0.35 )	0.86 ( -1.18 )
DIFFUSE LARGE B-CELL LYMPHOMA STAGE IV	1	14732	107	14631788	7.32	弥漫性大 B 细胞淋巴瘤 IV 期	NEOPLASMS BENIGN, MALIGNANT AND UNSPECIFIED (INCL CYSTS AND POLYPS)	良性、恶性及性质不明的肿瘤（包括囊状和息肉状）	9.28 ( 1.3 - 66.51 )	9.28 ( 7.32 )	9.2 ( 1.77 )	3.2 ( 1.14 )
ANAPHYLACTOID SHOCK	1	14732	193	14631702	3.32	类过敏性休克	IMMUNE SYSTEM DISORDERS	免疫系统疾病	5.15 ( 0.72 - 36.72 )	5.15 ( 3.32 )	5.12 ( 0.99 )	2.36 ( 0.31 )
PORTAL SHUNT	1	14732	22	14631873	41.29	门静脉分流	HEPATOBILIARY DISORDERS	肝胆系统疾病	45.15 ( 6.08 - 334.96 )	45.14 ( 41.29 )	43.22 ( 8.08 )	5.43 ( 3.31 )
OSTEITIS	1	14732	837	14631058	0.03	骨炎	MUSCULOSKELETAL AND CONNECTIVE TISSUE DISORDERS	各种肌肉骨骼及结缔组织疾病	1.19 ( 0.17 - 8.43 )	1.19 ( 0.03 )	1.19 ( 0.23 )	0.25 ( -1.8 )
PRODUCT LABEL CONFUSION	1	14732	1513	14630382	0.18	产品标签混淆	INJURY, POISONING AND PROCEDURAL COMPLICATIONS	各类损伤、中毒及操作并发症	0.66 ( 0.09 - 4.66 )	0.66 ( 0.18 )	0.66 ( 0.13 )	-0.61 ( -2.65 )
COMPARTMENT SYNDROME	1	14732	1007	14630888	0	骨筋膜室综合征	MUSCULOSKELETAL AND CONNECTIVE TISSUE DISORDERS	各种肌肉骨骼及结缔组织疾病	0.99 ( 0.14 - 7.01 )	0.99 ( 0 )	0.99 ( 0.19 )	-0.02 ( -2.06 )
SYPHILIS	1	14732	347	14631548	1.21	梅毒	INFECTIONS AND INFESTATIONS	感染及侵染类疾病	2.86 ( 0.4 - 20.38 )	2.86 ( 1.21 )	2.86 ( 0.55 )	1.51 ( -0.53 )
CELLULITIS STREPTOCOCCAL	1	14732	56	14631839	15.51	链球菌性蜂窝织炎	INFECTIONS AND INFESTATIONS	感染及侵染类疾病	17.74 ( 2.45 - 128.13 )	17.73 ( 15.51 )	17.44 ( 3.33 )	4.12 ( 2.05 )
TOXIC SHOCK SYNDROME	1	14732	209	14631686	2.95	中毒性休克综合征	INFECTIONS AND INFESTATIONS	感染及侵染类疾病	4.75 ( 0.67 - 33.9 )	4.75 ( 2.95 )	4.73 ( 0.91 )	2.24 ( 0.19 )
EYE DISCHARGE	1	14732	2155	14629740	0.63	眼分泌物	EYE DISORDERS	眼器官疾病	0.46 ( 0.06 - 3.27 )	0.46 ( 0.63 )	0.46 ( 0.09 )	-1.12 ( -3.16 )
INTERNATIONAL NORMALISED RATIO	1	14732	78	14631817	10.67	国际标准化比率	INVESTIGATIONS	各类检查	12.73 ( 1.77 - 91.54 )	12.73 ( 10.67 )	12.58 ( 2.42 )	3.65 ( 1.59 )
RESPIRATORY TRACT OEDEMA	1	14732	265	14631630	2.01	呼吸道水肿	RESPIRATORY, THORACIC AND MEDIASTINAL DISORDERS	呼吸系统、胸及纵隔疾病	3.75 ( 0.53 - 26.71 )	3.75 ( 2.01 )	3.74 ( 0.72 )	1.9 ( -0.15 )
INFECTIVE GLOSSITIS	1	14732	26	14631869	34.88	感染性舌炎	INFECTIONS AND INFESTATIONS	感染及侵染类疾病	38.2 ( 5.18 - 281.53 )	38.2 ( 34.88 )	36.82 ( 6.92 )	5.2 ( 3.09 )
BLOOD PRESSURE INADEQUATELY CONTROLLED	1	14732	1529	14630366	0.19	血压控制不佳	VASCULAR DISORDERS	血管与淋巴管类疾病	0.65 ( 0.09 - 4.61 )	0.65 ( 0.19 )	0.65 ( 0.13 )	-0.62 ( -2.66 )
INTRA-ABDOMINAL PRESSURE INCREASED	1	14732	29	14631866	31.2	腹腔内压力增加	INVESTIGATIONS	各类检查	34.25 ( 4.66 - 251.44 )	34.25 ( 31.2 )	33.14 ( 6.25 )	5.05 ( 2.95 )
GASTROENTERITIS NOROVIRUS	1	14732	460	14631435	0.62	诺如病毒性胃肠炎	INFECTIONS AND INFESTATIONS	感染及侵染类疾病	2.16 ( 0.3 - 15.36 )	2.16 ( 0.62 )	2.16 ( 0.42 )	1.11 ( -0.94 )
AURICULAR SWELLING	1	14732	138	14631757	5.3	耳肿胀	EAR AND LABYRINTH DISORDERS	耳及迷路类疾病	7.2 ( 1.01 - 51.46 )	7.2 ( 5.3 )	7.15 ( 1.38 )	2.84 ( 0.78 )
ENERGY INCREASED	1	14732	704	14631191	0.12	精力增加	GENERAL DISORDERS AND ADMINISTRATION SITE CONDITIONS	全身性疾病及给药部位各种反应	1.41 ( 0.2 - 10.03 )	1.41 ( 0.12 )	1.41 ( 0.27 )	0.5 ( -1.55 )
PHLEBITIS	1	14732	1850	14630045	0.4	静脉炎	VASCULAR DISORDERS	血管与淋巴管类疾病	0.54 ( 0.08 - 3.81 )	0.54 ( 0.4 )	0.54 ( 0.1 )	-0.9 ( -2.94 )
PARESIS	1	14732	1064	14630831	0	轻瘫	NERVOUS SYSTEM DISORDERS	各类神经系统疾病	0.93 ( 0.13 - 6.63 )	0.93 ( 0 )	0.93 ( 0.18 )	-0.1 ( -2.14 )
POLYHYDRAMNIOS	1	14732	313	14631582	1.48	羊水过多	PREGNANCY, PUERPERIUM AND PERINATAL CONDITIONS	妊娠期、产褥期及围产期状况	3.17 ( 0.45 - 22.6 )	3.17 ( 1.48 )	3.17 ( 0.61 )	1.66 ( -0.38 )
LYMPH NODE PAIN	1	14732	383	14631512	0.98	淋巴结疼痛	BLOOD AND LYMPHATIC SYSTEM DISORDERS	血液及淋巴系统疾病	2.59 ( 0.36 - 18.46 )	2.59 ( 0.98 )	2.59 ( 0.5 )	1.37 ( -0.67 )
PNEUMONIA ADENOVIRAL	1	14732	52	14631843	16.83	腺病毒性肺炎	INFECTIONS AND INFESTATIONS	感染及侵染类疾病	19.1 ( 2.64 - 138.17 )	19.1 ( 16.83 )	18.76 ( 3.58 )	4.23 ( 2.15 )
CORONARY ARTERY STENOSIS	1	14732	2614	14629281	1.01	冠状动脉狭窄	CARDIAC DISORDERS	心脏器官疾病	0.38 ( 0.05 - 2.7 )	0.38 ( 1.01 )	0.38 ( 0.07 )	-1.4 ( -3.44 )
CHOLESTASIS OF PREGNANCY	1	14732	111	14631784	7	妊娠期胆汁淤积	HEPATOBILIARY DISORDERS	肝胆系统疾病	8.95 ( 1.25 - 64.09 )	8.95 ( 7 )	8.88 ( 1.71 )	3.15 ( 1.09 )
THYROID DYSFUNCTION IN PREGNANCY	1	14732	3	14631892	246.79	孕期甲状腺功能不全	ENDOCRINE DISORDERS	内分泌系统疾病	331.07 ( 34.43 - 3183.05 )	331.05 ( 246.79 )	248.53 ( 37.41 )	7.96 ( 5.54 )
TOOTH DISCOLOURATION	1	14732	495	14631400	0.5	牙齿变色	GASTROINTESTINAL DISORDERS	胃肠系统疾病	2.01 ( 0.28 - 14.27 )	2.01 ( 0.5 )	2 ( 0.39 )	1 ( -1.04 )
PERFORATED ULCER	1	14732	198	14631697	3.2	穿孔性溃疡	GENERAL DISORDERS AND ADMINISTRATION SITE CONDITIONS	全身性疾病及给药部位各种反应	5.02 ( 0.7 - 35.79 )	5.02 ( 3.2 )	5 ( 0.97 )	2.32 ( 0.27 )
CERVICAL DYSPLASIA	1	14732	875	14631020	0.02	宫颈细胞化生不良	REPRODUCTIVE SYSTEM AND BREAST DISORDERS	生殖系统及乳腺疾病	1.14 ( 0.16 - 8.07 )	1.14 ( 0.02 )	1.13 ( 0.22 )	0.18 ( -1.86 )
PAPILLOMA VIRAL INFECTION	1	14732	519	14631376	0.44	乳头瘤病毒感染	INFECTIONS AND INFESTATIONS	感染及侵染类疾病	1.91 ( 0.27 - 13.61 )	1.91 ( 0.44 )	1.91 ( 0.37 )	0.93 ( -1.11 )
SMEAR SITE UNSPECIFIED ABNORMAL	1	14732	6	14631889	140.17	未指明部位的涂片检查异常	INVESTIGATIONS	各类检查	165.53 ( 19.93 - 1375.1 )	165.52 ( 140.17 )	142.02 ( 24.16 )	7.15 ( 4.87 )
SQUAMOUS CELL CARCINOMA OF THE ORAL CAVITY	1	14732	171	14631724	3.96	口腔鳞状细胞癌	NEOPLASMS BENIGN, MALIGNANT AND UNSPECIFIED (INCL CYSTS AND POLYPS)	良性、恶性及性质不明的肿瘤（包括囊状和息肉状）	5.81 ( 0.81 - 41.47 )	5.81 ( 3.96 )	5.78 ( 1.12 )	2.53 ( 0.48 )
CHALAZION	1	14732	180	14631715	3.68	睑板腺囊肿	EYE DISORDERS	眼器官疾病	5.52 ( 0.77 - 39.39 )	5.52 ( 3.68 )	5.49 ( 1.06 )	2.46 ( 0.41 )
CONGENITAL MEGACOLON	1	14732	29	14631866	31.2	先天性巨结肠	CONGENITAL, FAMILIAL AND GENETIC DISORDERS	各种先天性家族性遗传性疾病	34.25 ( 4.66 - 251.44 )	34.25 ( 31.2 )	33.14 ( 6.25 )	5.05 ( 2.95 )
DERMAL CYST	1	14732	593	14631302	0.27	真皮囊肿	SKIN AND SUBCUTANEOUS TISSUE DISORDERS	皮肤及皮下组织类疾病	1.67 ( 0.24 - 11.91 )	1.67 ( 0.27 )	1.67 ( 0.32 )	0.74 ( -1.3 )
CARDIAC FAILURE CHRONIC	1	14732	2058	14629837	0.55	慢性心力衰竭	CARDIAC DISORDERS	心脏器官疾病	0.48 ( 0.07 - 3.43 )	0.48 ( 0.55 )	0.48 ( 0.09 )	-1.05 ( -3.09 )
MAST CELL ACTIVATION SYNDROME	1	14732	205	14631690	3.04	肥大细胞活化综合征	BLOOD AND LYMPHATIC SYSTEM DISORDERS	血液及淋巴系统疾病	4.84 ( 0.68 - 34.56 )	4.84 ( 3.04 )	4.83 ( 0.93 )	2.27 ( 0.22 )
PERITONEAL ABSCESS	1	14732	81	14631814	10.22	腹膜脓肿	INFECTIONS AND INFESTATIONS	感染及侵染类疾病	12.26 ( 1.71 - 88.11 )	12.26 ( 10.22 )	12.12 ( 2.33 )	3.6 ( 1.53 )
HUNGER	1	14732	1116	14630779	0.01	饥饿感	GENERAL DISORDERS AND ADMINISTRATION SITE CONDITIONS	全身性疾病及给药部位各种反应	0.89 ( 0.13 - 6.32 )	0.89 ( 0.01 )	0.89 ( 0.17 )	-0.17 ( -2.21 )
ENTEROVESICAL FISTULA	1	14732	302	14631593	1.59	肠膀胱瘘	GASTROINTESTINAL DISORDERS	胃肠系统疾病	3.29 ( 0.46 - 23.42 )	3.29 ( 1.59 )	3.28 ( 0.63 )	1.71 ( -0.33 )
ASPIRATION BONE MARROW ABNORMAL	1	14732	49	14631846	17.95	骨髓穿刺异常	INVESTIGATIONS	各类检查	20.27 ( 2.8 - 146.8 )	20.27 ( 17.95 )	19.88 ( 3.79 )	4.31 ( 2.23 )
MUSCLE ENZYME INCREASED	1	14732	130	14631765	5.73	肌酶升高	INVESTIGATIONS	各类检查	7.64 ( 1.07 - 54.65 )	7.64 ( 5.73 )	7.59 ( 1.46 )	2.92 ( 0.87 )
SYSTEMIC INFECTION	1	14732	1019	14630876	0	全身感染	INFECTIONS AND INFESTATIONS	感染及侵染类疾病	0.97 ( 0.14 - 6.93 )	0.97 ( 0 )	0.97 ( 0.19 )	-0.04 ( -2.08 )
APPLICATION SITE EXFOLIATION	1	14732	276	14631619	1.87	外用药部位角质层剥脱	GENERAL DISORDERS AND ADMINISTRATION SITE CONDITIONS	全身性疾病及给药部位各种反应	3.6 ( 0.51 - 25.64 )	3.6 ( 1.87 )	3.59 ( 0.69 )	1.84 ( -0.2 )
GUILLAIN-BARRE SYNDROME	1	14732	1890	14630005	0.43	格林巴利综合征	NERVOUS SYSTEM DISORDERS	各类神经系统疾病	0.53 ( 0.07 - 3.73 )	0.53 ( 0.43 )	0.53 ( 0.1 )	-0.93 ( -2.97 )
BLADDER TRANSITIONAL CELL CARCINOMA	1	14732	517	14631378	0.44	膀胱移行细胞癌	NEOPLASMS BENIGN, MALIGNANT AND UNSPECIFIED (INCL CYSTS AND POLYPS)	良性、恶性及性质不明的肿瘤（包括囊状和息肉状）	1.92 ( 0.27 - 13.66 )	1.92 ( 0.44 )	1.92 ( 0.37 )	0.94 ( -1.1 )
ISCHAEMIC CARDIOMYOPATHY	1	14732	1482	14630413	0.16	缺血性心肌病	CARDIAC DISORDERS	心脏器官疾病	0.67 ( 0.09 - 4.76 )	0.67 ( 0.16 )	0.67 ( 0.13 )	-0.58 ( -2.62 )
BLOOD CHOLESTEROL ABNORMAL	1	14732	637	14631258	0.2	血胆固醇异常	INVESTIGATIONS	各类检查	1.56 ( 0.22 - 11.09 )	1.56 ( 0.2 )	1.56 ( 0.3 )	0.64 ( -1.4 )
AXILLARY MASS	1	14732	173	14631722	3.89	腋窝肿块	MUSCULOSKELETAL AND CONNECTIVE TISSUE DISORDERS	各种肌肉骨骼及结缔组织疾病	5.74 ( 0.8 - 40.99 )	5.74 ( 3.89 )	5.71 ( 1.1 )	2.51 ( 0.46 )
CHEST X-RAY ABNORMAL	1	14732	1142	14630753	0.02	胸部 X 线检查异常	INVESTIGATIONS	各类检查	0.87 ( 0.12 - 6.18 )	0.87 ( 0.02 )	0.87 ( 0.17 )	-0.2 ( -2.24 )
ALVEOLAR LUNG DISEASE	1	14732	86	14631809	9.52	肺泡肺疾病	RESPIRATORY, THORACIC AND MEDIASTINAL DISORDERS	呼吸系统、胸及纵隔疾病	11.55 ( 1.61 - 82.93 )	11.55 ( 9.52 )	11.43 ( 2.2 )	3.51 ( 1.45 )
LOWER RESPIRATORY TRACT INFLAMMATION	1	14732	73	14631822	11.52	下呼吸道炎症	RESPIRATORY, THORACIC AND MEDIASTINAL DISORDERS	呼吸系统、胸及纵隔疾病	13.61 ( 1.89 - 97.9 )	13.6 ( 11.52 )	13.43 ( 2.58 )	3.75 ( 1.68 )
PULMONARY GRANULOMA	1	14732	436	14631459	0.72	肺肉芽肿	RESPIRATORY, THORACIC AND MEDIASTINAL DISORDERS	呼吸系统、胸及纵隔疾病	2.28 ( 0.32 - 16.21 )	2.28 ( 0.72 )	2.27 ( 0.44 )	1.19 ( -0.86 )
SNORING	1	14732	1062	14630833	0	打鼾	RESPIRATORY, THORACIC AND MEDIASTINAL DISORDERS	呼吸系统、胸及纵隔疾病	0.94 ( 0.13 - 6.65 )	0.94 ( 0 )	0.94 ( 0.18 )	-0.1 ( -2.14 )
TRACHEOMALACIA	1	14732	108	14631787	7.24	气管软化	RESPIRATORY, THORACIC AND MEDIASTINAL DISORDERS	呼吸系统、胸及纵隔疾病	9.2 ( 1.28 - 65.89 )	9.2 ( 7.24 )	9.12 ( 1.76 )	3.19 ( 1.13 )
ARTERIAL DISORDER	1	14732	474	14631421	0.57	动脉性疾病	VASCULAR DISORDERS	血管与淋巴管类疾病	2.1 ( 0.29 - 14.91 )	2.1 ( 0.57 )	2.09 ( 0.41 )	1.07 ( -0.98 )
CHRONIC HEPATITIS	1	14732	307	14631588	1.54	慢性肝炎	HEPATOBILIARY DISORDERS	肝胆系统疾病	3.24 ( 0.45 - 23.04 )	3.23 ( 1.54 )	3.23 ( 0.62 )	1.69 ( -0.36 )
ENTEROCOLITIS BACTERIAL	1	14732	168	14631727	4.06	细菌性小肠结肠炎	INFECTIONS AND INFESTATIONS	感染及侵染类疾病	5.91 ( 0.83 - 42.22 )	5.91 ( 4.06 )	5.88 ( 1.14 )	2.56 ( 0.5 )
STAPHYLOCOCCAL ABSCESS	1	14732	284	14631611	1.78	葡萄球菌脓肿	INFECTIONS AND INFESTATIONS	感染及侵染类疾病	3.5 ( 0.49 - 24.91 )	3.5 ( 1.78 )	3.49 ( 0.67 )	1.8 ( -0.25 )
OTITIS EXTERNA	1	14732	453	14631442	0.65	外耳炎	INFECTIONS AND INFESTATIONS	感染及侵染类疾病	2.19 ( 0.31 - 15.6 )	2.19 ( 0.65 )	2.19 ( 0.42 )	1.13 ( -0.91 )
APPENDICITIS PERFORATED	1	14732	706	14631189	0.12	穿孔性阑尾炎	INFECTIONS AND INFESTATIONS	感染及侵染类疾病	1.41 ( 0.2 - 10 )	1.41 ( 0.12 )	1.41 ( 0.27 )	0.49 ( -1.55 )
SCROTAL ABSCESS	1	14732	139	14631756	5.25	阴囊脓肿	INFECTIONS AND INFESTATIONS	感染及侵染类疾病	7.15 ( 1 - 51.09 )	7.14 ( 5.25 )	7.1 ( 1.37 )	2.83 ( 0.77 )
HYPERTENSIVE NEPHROPATHY	1	14732	262	14631633	2.05	高血压肾病	RENAL AND URINARY DISORDERS	肾脏及泌尿系统疾病	3.79 ( 0.53 - 27.01 )	3.79 ( 2.05 )	3.78 ( 0.73 )	1.92 ( -0.13 )
PSYCHOTIC DISORDER	1	14732	9783	14622112	7.96	精神病性障碍	PSYCHIATRIC DISORDERS	精神病类	0.1 ( 0.01 - 0.72 )	0.1 ( 7.96 )	0.1 ( 0.02 )	-3.3 ( -5.34 )
ACQUIRED GENE MUTATION	1	14732	213	14631682	2.86	获得性基因突变	CONGENITAL, FAMILIAL AND GENETIC DISORDERS	各种先天性家族性遗传性疾病	4.66 ( 0.65 - 33.26 )	4.66 ( 2.86 )	4.65 ( 0.9 )	2.22 ( 0.17 )
GASTROENTERITIS CLOSTRIDIAL	1	14732	187	14631708	3.48	梭菌性胃肠炎	INFECTIONS AND INFESTATIONS	感染及侵染类疾病	5.31 ( 0.74 - 37.91 )	5.31 ( 3.48 )	5.29 ( 1.02 )	2.4 ( 0.35 )
INCARCERATED INGUINAL HERNIA	1	14732	66	14631829	12.92	腹股沟嵌顿疝	GASTROINTESTINAL DISORDERS	胃肠系统疾病	15.05 ( 2.09 - 108.43 )	15.05 ( 12.92 )	14.84 ( 2.84 )	3.89 ( 1.82 )
DIABETIC COMPLICATION	1	14732	336	14631559	1.29	糖尿病并发症	METABOLISM AND NUTRITION DISORDERS	代谢及营养类疾病	2.96 ( 0.42 - 21.05 )	2.96 ( 1.29 )	2.95 ( 0.57 )	1.56 ( -0.49 )
PNEUMONIA LEGIONELLA	1	14732	560	14631335	0.34	军团菌性肺炎	INFECTIONS AND INFESTATIONS	感染及侵染类疾病	1.77 ( 0.25 - 12.61 )	1.77 ( 0.34 )	1.77 ( 0.34 )	0.83 ( -1.22 )
ANAEMIA MACROCYTIC	1	14732	928	14630967	0	巨红细胞性贫血	BLOOD AND LYMPHATIC SYSTEM DISORDERS	血液及淋巴系统疾病	1.07 ( 0.15 - 7.61 )	1.07 ( 0 )	1.07 ( 0.21 )	0.1 ( -1.94 )
VIRAL DIARRHOEA	1	14732	91	14631804	8.91	病毒性腹泻	INFECTIONS AND INFESTATIONS	感染及侵染类疾病	10.91 ( 1.52 - 78.33 )	10.91 ( 8.91 )	10.81 ( 2.08 )	3.43 ( 1.37 )
THROMBOTIC CEREBRAL INFARCTION	1	14732	232	14631663	2.5	血栓性脑梗死	NERVOUS SYSTEM DISORDERS	各类神经系统疾病	4.28 ( 0.6 - 30.52 )	4.28 ( 2.5 )	4.27 ( 0.82 )	2.09 ( 0.04 )
OCCUPATIONAL EXPOSURE TO DUST	1	14732	8	14631887	108.58	职业性暴露于灰尘	INJURY, POISONING AND PROCEDURAL COMPLICATIONS	各类损伤、中毒及操作并发症	124.15 ( 15.53 - 992.72 )	124.14 ( 108.58 )	110.46 ( 19.4 )	6.79 ( 4.55 )
HEAD BANGING	1	14732	120	14631775	6.34	撞头	PSYCHIATRIC DISORDERS	精神病类	8.28 ( 1.16 - 59.24 )	8.28 ( 6.34 )	8.22 ( 1.58 )	3.04 ( 0.98 )
ACCIDENT AT WORK	1	14732	336	14631559	1.29	工作场所意外事故	INJURY, POISONING AND PROCEDURAL COMPLICATIONS	各类损伤、中毒及操作并发症	2.96 ( 0.42 - 21.05 )	2.96 ( 1.29 )	2.95 ( 0.57 )	1.56 ( -0.49 )
URTICARIA THERMAL	1	14732	25	14631870	36.3	热性荨麻疹	SKIN AND SUBCUTANEOUS TISSUE DISORDERS	皮肤及皮下组织类疾病	39.73 ( 5.38 - 293.23 )	39.73 ( 36.3 )	38.24 ( 7.18 )	5.26 ( 3.14 )
MECHANICAL URTICARIA	1	14732	124	14631771	6.09	机械性荨麻疹	SKIN AND SUBCUTANEOUS TISSUE DISORDERS	皮肤及皮下组织类疾病	8.01 ( 1.12 - 57.32 )	8.01 ( 6.09 )	7.95 ( 1.53 )	2.99 ( 0.93 )
MANIA	1	14732	4315	14627580	2.58	躁狂	PSYCHIATRIC DISORDERS	精神病类	0.23 ( 0.03 - 1.63 )	0.23 ( 2.58 )	0.23 ( 0.04 )	-2.12 ( -4.16 )
CHRONIC SPONTANEOUS URTICARIA	1	14732	273	14631622	1.91	慢性自发性荨麻疹	SKIN AND SUBCUTANEOUS TISSUE DISORDERS	皮肤及皮下组织类疾病	3.64 ( 0.51 - 25.92 )	3.64 ( 1.91 )	3.63 ( 0.7 )	1.86 ( -0.19 )
ALVEOLITIS	1	14732	706	14631189	0.12	肺泡炎	RESPIRATORY, THORACIC AND MEDIASTINAL DISORDERS	呼吸系统、胸及纵隔疾病	1.41 ( 0.2 - 10 )	1.41 ( 0.12 )	1.41 ( 0.27 )	0.49 ( -1.55 )
ABORTION INDUCED	1	14732	3433	14628462	1.75	人工流产	SURGICAL AND MEDICAL PROCEDURES	各种手术及医疗操作	0.29 ( 0.04 - 2.05 )	0.29 ( 1.75 )	0.29 ( 0.06 )	-1.79 ( -3.83 )
FACIAL PAIN	1	14732	1765	14630130	0.34	面痛	GENERAL DISORDERS AND ADMINISTRATION SITE CONDITIONS	全身性疾病及给药部位各种反应	0.56 ( 0.08 - 4 )	0.56 ( 0.34 )	0.56 ( 0.11 )	-0.83 ( -2.87 )
INTERVERTEBRAL DISCITIS	1	14732	815	14631080	0.04	椎间盘炎	INFECTIONS AND INFESTATIONS	感染及侵染类疾病	1.22 ( 0.17 - 8.66 )	1.22 ( 0.04 )	1.22 ( 0.24 )	0.28 ( -1.76 )
VENOOCCLUSIVE DISEASE	1	14732	771	14631124	0.06	静脉闭塞性疾病	VASCULAR DISORDERS	血管与淋巴管类疾病	1.29 ( 0.18 - 9.16 )	1.29 ( 0.06 )	1.29 ( 0.25 )	0.36 ( -1.68 )
CYSTADENOCARCINOMA OVARY	1	14732	1	14631894	495.57	卵巢囊腺癌	NEOPLASMS BENIGN, MALIGNANT AND UNSPECIFIED (INCL CYSTS AND POLYPS)	良性、恶性及性质不明的肿瘤（包括囊状和息肉状）	993.2 ( 62.12 - 15880.43 )	993.14 ( 495.57 )	497.07 ( 48.88 )	8.96 ( 6.32 )
GASTROINTESTINAL PAIN	1	14732	1729	14630166	0.32	胃肠痛	GASTROINTESTINAL DISORDERS	胃肠系统疾病	0.57 ( 0.08 - 4.08 )	0.57 ( 0.32 )	0.57 ( 0.11 )	-0.8 ( -2.84 )
THYROID CANCER	1	14732	2490	14629405	0.91	甲状腺癌	NEOPLASMS BENIGN, MALIGNANT AND UNSPECIFIED (INCL CYSTS AND POLYPS)	良性、恶性及性质不明的肿瘤（包括囊状和息肉状）	0.4 ( 0.06 - 2.83 )	0.4 ( 0.91 )	0.4 ( 0.08 )	-1.33 ( -3.37 )
CAROTID ARTERY PERFORATION	1	14732	12	14631883	74.56	颈动脉穿孔	NERVOUS SYSTEM DISORDERS	各类神经系统疾病	82.77 ( 10.76 - 636.59 )	82.76 ( 74.56 )	76.47 ( 13.87 )	6.26 ( 4.08 )
TONSILLAR ULCER	1	14732	32	14631863	28.19	扁桃体溃疡	RESPIRATORY, THORACIC AND MEDIASTINAL DISORDERS	呼吸系统、胸及纵隔疾病	31.04 ( 4.24 - 227.16 )	31.04 ( 28.19 )	30.13 ( 5.7 )	4.91 ( 2.81 )
UPPER AIRWAY OBSTRUCTION	1	14732	326	14631569	1.37	上气道阻塞	RESPIRATORY, THORACIC AND MEDIASTINAL DISORDERS	呼吸系统、胸及纵隔疾病	3.05 ( 0.43 - 21.7 )	3.05 ( 1.37 )	3.04 ( 0.59 )	1.6 ( -0.44 )
ANAEMIA VITAMIN B12 DEFICIENCY	1	14732	210	14631685	2.93	维生素 B12 缺乏性贫血	BLOOD AND LYMPHATIC SYSTEM DISORDERS	血液及淋巴系统疾病	4.73 ( 0.66 - 33.74 )	4.73 ( 2.93 )	4.71 ( 0.91 )	2.24 ( 0.19 )
ANAL FISSURE HAEMORRHAGE	1	14732	32	14631863	28.19	肛裂出血	GASTROINTESTINAL DISORDERS	胃肠系统疾病	31.04 ( 4.24 - 227.16 )	31.04 ( 28.19 )	30.13 ( 5.7 )	4.91 ( 2.81 )
ANAL FISTULA	1	14732	1576	14630319	0.22	肛瘘	GASTROINTESTINAL DISORDERS	胃肠系统疾病	0.63 ( 0.09 - 4.48 )	0.63 ( 0.22 )	0.63 ( 0.12 )	-0.67 ( -2.71 )
HYPERINSULINISM	1	14732	39	14631856	22.92	胰岛功能亢进	METABOLISM AND NUTRITION DISORDERS	代谢及营养类疾病	25.47 ( 3.5 - 185.38 )	25.47 ( 22.92 )	24.85 ( 4.72 )	4.64 ( 2.55 )
RAYNAUD'S PHENOMENON	1	14732	1557	14630338	0.21	雷诺现象	VASCULAR DISORDERS	血管与淋巴管类疾病	0.64 ( 0.09 - 4.53 )	0.64 ( 0.21 )	0.64 ( 0.12 )	-0.65 ( -2.69 )
NEPHROPATHY	1	14732	1975	14629920	0.49	肾病	RENAL AND URINARY DISORDERS	肾脏及泌尿系统疾病	0.5 ( 0.07 - 3.57 )	0.5 ( 0.49 )	0.5 ( 0.1 )	-0.99 ( -3.03 )
APHONIA	1	14732	1979	14629916	0.49	失声	RESPIRATORY, THORACIC AND MEDIASTINAL DISORDERS	呼吸系统、胸及纵隔疾病	0.5 ( 0.07 - 3.56 )	0.5 ( 0.49 )	0.5 ( 0.1 )	-0.99 ( -3.04 )
LUNG ADENOCARCINOMA STAGE II	1	14732	21	14631874	43.25	肺腺癌 II 期	NEOPLASMS BENIGN, MALIGNANT AND UNSPECIFIED (INCL CYSTS AND POLYPS)	良性、恶性及性质不明的肿瘤（包括囊状和息肉状）	47.3 ( 6.36 - 351.64 )	47.29 ( 43.25 )	45.19 ( 8.43 )	5.5 ( 3.37 )
RECTOSIGMOID CANCER	1	14732	99	14631796	8.05	直肠乙状结肠癌	NEOPLASMS BENIGN, MALIGNANT AND UNSPECIFIED (INCL CYSTS AND POLYPS)	良性、恶性及性质不明的肿瘤（包括囊状和息肉状）	10.03 ( 1.4 - 71.93 )	10.03 ( 8.05 )	9.94 ( 1.91 )	3.31 ( 1.25 )
SUDDEN CARDIAC DEATH	1	14732	1311	14630584	0.08	心源性猝死	GENERAL DISORDERS AND ADMINISTRATION SITE CONDITIONS	全身性疾病及给药部位各种反应	0.76 ( 0.11 - 5.38 )	0.76 ( 0.08 )	0.76 ( 0.15 )	-0.4 ( -2.44 )
MYOCLONUS	1	14732	4503	14627392	2.75	肌阵挛	NERVOUS SYSTEM DISORDERS	各类神经系统疾病	0.22 ( 0.03 - 1.57 )	0.22 ( 2.75 )	0.22 ( 0.04 )	-2.18 ( -4.22 )
VAGINAL DISCHARGE	1	14732	1236	14630659	0.05	阴道分泌物	REPRODUCTIVE SYSTEM AND BREAST DISORDERS	生殖系统及乳腺疾病	0.8 ( 0.11 - 5.71 )	0.8 ( 0.05 )	0.8 ( 0.16 )	-0.32 ( -2.36 )
MENSTRUATION IRREGULAR	1	14732	2414	14629481	0.84	月经不规律	REPRODUCTIVE SYSTEM AND BREAST DISORDERS	生殖系统及乳腺疾病	0.41 ( 0.06 - 2.92 )	0.41 ( 0.84 )	0.41 ( 0.08 )	-1.28 ( -3.32 )
RETINAL DISORDER	1	14732	672	14631223	0.15	视网膜疾病	EYE DISORDERS	眼器官疾病	1.48 ( 0.21 - 10.51 )	1.48 ( 0.15 )	1.48 ( 0.29 )	0.56 ( -1.48 )
INGUINAL HERNIA	1	14732	1637	14630258	0.25	腹股沟疝	GASTROINTESTINAL DISORDERS	胃肠系统疾病	0.61 ( 0.09 - 4.31 )	0.61 ( 0.25 )	0.61 ( 0.12 )	-0.72 ( -2.76 )
BIOPSY LUNG ABNORMAL	1	14732	28	14631867	32.34	肺活检异常	INVESTIGATIONS	各类检查	35.47 ( 4.83 - 260.73 )	35.47 ( 32.34 )	34.28 ( 6.46 )	5.1 ( 2.99 )
COMPUTERISED TOMOGRAM THORAX ABNORMAL	1	14732	265	14631630	2.01	胸部计算机断层成像异常	INVESTIGATIONS	各类检查	3.75 ( 0.53 - 26.71 )	3.75 ( 2.01 )	3.74 ( 0.72 )	1.9 ( -0.15 )
FUNGAL TEST POSITIVE	1	14732	119	14631776	6.41	真菌检测阳性	INVESTIGATIONS	各类检查	8.35 ( 1.17 - 59.75 )	8.35 ( 6.41 )	8.28 ( 1.6 )	3.05 ( 0.99 )
IDIOPATHIC INTERSTITIAL PNEUMONIA	1	14732	98	14631797	8.15	特发性间质性肺炎	RESPIRATORY, THORACIC AND MEDIASTINAL DISORDERS	呼吸系统、胸及纵隔疾病	10.13 ( 1.41 - 72.68 )	10.13 ( 8.15 )	10.04 ( 1.93 )	3.33 ( 1.27 )
DISINHIBITION	1	14732	504	14631391	0.48	抑制解除	PSYCHIATRIC DISORDERS	精神病类	1.97 ( 0.28 - 14.02 )	1.97 ( 0.48 )	1.97 ( 0.38 )	0.98 ( -1.07 )
BREECH PRESENTATION	1	14732	414	14631481	0.81	臀先露	PREGNANCY, PUERPERIUM AND PERINATAL CONDITIONS	妊娠期、产褥期及围产期状况	2.4 ( 0.34 - 17.07 )	2.4 ( 0.81 )	2.4 ( 0.46 )	1.26 ( -0.78 )
GROWTH HORMONE DEFICIENCY	1	14732	114	14631781	6.77	生长激素缺乏症	ENDOCRINE DISORDERS	内分泌系统疾病	8.71 ( 1.22 - 62.39 )	8.71 ( 6.77 )	8.64 ( 1.66 )	3.11 ( 1.05 )
MENINGOCOCCAL SEPSIS	1	14732	61	14631834	14.11	脑膜炎球菌性脓毒症	INFECTIONS AND INFESTATIONS	感染及侵染类疾病	16.28 ( 2.26 - 117.46 )	16.28 ( 14.11 )	16.03 ( 3.07 )	4 ( 1.93 )
DECUBITUS ULCER	1	14732	2345	14629550	0.78	褥疮溃疡	SKIN AND SUBCUTANEOUS TISSUE DISORDERS	皮肤及皮下组织类疾病	0.42 ( 0.06 - 3.01 )	0.42 ( 0.78 )	0.42 ( 0.08 )	-1.24 ( -3.28 )
DRY EYE	1	14732	11243	14620652	9.42	干眼	EYE DISORDERS	眼器官疾病	0.09 ( 0.01 - 0.63 )	0.09 ( 9.42 )	0.09 ( 0.02 )	-3.5 ( -5.54 )
DRY MOUTH	1	14732	12666	14619229	10.84	口干	GASTROINTESTINAL DISORDERS	胃肠系统疾病	0.08 ( 0.01 - 0.56 )	0.08 ( 10.84 )	0.08 ( 0.02 )	-3.67 ( -5.71 )
RHONCHI	1	14732	505	14631390	0.47	干性啰音	RESPIRATORY, THORACIC AND MEDIASTINAL DISORDERS	呼吸系统、胸及纵隔疾病	1.97 ( 0.28 - 13.99 )	1.97 ( 0.47 )	1.96 ( 0.38 )	0.97 ( -1.07 )
SKIN ATROPHY	1	14732	1028	14630867	0	皮肤萎缩	SKIN AND SUBCUTANEOUS TISSUE DISORDERS	皮肤及皮下组织类疾病	0.97 ( 0.14 - 6.87 )	0.97 ( 0 )	0.97 ( 0.19 )	-0.05 ( -2.09 )
SPINAL DEFORMITY	1	14732	316	14631579	1.46	脊柱畸形	MUSCULOSKELETAL AND CONNECTIVE TISSUE DISORDERS	各种肌肉骨骼及结缔组织疾病	3.14 ( 0.44 - 22.38 )	3.14 ( 1.46 )	3.14 ( 0.61 )	1.65 ( -0.4 )
SPINAL OPERATION	1	14732	1522	14630373	0.18	脊椎手术	SURGICAL AND MEDICAL PROCEDURES	各种手术及医疗操作	0.65 ( 0.09 - 4.64 )	0.65 ( 0.18 )	0.65 ( 0.13 )	-0.62 ( -2.66 )
VARICOSE ULCERATION	1	14732	66	14631829	12.92	曲张静脉溃疡	VASCULAR DISORDERS	血管与淋巴管类疾病	15.05 ( 2.09 - 108.43 )	15.05 ( 12.92 )	14.84 ( 2.84 )	3.89 ( 1.82 )
BLOOD PRESSURE DIASTOLIC INCREASED	1	14732	805	14631090	0.04	舒张压升高	INVESTIGATIONS	各类检查	1.23 ( 0.17 - 8.77 )	1.23 ( 0.04 )	1.23 ( 0.24 )	0.3 ( -1.74 )
RHEUMATIC DISORDER	1	14732	450	14631445	0.66	风湿病	MUSCULOSKELETAL AND CONNECTIVE TISSUE DISORDERS	各种肌肉骨骼及结缔组织疾病	2.21 ( 0.31 - 15.7 )	2.21 ( 0.66 )	2.2 ( 0.43 )	1.14 ( -0.9 )
ABNORMAL LOSS OF WEIGHT	1	14732	1205	14630690	0.04	体重异常下降	METABOLISM AND NUTRITION DISORDERS	代谢及营养类疾病	0.82 ( 0.12 - 5.86 )	0.82 ( 0.04 )	0.82 ( 0.16 )	-0.28 ( -2.32 )
BOWEN'S DISEASE	1	14732	514	14631381	0.45	鲍温病	NEOPLASMS BENIGN, MALIGNANT AND UNSPECIFIED (INCL CYSTS AND POLYPS)	良性、恶性及性质不明的肿瘤（包括囊状和息肉状）	1.93 ( 0.27 - 13.74 )	1.93 ( 0.45 )	1.93 ( 0.37 )	0.95 ( -1.1 )
POOR PERIPHERAL CIRCULATION	1	14732	760	14631135	0.07	外周循环不良	VASCULAR DISORDERS	血管与淋巴管类疾病	1.31 ( 0.18 - 9.29 )	1.31 ( 0.07 )	1.31 ( 0.25 )	0.39 ( -1.66 )
PERIPHERAL ARTERY BYPASS	1	14732	29	14631866	31.2	外周动脉搭桥术	SURGICAL AND MEDICAL PROCEDURES	各种手术及医疗操作	34.25 ( 4.66 - 251.44 )	34.25 ( 31.2 )	33.14 ( 6.25 )	5.05 ( 2.95 )
FINE MOTOR SKILL DYSFUNCTION	1	14732	480	14631415	0.55	精细运动技能障碍	NERVOUS SYSTEM DISORDERS	各类神经系统疾病	2.07 ( 0.29 - 14.72 )	2.07 ( 0.55 )	2.07 ( 0.4 )	1.05 ( -1 )
PROCALCITONIN DECREASED	1	14732	39	14631856	22.92	降钙素原减少	INVESTIGATIONS	各类检查	25.47 ( 3.5 - 185.38 )	25.47 ( 22.92 )	24.85 ( 4.72 )	4.64 ( 2.55 )
MYOCARDIAL ISCHAEMIA	1	14732	5130	14626765	3.36	心肌缺血	CARDIAC DISORDERS	心脏器官疾病	0.19 ( 0.03 - 1.37 )	0.19 ( 3.36 )	0.19 ( 0.04 )	-2.37 ( -4.41 )
SUDDEN INFANT DEATH SYNDROME	1	14732	198	14631697	3.2	婴儿猝死综合征	GENERAL DISORDERS AND ADMINISTRATION SITE CONDITIONS	全身性疾病及给药部位各种反应	5.02 ( 0.7 - 35.79 )	5.02 ( 3.2 )	5 ( 0.97 )	2.32 ( 0.27 )
SENSITIVE SKIN	1	14732	511	14631384	0.46	皮肤敏感	SKIN AND SUBCUTANEOUS TISSUE DISORDERS	皮肤及皮下组织类疾病	1.94 ( 0.27 - 13.83 )	1.94 ( 0.46 )	1.94 ( 0.38 )	0.96 ( -1.09 )
BLOOD GLUCOSE FLUCTUATION	1	14732	1389	14630506	0.11	血葡萄糖波动	INVESTIGATIONS	各类检查	0.71 ( 0.1 - 5.08 )	0.72 ( 0.11 )	0.72 ( 0.14 )	-0.48 ( -2.53 )
KIDNEY TRANSPLANT REJECTION	1	14732	1349	14630546	0.09	肾移植排斥	IMMUNE SYSTEM DISORDERS	免疫系统疾病	0.74 ( 0.1 - 5.23 )	0.74 ( 0.09 )	0.74 ( 0.14 )	-0.44 ( -2.48 )
PSYCHOMOTOR SKILLS IMPAIRED	1	14732	939	14630956	0	精神运动技能损伤	NERVOUS SYSTEM DISORDERS	各类神经系统疾病	1.06 ( 0.15 - 7.52 )	1.06 ( 0 )	1.06 ( 0.2 )	0.08 ( -1.96 )
SPEECH DISORDER DEVELOPMENTAL	1	14732	472	14631423	0.58	言语发育障碍	NERVOUS SYSTEM DISORDERS	各类神经系统疾病	2.1 ( 0.3 - 14.97 )	2.1 ( 0.58 )	2.1 ( 0.41 )	1.07 ( -0.97 )
AVOIDANT PERSONALITY DISORDER	1	14732	15	14631880	60.21	回避型人格障碍	PSYCHIATRIC DISORDERS	精神病类	66.21 ( 8.75 - 501.31 )	66.21 ( 60.21 )	62.13 ( 11.42 )	5.96 ( 3.8 )
LIPIDS INCREASED	1	14732	646	14631249	0.19	脂质升高	INVESTIGATIONS	各类检查	1.54 ( 0.22 - 10.93 )	1.54 ( 0.19 )	1.54 ( 0.3 )	0.62 ( -1.42 )
NASAL CAVITY CANCER	1	14732	156	14631739	4.49	鼻腔癌	NEOPLASMS BENIGN, MALIGNANT AND UNSPECIFIED (INCL CYSTS AND POLYPS)	良性、恶性及性质不明的肿瘤（包括囊状和息肉状）	6.37 ( 0.89 - 45.49 )	6.37 ( 4.49 )	6.33 ( 1.22 )	2.66 ( 0.61 )
MALIGNANT PLEURAL EFFUSION	1	14732	829	14631066	0.03	恶性胸腔积液	RESPIRATORY, THORACIC AND MEDIASTINAL DISORDERS	呼吸系统、胸及纵隔疾病	1.2 ( 0.17 - 8.52 )	1.2 ( 0.03 )	1.2 ( 0.23 )	0.26 ( -1.78 )
LYMPHANGITIS	1	14732	355	14631540	1.15	淋巴管炎	INFECTIONS AND INFESTATIONS	感染及侵染类疾病	2.8 ( 0.39 - 19.92 )	2.8 ( 1.15 )	2.79 ( 0.54 )	1.48 ( -0.56 )
HELICOBACTER INFECTION	1	14732	2044	14629851	0.54	螺杆菌感染	INFECTIONS AND INFESTATIONS	感染及侵染类疾病	0.49 ( 0.07 - 3.45 )	0.49 ( 0.54 )	0.49 ( 0.09 )	-1.04 ( -3.08 )
BRAIN NEOPLASM	1	14732	1780	14630115	0.35	脑肿瘤	NEOPLASMS BENIGN, MALIGNANT AND UNSPECIFIED (INCL CYSTS AND POLYPS)	良性、恶性及性质不明的肿瘤（包括囊状和息肉状）	0.56 ( 0.08 - 3.96 )	0.56 ( 0.35 )	0.56 ( 0.11 )	-0.84 ( -2.88 )
INJECTION SITE DEFORMATION	1	14732	16	14631879	56.55	注射部位变形	GENERAL DISORDERS AND ADMINISTRATION SITE CONDITIONS	全身性疾病及给药部位各种反应	62.08 ( 8.23 - 468.12 )	62.07 ( 56.55 )	58.48 ( 10.78 )	5.87 ( 3.72 )
MOUTH INJURY	1	14732	277	14631618	1.86	嘴部损伤	INJURY, POISONING AND PROCEDURAL COMPLICATIONS	各类损伤、中毒及操作并发症	3.59 ( 0.5 - 25.55 )	3.59 ( 1.86 )	3.58 ( 0.69 )	1.84 ( -0.21 )
MICROANGIOPATHIC HAEMOLYTIC ANAEMIA	1	14732	287	14631608	1.74	微血管性溶血性贫血	BLOOD AND LYMPHATIC SYSTEM DISORDERS	血液及淋巴系统疾病	3.46 ( 0.49 - 24.65 )	3.46 ( 1.74 )	3.45 ( 0.67 )	1.79 ( -0.26 )
THROMBOTIC MICROANGIOPATHY	1	14732	3269	14628626	1.6	血栓性微血管病	BLOOD AND LYMPHATIC SYSTEM DISORDERS	血液及淋巴系统疾病	0.3 ( 0.04 - 2.16 )	0.3 ( 1.6 )	0.3 ( 0.06 )	-1.72 ( -3.76 )
MUSCLE RIGIDITY	1	14732	3333	14628562	1.65	肌肉强直	MUSCULOSKELETAL AND CONNECTIVE TISSUE DISORDERS	各种肌肉骨骼及结缔组织疾病	0.3 ( 0.04 - 2.12 )	0.3 ( 1.65 )	0.3 ( 0.06 )	-1.75 ( -3.79 )
TERMINAL STATE	1	14732	1072	14630823	0.01	临终状态	GENERAL DISORDERS AND ADMINISTRATION SITE CONDITIONS	全身性疾病及给药部位各种反应	0.93 ( 0.13 - 6.58 )	0.93 ( 0.01 )	0.93 ( 0.18 )	-0.11 ( -2.15 )
PULMONARY THROMBOSIS	1	14732	1787	14630108	0.35	肺血栓形成	RESPIRATORY, THORACIC AND MEDIASTINAL DISORDERS	呼吸系统、胸及纵隔疾病	0.56 ( 0.08 - 3.95 )	0.56 ( 0.35 )	0.56 ( 0.11 )	-0.85 ( -2.89 )
ONYCHALGIA	1	14732	176	14631719	3.8	甲痛	SKIN AND SUBCUTANEOUS TISSUE DISORDERS	皮肤及皮下组织类疾病	5.64 ( 0.79 - 40.29 )	5.64 ( 3.8 )	5.62 ( 1.08 )	2.49 ( 0.44 )
OTITIS MEDIA STAPHYLOCOCCAL	1	14732	1	14631894	495.57	葡萄球菌性中耳炎	INFECTIONS AND INFESTATIONS	感染及侵染类疾病	993.2 ( 62.12 - 15880.43 )	993.14 ( 495.57 )	497.07 ( 48.88 )	8.96 ( 6.32 )
UPPER RESPIRATORY TRACT INFECTION BACTERIAL	1	14732	70	14631825	12.09	上呼吸道细菌感染	INFECTIONS AND INFESTATIONS	感染及侵染类疾病	14.19 ( 1.97 - 102.15 )	14.19 ( 12.09 )	14 ( 2.68 )	3.81 ( 1.74 )
HAEMOPHILUS TEST POSITIVE	1	14732	50	14631845	17.56	嗜血杆菌检测阳性	INVESTIGATIONS	各类检查	19.86 ( 2.74 - 143.81 )	19.86 ( 17.56 )	19.49 ( 3.72 )	4.28 ( 2.21 )
FEBRILE CONVULSION	1	14732	413	14631482	0.82	热性惊厥	NERVOUS SYSTEM DISORDERS	各类神经系统疾病	2.4 ( 0.34 - 17.11 )	2.4 ( 0.82 )	2.4 ( 0.46 )	1.26 ( -0.78 )
VARICELLA ZOSTER VIRUS INFECTION	1	14732	687	14631208	0.14	水痘带状疱疹病毒性感染	INFECTIONS AND INFESTATIONS	感染及侵染类疾病	1.45 ( 0.2 - 10.28 )	1.45 ( 0.14 )	1.44 ( 0.28 )	0.53 ( -1.51 )
COUGH VARIANT ASTHMA	1	14732	31	14631864	29.13	咳嗽变异型哮喘	RESPIRATORY, THORACIC AND MEDIASTINAL DISORDERS	呼吸系统、胸及纵隔疾病	32.04 ( 4.37 - 234.72 )	32.04 ( 29.13 )	31.07 ( 5.87 )	4.96 ( 2.86 )
HYDROCELE	1	14732	348	14631547	1.2	鞘膜积液	CONGENITAL, FAMILIAL AND GENETIC DISORDERS	各种先天性家族性遗传性疾病	2.85 ( 0.4 - 20.32 )	2.85 ( 1.2 )	2.85 ( 0.55 )	1.51 ( -0.54 )
HAEMORRHAGIC CEREBRAL INFARCTION	1	14732	363	14631532	1.1	出血性脑梗死	NERVOUS SYSTEM DISORDERS	各类神经系统疾病	2.74 ( 0.38 - 19.48 )	2.74 ( 1.1 )	2.73 ( 0.53 )	1.45 ( -0.6 )
LACUNAR INFARCTION	1	14732	1313	14630582	0.08	腔隙性脑梗死	NERVOUS SYSTEM DISORDERS	各类神经系统疾病	0.76 ( 0.11 - 5.37 )	0.76 ( 0.08 )	0.76 ( 0.15 )	-0.4 ( -2.44 )
GLOSSODYNIA	1	14732	3135	14628760	1.47	舌痛	GASTROINTESTINAL DISORDERS	胃肠系统疾病	0.32 ( 0.04 - 2.25 )	0.32 ( 1.47 )	0.32 ( 0.06 )	-1.66 ( -3.7 )
VASCULITIS GASTROINTESTINAL	1	14732	48	14631847	18.36	胃肠血管炎	GASTROINTESTINAL DISORDERS	胃肠系统疾病	20.69 ( 2.86 - 149.92 )	20.69 ( 18.36 )	20.29 ( 3.87 )	4.34 ( 2.26 )
ALLERGIC HEPATITIS	1	14732	24	14631871	37.83	过敏性肝炎	HEPATOBILIARY DISORDERS	肝胆系统疾病	41.38 ( 5.6 - 305.93 )	41.38 ( 37.83 )	39.77 ( 7.46 )	5.31 ( 3.2 )
PULMONARY CAPILLARY HAEMANGIOMATOSIS	1	14732	18	14631877	50.39	肺毛细血管瘤病	RESPIRATORY, THORACIC AND MEDIASTINAL DISORDERS	呼吸系统、胸及纵隔疾病	55.18 ( 7.37 - 413.37 )	55.17 ( 50.39 )	52.32 ( 9.7 )	5.71 ( 3.57 )
ENTEROBACTER PNEUMONIA	1	14732	77	14631818	10.83	肠杆菌性肺炎	INFECTIONS AND INFESTATIONS	感染及侵染类疾病	12.9 ( 1.79 - 92.75 )	12.9 ( 10.83 )	12.75 ( 2.45 )	3.67 ( 1.61 )
HEPATIC PAIN	1	14732	679	14631216	0.15	肝痛	HEPATOBILIARY DISORDERS	肝胆系统疾病	1.46 ( 0.21 - 10.4 )	1.46 ( 0.15 )	1.46 ( 0.28 )	0.55 ( -1.5 )
LITHIASIS	1	14732	72	14631823	11.7	结石	GENERAL DISORDERS AND ADMINISTRATION SITE CONDITIONS	全身性疾病及给药部位各种反应	13.79 ( 1.92 - 99.28 )	13.79 ( 11.7 )	13.62 ( 2.61 )	3.77 ( 1.7 )
ATOPY	1	14732	86	14631809	9.52	特应性过敏体质	IMMUNE SYSTEM DISORDERS	免疫系统疾病	11.55 ( 1.61 - 82.93 )	11.55 ( 9.52 )	11.43 ( 2.2 )	3.51 ( 1.45 )
PYELONEPHRITIS ACUTE	1	14732	903	14630992	0.01	急性肾盂肾炎	INFECTIONS AND INFESTATIONS	感染及侵染类疾病	1.1 ( 0.15 - 7.82 )	1.1 ( 0.01 )	1.1 ( 0.21 )	0.14 ( -1.91 )
VAGINAL LESION	1	14732	79	14631816	10.52	阴道病变	REPRODUCTIVE SYSTEM AND BREAST DISORDERS	生殖系统及乳腺疾病	12.57 ( 1.75 - 90.37 )	12.57 ( 10.52 )	12.43 ( 2.39 )	3.64 ( 1.57 )
NEONATAL RESPIRATORY DISTRESS SYNDROME	1	14732	1154	14630741	0.02	新生儿呼吸窘迫综合征	RESPIRATORY, THORACIC AND MEDIASTINAL DISORDERS	呼吸系统、胸及纵隔疾病	0.86 ( 0.12 - 6.12 )	0.86 ( 0.02 )	0.86 ( 0.17 )	-0.22 ( -2.26 )
POST PROCEDURAL SWELLING	1	14732	159	14631736	4.38	操作后胀肿	INJURY, POISONING AND PROCEDURAL COMPLICATIONS	各类损伤、中毒及操作并发症	6.25 ( 0.87 - 44.62 )	6.25 ( 4.38 )	6.21 ( 1.2 )	2.64 ( 0.58 )
PROCEDURAL PAIN	1	14732	4312	14627583	2.57	操作性疼痛	INJURY, POISONING AND PROCEDURAL COMPLICATIONS	各类损伤、中毒及操作并发症	0.23 ( 0.03 - 1.64 )	0.23 ( 2.57 )	0.23 ( 0.04 )	-2.12 ( -4.16 )
ANTERIOR DISPLACED ANUS	1	14732	7	14631888	122.4	肛门向前移位	CONGENITAL, FAMILIAL AND GENETIC DISORDERS	各种先天性家族性遗传性疾病	141.89 ( 17.46 - 1153.34 )	141.88 ( 122.4 )	124.27 ( 21.52 )	6.96 ( 4.7 )
CONGENITAL SKIN DIMPLES	1	14732	88	14631807	9.27	先天性皮肤凹窩	CONGENITAL, FAMILIAL AND GENETIC DISORDERS	各种先天性家族性遗传性疾病	11.29 ( 1.57 - 81.03 )	11.29 ( 9.27 )	11.17 ( 2.15 )	3.48 ( 1.42 )
FRAGILE X SYNDROME	1	14732	6	14631889	140.17	脆性 X 综合征	CONGENITAL, FAMILIAL AND GENETIC DISORDERS	各种先天性家族性遗传性疾病	165.53 ( 19.93 - 1375.1 )	165.52 ( 140.17 )	142.02 ( 24.16 )	7.15 ( 4.87 )
HYPOCHROMIC ANAEMIA	1	14732	443	14631452	0.69	低色素性贫血	BLOOD AND LYMPHATIC SYSTEM DISORDERS	血液及淋巴系统疾病	2.24 ( 0.32 - 15.95 )	2.24 ( 0.69 )	2.24 ( 0.43 )	1.16 ( -0.88 )
ELECTROCARDIOGRAM QT PROLONGED	1	14732	15236	14616659	13.42	心电图 QT 间期延长	INVESTIGATIONS	各类检查	0.07 ( 0.01 - 0.46 )	0.07 ( 13.42 )	0.07 ( 0.01 )	-3.94 ( -5.98 )
GASTRIC VARICES	1	14732	187	14631708	3.48	胃静脉曲张	GASTROINTESTINAL DISORDERS	胃肠系统疾病	5.31 ( 0.74 - 37.91 )	5.31 ( 3.48 )	5.29 ( 1.02 )	2.4 ( 0.35 )
HEPATIC CYST	1	14732	1181	14630714	0.03	肝囊肿	HEPATOBILIARY DISORDERS	肝胆系统疾病	0.84 ( 0.12 - 5.98 )	0.84 ( 0.03 )	0.84 ( 0.16 )	-0.25 ( -2.29 )
VOLUME BLOOD DECREASED	1	14732	100	14631795	7.95	血容量减少	INVESTIGATIONS	各类检查	9.93 ( 1.39 - 71.21 )	9.93 ( 7.95 )	9.84 ( 1.89 )	3.3 ( 1.24 )
ADRENAL SUPPRESSION	1	14732	236	14631659	2.44	肾上腺抑制	ENDOCRINE DISORDERS	内分泌系统疾病	4.21 ( 0.59 - 30 )	4.21 ( 2.44 )	4.19 ( 0.81 )	2.07 ( 0.02 )
PUPILLARY LIGHT REFLEX TESTS ABNORMAL	1	14732	106	14631789	7.41	瞳孔对光反射试验异常	INVESTIGATIONS	各类检查	9.37 ( 1.31 - 67.14 )	9.37 ( 7.41 )	9.29 ( 1.79 )	3.22 ( 1.16 )
BODY HEIGHT BELOW NORMAL	1	14732	181	14631714	3.65	身高低于正常	INVESTIGATIONS	各类检查	5.49 ( 0.77 - 39.17 )	5.49 ( 3.65 )	5.46 ( 1.05 )	2.45 ( 0.4 )
HUMAN ANTICHIMERIC ANTIBODY POSITIVE	1	14732	65	14631830	13.14	人抗嵌合体抗体阳性	INVESTIGATIONS	各类检查	15.28 ( 2.12 - 110.13 )	15.28 ( 13.14 )	15.06 ( 2.89 )	3.91 ( 1.84 )
NEUTRALISING ANTIBODIES POSITIVE	1	14732	147	14631748	4.87	中和抗体阳性	INVESTIGATIONS	各类检查	6.76 ( 0.95 - 48.29 )	6.76 ( 4.87 )	6.72 ( 1.3 )	2.75 ( 0.69 )
PICA	1	14732	47	14631848	18.78	异食癖	PSYCHIATRIC DISORDERS	精神病类	21.13 ( 2.92 - 153.18 )	21.13 ( 18.78 )	20.71 ( 3.95 )	4.37 ( 2.29 )
BLOOD ALDOSTERONE INCREASED	1	14732	57	14631838	15.21	血醛固酮升高	INVESTIGATIONS	各类检查	17.42 ( 2.41 - 125.85 )	17.42 ( 15.21 )	17.14 ( 3.28 )	4.1 ( 2.02 )
GRUNTING	1	14732	170	14631725	3.99	打呼噜	RESPIRATORY, THORACIC AND MEDIASTINAL DISORDERS	呼吸系统、胸及纵隔疾病	5.84 ( 0.82 - 41.72 )	5.84 ( 3.99 )	5.81 ( 1.12 )	2.54 ( 0.49 )
PLEURAL THICKENING	1	14732	222	14631673	2.69	胸膜增厚	RESPIRATORY, THORACIC AND MEDIASTINAL DISORDERS	呼吸系统、胸及纵隔疾病	4.47 ( 0.63 - 31.9 )	4.47 ( 2.69 )	4.46 ( 0.86 )	2.16 ( 0.11 )
IMMUNOGLOBULINS DECREASED	1	14732	389	14631506	0.94	免疫球蛋白减少	INVESTIGATIONS	各类检查	2.55 ( 0.36 - 18.17 )	2.55 ( 0.94 )	2.55 ( 0.49 )	1.35 ( -0.7 )
NEUROENDOCRINE TUMOUR	1	14732	455	14631440	0.64	神经内分泌肿瘤	NEOPLASMS BENIGN, MALIGNANT AND UNSPECIFIED (INCL CYSTS AND POLYPS)	良性、恶性及性质不明的肿瘤（包括囊状和息肉状）	2.18 ( 0.31 - 15.53 )	2.18 ( 0.64 )	2.18 ( 0.42 )	1.12 ( -0.92 )
HAEMOLYTIC URAEMIC SYNDROME	1	14732	957	14630938	0	溶血性尿毒症综合征	BLOOD AND LYMPHATIC SYSTEM DISORDERS	血液及淋巴系统疾病	1.04 ( 0.15 - 7.38 )	1.04 ( 0 )	1.04 ( 0.2 )	0.05 ( -1.99 )
DRUG ABUSE	1	14732	40614	14591281	39.03	药物滥用	PSYCHIATRIC DISORDERS	精神病类	0.02 ( 0 - 0.17 )	0.02 ( 39.03 )	0.02 ( 0 )	-5.35 ( -7.39 )
PHARYNGITIS BACTERIAL	1	14732	72	14631823	11.7	细菌性咽炎	INFECTIONS AND INFESTATIONS	感染及侵染类疾病	13.79 ( 1.92 - 99.28 )	13.79 ( 11.7 )	13.62 ( 2.61 )	3.77 ( 1.7 )
MUSCLE FATIGUE	1	14732	675	14631220	0.15	肌肉疲劳	MUSCULOSKELETAL AND CONNECTIVE TISSUE DISORDERS	各种肌肉骨骼及结缔组织疾病	1.47 ( 0.21 - 10.46 )	1.47 ( 0.15 )	1.47 ( 0.28 )	0.56 ( -1.49 )
POLYARTERITIS NODOSA	1	14732	226	14631669	2.61	结节性多动脉炎	VASCULAR DISORDERS	血管与淋巴管类疾病	4.39 ( 0.62 - 31.34 )	4.39 ( 2.61 )	4.38 ( 0.85 )	2.13 ( 0.08 )
ADENOCARCINOMA GASTRIC	1	14732	341	14631554	1.25	胃腺癌	NEOPLASMS BENIGN, MALIGNANT AND UNSPECIFIED (INCL CYSTS AND POLYPS)	良性、恶性及性质不明的肿瘤（包括囊状和息肉状）	2.91 ( 0.41 - 20.74 )	2.91 ( 1.25 )	2.91 ( 0.56 )	1.54 ( -0.51 )
PNEUMONIA PSEUDOMONAL	1	14732	515	14631380	0.45	假单胞菌性肺炎	INFECTIONS AND INFESTATIONS	感染及侵染类疾病	1.93 ( 0.27 - 13.72 )	1.93 ( 0.45 )	1.93 ( 0.37 )	0.95 ( -1.1 )
PSEUDOMEMBRANOUS COLITIS	1	14732	972	14630923	0	假膜性结肠炎	INFECTIONS AND INFESTATIONS	感染及侵染类疾病	1.02 ( 0.14 - 7.26 )	1.02 ( 0 )	1.02 ( 0.2 )	0.03 ( -2.01 )
PSEUDOMONAS BRONCHITIS	1	14732	29	14631866	31.2	假单胞菌支气管炎	INFECTIONS AND INFESTATIONS	感染及侵染类疾病	34.25 ( 4.66 - 251.44 )	34.25 ( 31.2 )	33.14 ( 6.25 )	5.05 ( 2.95 )
CORONARY ARTERY DILATATION	1	14732	73	14631822	11.52	冠状动脉扩张	CARDIAC DISORDERS	心脏器官疾病	13.61 ( 1.89 - 97.9 )	13.6 ( 11.52 )	13.43 ( 2.58 )	3.75 ( 1.68 )
GASTRITIS VIRAL	1	14732	45	14631850	19.68	病毒性胃炎	INFECTIONS AND INFESTATIONS	感染及侵染类疾病	22.07 ( 3.04 - 160.13 )	22.07 ( 19.68 )	21.61 ( 4.12 )	4.43 ( 2.35 )
DIVERTICULITIS INTESTINAL PERFORATED	1	14732	95	14631800	8.46	穿孔性肠内憩室炎	INFECTIONS AND INFESTATIONS	感染及侵染类疾病	10.45 ( 1.46 - 74.99 )	10.45 ( 8.46 )	10.36 ( 1.99 )	3.37 ( 1.31 )
VERTIGO POSITIONAL	1	14732	581	14631314	0.29	位置性眩晕	EAR AND LABYRINTH DISORDERS	耳及迷路类疾病	1.71 ( 0.24 - 12.16 )	1.71 ( 0.29 )	1.71 ( 0.33 )	0.77 ( -1.27 )
SOLAR URTICARIA	1	14732	32	14631863	28.19	日光性荨麻疹	SKIN AND SUBCUTANEOUS TISSUE DISORDERS	皮肤及皮下组织类疾病	31.04 ( 4.24 - 227.16 )	31.04 ( 28.19 )	30.13 ( 5.7 )	4.91 ( 2.81 )
DUODENAL ULCER PERFORATION	1	14732	1437	14630458	0.14	十二指肠溃疡穿孔	GASTROINTESTINAL DISORDERS	胃肠系统疾病	0.69 ( 0.1 - 4.91 )	0.69 ( 0.14 )	0.69 ( 0.13 )	-0.53 ( -2.57 )
HISTOPLASMOSIS	1	14732	627	14631268	0.21	组织胞浆菌病	INFECTIONS AND INFESTATIONS	感染及侵染类疾病	1.58 ( 0.22 - 11.26 )	1.58 ( 0.21 )	1.58 ( 0.31 )	0.66 ( -1.38 )
KERATOCONUS	1	14732	107	14631788	7.32	圆锥形角膜	EYE DISORDERS	眼器官疾病	9.28 ( 1.3 - 66.51 )	9.28 ( 7.32 )	9.2 ( 1.77 )	3.2 ( 1.14 )
CHRONIC MYELOID LEUKAEMIA	1	14732	1607	14630288	0.24	慢性髓系白血病	NEOPLASMS BENIGN, MALIGNANT AND UNSPECIFIED (INCL CYSTS AND POLYPS)	良性、恶性及性质不明的肿瘤（包括囊状和息肉状）	0.62 ( 0.09 - 4.39 )	0.62 ( 0.24 )	0.62 ( 0.12 )	-0.69 ( -2.74 )
AORTIC ANEURYSM	1	14732	1696	14630199	0.29	主动脉瘤	VASCULAR DISORDERS	血管与淋巴管类疾病	0.59 ( 0.08 - 4.16 )	0.59 ( 0.29 )	0.59 ( 0.11 )	-0.77 ( -2.81 )
AORTIC DILATATION	1	14732	346	14631549	1.22	主动脉扩张	VASCULAR DISORDERS	血管与淋巴管类疾病	2.87 ( 0.4 - 20.44 )	2.87 ( 1.22 )	2.86 ( 0.55 )	1.52 ( -0.53 )
CAROTID ARTERY DISEASE	1	14732	470	14631425	0.59	颈动脉疾病	NERVOUS SYSTEM DISORDERS	各类神经系统疾病	2.11 ( 0.3 - 15.03 )	2.11 ( 0.59 )	2.11 ( 0.41 )	1.08 ( -0.97 )
PRODUCT LEAKAGE	1	14732	689	14631206	0.13	产品泄漏	PRODUCT ISSUES	产品问题	1.44 ( 0.2 - 10.25 )	1.44 ( 0.13 )	1.44 ( 0.28 )	0.53 ( -1.52 )
CEREBRAL TOXOPLASMOSIS	1	14732	322	14631573	1.4	脑弓形体病	INFECTIONS AND INFESTATIONS	感染及侵染类疾病	3.08 ( 0.43 - 21.97 )	3.08 ( 1.4 )	3.08 ( 0.6 )	1.62 ( -0.42 )
CUTANEOUS SARCOIDOSIS	1	14732	173	14631722	3.89	皮肤结节病	SKIN AND SUBCUTANEOUS TISSUE DISORDERS	皮肤及皮下组织类疾病	5.74 ( 0.8 - 40.99 )	5.74 ( 3.89 )	5.71 ( 1.1 )	2.51 ( 0.46 )
PERITONEAL DIALYSIS	1	14732	235	14631660	2.45	腹膜透析	SURGICAL AND MEDICAL PROCEDURES	各种手术及医疗操作	4.23 ( 0.59 - 30.13 )	4.23 ( 2.45 )	4.21 ( 0.81 )	2.07 ( 0.03 )
MIDDLE EAR INFLAMMATION	1	14732	36	14631859	24.93	中耳炎症	EAR AND LABYRINTH DISORDERS	耳及迷路类疾病	27.59 ( 3.78 - 201.24 )	27.59 ( 24.93 )	26.87 ( 5.1 )	4.75 ( 2.65 )
ANOMALY OF EXTERNAL EAR CONGENITAL	1	14732	96	14631799	8.35	先天性外耳异常	CONGENITAL, FAMILIAL AND GENETIC DISORDERS	各种先天性家族性遗传性疾病	10.35 ( 1.44 - 74.2 )	10.35 ( 8.35 )	10.25 ( 1.97 )	3.36 ( 1.3 )
TALIPES	1	14732	842	14631053	0.03	畸形足	CONGENITAL, FAMILIAL AND GENETIC DISORDERS	各种先天性家族性遗传性疾病	1.18 ( 0.17 - 8.38 )	1.18 ( 0.03 )	1.18 ( 0.23 )	0.24 ( -1.8 )
HEPATIC RUPTURE	1	14732	94	14631801	8.57	肝破裂	INJURY, POISONING AND PROCEDURAL COMPLICATIONS	各类损伤、中毒及操作并发症	10.57 ( 1.47 - 75.8 )	10.57 ( 8.57 )	10.46 ( 2.01 )	3.39 ( 1.33 )
HEPATIC NEOPLASM	1	14732	768	14631127	0.07	肝肿瘤	NEOPLASMS BENIGN, MALIGNANT AND UNSPECIFIED (INCL CYSTS AND POLYPS)	良性、恶性及性质不明的肿瘤（包括囊状和息肉状）	1.29 ( 0.18 - 9.19 )	1.29 ( 0.07 )	1.29 ( 0.25 )	0.37 ( -1.67 )
EPSTEIN-BARR VIRUS ASSOCIATED LYMPHOPROLIFERATIVE DISORDER	1	14732	627	14631268	0.21	与EB病毒有关的淋巴增生疾病	NEOPLASMS BENIGN, MALIGNANT AND UNSPECIFIED (INCL CYSTS AND POLYPS)	良性、恶性及性质不明的肿瘤（包括囊状和息肉状）	1.58 ( 0.22 - 11.26 )	1.58 ( 0.21 )	1.58 ( 0.31 )	0.66 ( -1.38 )
JOINT DISLOCATION	1	14732	2189	14629706	0.66	关节脱位	INJURY, POISONING AND PROCEDURAL COMPLICATIONS	各类损伤、中毒及操作并发症	0.45 ( 0.06 - 3.22 )	0.45 ( 0.66 )	0.45 ( 0.09 )	-1.14 ( -3.18 )
VENTRICULO-PERITONEAL SHUNT	1	14732	32	14631863	28.19	脑室腹腔分流术	SURGICAL AND MEDICAL PROCEDURES	各种手术及医疗操作	31.04 ( 4.24 - 227.16 )	31.04 ( 28.19 )	30.13 ( 5.7 )	4.91 ( 2.81 )
EPIDERMAL NECROSIS	1	14732	357	14631538	1.14	表皮坏死	SKIN AND SUBCUTANEOUS TISSUE DISORDERS	皮肤及皮下组织类疾病	2.78 ( 0.39 - 19.81 )	2.78 ( 1.14 )	2.78 ( 0.54 )	1.47 ( -0.57 )
BRAIN HERNIATION	1	14732	1315	14630580	0.08	脑疝	INJURY, POISONING AND PROCEDURAL COMPLICATIONS	各类损伤、中毒及操作并发症	0.76 ( 0.11 - 5.37 )	0.76 ( 0.08 )	0.76 ( 0.15 )	-0.4 ( -2.45 )
CYTOMEGALOVIRUS GASTROINTESTINAL ULCER	1	14732	27	14631868	33.57	巨细胞病毒胃肠溃疡	INFECTIONS AND INFESTATIONS	感染及侵染类疾病	36.79 ( 5 - 270.73 )	36.78 ( 33.57 )	35.5 ( 6.68 )	5.15 ( 3.04 )
STOMA COMPLICATION	1	14732	190	14631705	3.4	造口并发症	INJURY, POISONING AND PROCEDURAL COMPLICATIONS	各类损伤、中毒及操作并发症	5.23 ( 0.73 - 37.3 )	5.23 ( 3.4 )	5.2 ( 1.01 )	2.38 ( 0.33 )
HYPERPHOSPHATAEMIA	1	14732	708	14631187	0.12	高磷酸血症	METABOLISM AND NUTRITION DISORDERS	代谢及营养类疾病	1.4 ( 0.2 - 9.97 )	1.4 ( 0.12 )	1.4 ( 0.27 )	0.49 ( -1.56 )
PARANOIA	1	14732	3753	14628142	2.04	偏执	PSYCHIATRIC DISORDERS	精神病类	0.26 ( 0.04 - 1.88 )	0.26 ( 2.04 )	0.26 ( 0.05 )	-1.92 ( -3.96 )
MOOD SWINGS	1	14732	5028	14626867	3.26	心情波动	PSYCHIATRIC DISORDERS	精神病类	0.2 ( 0.03 - 1.4 )	0.2 ( 3.26 )	0.2 ( 0.04 )	-2.34 ( -4.38 )
VASCULAR COGNITIVE IMPAIRMENT	1	14732	4	14631891	197.03	血管性认知功能损害	NERVOUS SYSTEM DISORDERS	各类神经系统疾病	248.3 ( 27.75 - 2221.75 )	248.28 ( 197.03 )	198.83 ( 31.78 )	7.64 ( 5.28 )
BLOOD BILIRUBIN	1	14732	24	14631871	37.83	血胆红素	INVESTIGATIONS	各类检查	41.38 ( 5.6 - 305.93 )	41.38 ( 37.83 )	39.77 ( 7.46 )	5.31 ( 3.2 )
FRACTURE	1	14732	6364	14625531	4.57	骨折	INJURY, POISONING AND PROCEDURAL COMPLICATIONS	各类损伤、中毒及操作并发症	0.16 ( 0.02 - 1.11 )	0.16 ( 4.57 )	0.16 ( 0.03 )	-2.68 ( -4.72 )
ABDOMINAL INFECTION	1	14732	654	14631241	0.18	腹部感染	INFECTIONS AND INFESTATIONS	感染及侵染类疾病	1.52 ( 0.21 - 10.8 )	1.52 ( 0.18 )	1.52 ( 0.29 )	0.6 ( -1.44 )
AXIAL SPONDYLOARTHRITIS	1	14732	175	14631720	3.83	中轴型脊柱炎	MUSCULOSKELETAL AND CONNECTIVE TISSUE DISORDERS	各种肌肉骨骼及结缔组织疾病	5.68 ( 0.79 - 40.52 )	5.68 ( 3.83 )	5.65 ( 1.09 )	2.5 ( 0.45 )
BAROTRAUMA	1	14732	34	14631861	26.47	气压性创伤	INJURY, POISONING AND PROCEDURAL COMPLICATIONS	各类损伤、中毒及操作并发症	29.21 ( 4 - 213.42 )	29.21 ( 26.47 )	28.4 ( 5.38 )	4.83 ( 2.73 )
STILLBIRTH	1	14732	1437	14630458	0.14	死产	PREGNANCY, PUERPERIUM AND PERINATAL CONDITIONS	妊娠期、产褥期及围产期状况	0.69 ( 0.1 - 4.91 )	0.69 ( 0.14 )	0.69 ( 0.13 )	-0.53 ( -2.57 )
ABNORMAL DREAMS	1	14732	3403	14628492	1.72	异常做梦	PSYCHIATRIC DISORDERS	精神病类	0.29 ( 0.04 - 2.07 )	0.29 ( 1.72 )	0.29 ( 0.06 )	-1.78 ( -3.82 )
WRIST FRACTURE	1	14732	2119	14629776	0.6	腕部骨折	INJURY, POISONING AND PROCEDURAL COMPLICATIONS	各类损伤、中毒及操作并发症	0.47 ( 0.07 - 3.33 )	0.47 ( 0.6 )	0.47 ( 0.09 )	-1.09 ( -3.13 )
FOREIGN BODY	1	14732	538	14631357	0.39	异物	INJURY, POISONING AND PROCEDURAL COMPLICATIONS	各类损伤、中毒及操作并发症	1.85 ( 0.26 - 13.13 )	1.85 ( 0.39 )	1.84 ( 0.36 )	0.88 ( -1.16 )
INCREASED BRONCHIAL SECRETION	1	14732	463	14631432	0.61	支气管分泌物增多	RESPIRATORY, THORACIC AND MEDIASTINAL DISORDERS	呼吸系统、胸及纵隔疾病	2.15 ( 0.3 - 15.26 )	2.15 ( 0.61 )	2.14 ( 0.41 )	1.1 ( -0.95 )
PROTEIN TOTAL ABNORMAL	1	14732	171	14631724	3.96	总蛋白异常	INVESTIGATIONS	各类检查	5.81 ( 0.81 - 41.47 )	5.81 ( 3.96 )	5.78 ( 1.12 )	2.53 ( 0.48 )
ALPORT'S SYNDROME	1	14732	6	14631889	140.17	阿尔伯特综合征	CONGENITAL, FAMILIAL AND GENETIC DISORDERS	各种先天性家族性遗传性疾病	165.53 ( 19.93 - 1375.1 )	165.52 ( 140.17 )	142.02 ( 24.16 )	7.15 ( 4.87 )
BACTERIAL PYELONEPHRITIS	1	14732	138	14631757	5.3	细菌性肾盂肾炎	INFECTIONS AND INFESTATIONS	感染及侵染类疾病	7.2 ( 1.01 - 51.46 )	7.2 ( 5.3 )	7.15 ( 1.38 )	2.84 ( 0.78 )
VACCINATION SITE SWELLING	1	14732	26	14631869	34.88	疫苗接种部位肿胀	GENERAL DISORDERS AND ADMINISTRATION SITE CONDITIONS	全身性疾病及给药部位各种反应	38.2 ( 5.18 - 281.53 )	38.2 ( 34.88 )	36.82 ( 6.92 )	5.2 ( 3.09 )
SKIN PAPILLOMA	1	14732	1057	14630838	0	皮肤乳头状瘤	NEOPLASMS BENIGN, MALIGNANT AND UNSPECIFIED (INCL CYSTS AND POLYPS)	良性、恶性及性质不明的肿瘤（包括囊状和息肉状）	0.94 ( 0.13 - 6.68 )	0.94 ( 0 )	0.94 ( 0.18 )	-0.09 ( -2.13 )
PROTEIN TOTAL INCREASED	1	14732	771	14631124	0.06	总蛋白升高	INVESTIGATIONS	各类检查	1.29 ( 0.18 - 9.16 )	1.29 ( 0.06 )	1.29 ( 0.25 )	0.36 ( -1.68 )
GROWTH DISORDER	1	14732	46	14631849	19.22	生长障碍	MUSCULOSKELETAL AND CONNECTIVE TISSUE DISORDERS	各种肌肉骨骼及结缔组织疾病	21.59 ( 2.98 - 156.58 )	21.59 ( 19.22 )	21.15 ( 4.03 )	4.4 ( 2.32 )
HYPERKERATOSIS	1	14732	1360	14630535	0.1	皮肤角化症	SKIN AND SUBCUTANEOUS TISSUE DISORDERS	皮肤及皮下组织类疾病	0.73 ( 0.1 - 5.19 )	0.73 ( 0.1 )	0.73 ( 0.14 )	-0.45 ( -2.5 )
SOFT TISSUE INFECTION	1	14732	784	14631111	0.06	软组织感染	INFECTIONS AND INFESTATIONS	感染及侵染类疾病	1.27 ( 0.18 - 9.01 )	1.27 ( 0.06 )	1.27 ( 0.25 )	0.34 ( -1.7 )
RENAL HAEMORRHAGE	1	14732	523	14631372	0.42	肾出血	RENAL AND URINARY DISORDERS	肾脏及泌尿系统疾病	1.9 ( 0.27 - 13.51 )	1.9 ( 0.42 )	1.9 ( 0.37 )	0.92 ( -1.12 )
NEPHRITIC SYNDROME	1	14732	105	14631790	7.49	肾炎综合征	RENAL AND URINARY DISORDERS	肾脏及泌尿系统疾病	9.46 ( 1.32 - 67.79 )	9.46 ( 7.49 )	9.38 ( 1.81 )	3.23 ( 1.17 )
CENTRAL NERVOUS SYSTEM LYMPHOMA	1	14732	508	14631387	0.47	中枢神经系统淋巴瘤	NEOPLASMS BENIGN, MALIGNANT AND UNSPECIFIED (INCL CYSTS AND POLYPS)	良性、恶性及性质不明的肿瘤（包括囊状和息肉状）	1.96 ( 0.27 - 13.91 )	1.95 ( 0.47 )	1.95 ( 0.38 )	0.97 ( -1.08 )
RESPIRATION ABNORMAL	1	14732	1468	14630427	0.15	呼吸异常	RESPIRATORY, THORACIC AND MEDIASTINAL DISORDERS	呼吸系统、胸及纵隔疾病	0.68 ( 0.1 - 4.81 )	0.68 ( 0.15 )	0.68 ( 0.13 )	-0.56 ( -2.61 )
CACHEXIA	1	14732	2192	14629703	0.66	恶液质	METABOLISM AND NUTRITION DISORDERS	代谢及营养类疾病	0.45 ( 0.06 - 3.22 )	0.45 ( 0.66 )	0.45 ( 0.09 )	-1.14 ( -3.18 )
SALPINGITIS	1	14732	149	14631746	4.78	输卵管炎	INFECTIONS AND INFESTATIONS	感染及侵染类疾病	6.67 ( 0.93 - 47.64 )	6.67 ( 4.78 )	6.63 ( 1.28 )	2.73 ( 0.67 )
ANTI-PLATELET ANTIBODY	1	14732	20	14631875	45.41	抗血小板抗体	INVESTIGATIONS	各类检查	49.66 ( 6.66 - 370.06 )	49.66 ( 45.41 )	47.34 ( 8.82 )	5.56 ( 3.43 )
FACE INJURY	1	14732	808	14631087	0.04	面损伤	INJURY, POISONING AND PROCEDURAL COMPLICATIONS	各类损伤、中毒及操作并发症	1.23 ( 0.17 - 8.74 )	1.23 ( 0.04 )	1.23 ( 0.24 )	0.3 ( -1.75 )
IMMUNOGLOBULINS INCREASED	1	14732	197	14631698	3.22	免疫球蛋白增加	INVESTIGATIONS	各类检查	5.04 ( 0.71 - 35.97 )	5.04 ( 3.22 )	5.02 ( 0.97 )	2.33 ( 0.28 )
LIPOEDEMA	1	14732	77	14631818	10.83	脂肪水肿	METABOLISM AND NUTRITION DISORDERS	代谢及营养类疾病	12.9 ( 1.79 - 92.75 )	12.9 ( 10.83 )	12.75 ( 2.45 )	3.67 ( 1.61 )
ABDOMINAL WALL HAEMATOMA	1	14732	793	14631102	0.05	腹壁血肿	GASTROINTESTINAL DISORDERS	胃肠系统疾病	1.25 ( 0.18 - 8.9 )	1.25 ( 0.05 )	1.25 ( 0.24 )	0.32 ( -1.72 )
INFECTED SKIN ULCER	1	14732	507	14631388	0.47	感染性皮肤溃疡	INFECTIONS AND INFESTATIONS	感染及侵染类疾病	1.96 ( 0.28 - 13.93 )	1.96 ( 0.47 )	1.96 ( 0.38 )	0.97 ( -1.08 )
VASCULITIC ULCER	1	14732	17	14631878	53.3	血管炎性溃疡	SKIN AND SUBCUTANEOUS TISSUE DISORDERS	皮肤及皮下组织类疾病	58.42 ( 7.77 - 439.05 )	58.42 ( 53.3 )	55.23 ( 10.22 )	5.79 ( 3.64 )
SCOLIOSIS	1	14732	1602	14630293	0.23	脊柱侧凸	MUSCULOSKELETAL AND CONNECTIVE TISSUE DISORDERS	各种肌肉骨骼及结缔组织疾病	0.62 ( 0.09 - 4.4 )	0.62 ( 0.23 )	0.62 ( 0.12 )	-0.69 ( -2.73 )
HIP FRACTURE	1	14732	6389	14625506	4.59	髋部骨折	INJURY, POISONING AND PROCEDURAL COMPLICATIONS	各类损伤、中毒及操作并发症	0.16 ( 0.02 - 1.1 )	0.16 ( 4.59 )	0.16 ( 0.03 )	-2.68 ( -4.73 )
CANCER SURGERY	1	14732	204	14631691	3.06	癌症手术	SURGICAL AND MEDICAL PROCEDURES	各种手术及医疗操作	4.87 ( 0.68 - 34.73 )	4.87 ( 3.06 )	4.85 ( 0.94 )	2.28 ( 0.23 )
EPICONDYLITIS	1	14732	387	14631508	0.95	上髁炎	INJURY, POISONING AND PROCEDURAL COMPLICATIONS	各类损伤、中毒及操作并发症	2.57 ( 0.36 - 18.27 )	2.57 ( 0.95 )	2.56 ( 0.5 )	1.36 ( -0.69 )
MICTURITION DISORDER	1	14732	701	14631194	0.12	排尿障碍	RENAL AND URINARY DISORDERS	肾脏及泌尿系统疾病	1.42 ( 0.2 - 10.07 )	1.42 ( 0.12 )	1.42 ( 0.27 )	0.5 ( -1.54 )
FIBRIN D DIMER	1	14732	14	14631881	64.36	纤维蛋白 D － 二聚体	INVESTIGATIONS	各类检查	70.94 ( 9.33 - 539.55 )	70.94 ( 64.36 )	66.28 ( 12.14 )	6.05 ( 3.89 )
HEART VALVE INCOMPETENCE	1	14732	515	14631380	0.45	心瓣膜关闭不全	CARDIAC DISORDERS	心脏器官疾病	1.93 ( 0.27 - 13.72 )	1.93 ( 0.45 )	1.93 ( 0.37 )	0.95 ( -1.1 )
TRACHEOBRONCHITIS	1	14732	331	14631564	1.33	气管支气管炎	INFECTIONS AND INFESTATIONS	感染及侵染类疾病	3 ( 0.42 - 21.37 )	3 ( 1.33 )	2.99 ( 0.58 )	1.58 ( -0.46 )
FONTANELLE BULGING	1	14732	43	14631852	20.66	囟门膨出	NERVOUS SYSTEM DISORDERS	各类神经系统疾病	23.1 ( 3.18 - 167.75 )	23.1 ( 20.66 )	22.59 ( 4.3 )	4.5 ( 2.41 )
DIABETES MELLITUS INADEQUATE CONTROL	1	14732	4168	14627727	2.44	糖尿病控制不佳	METABOLISM AND NUTRITION DISORDERS	代谢及营养类疾病	0.24 ( 0.03 - 1.69 )	0.24 ( 2.44 )	0.24 ( 0.05 )	-2.07 ( -4.11 )
FEAR OF DEATH	1	14732	292	14631603	1.69	死亡恐惧	PSYCHIATRIC DISORDERS	精神病类	3.4 ( 0.48 - 24.23 )	3.4 ( 1.69 )	3.39 ( 0.66 )	1.76 ( -0.28 )
CARDIOMYOPATHY	1	14732	5819	14626076	4.03	心肌病	CARDIAC DISORDERS	心脏器官疾病	0.17 ( 0.02 - 1.21 )	0.17 ( 4.03 )	0.17 ( 0.03 )	-2.55 ( -4.59 )
BLOOD BILIRUBIN ABNORMAL	1	14732	472	14631423	0.58	血胆红素异常	INVESTIGATIONS	各类检查	2.1 ( 0.3 - 14.97 )	2.1 ( 0.58 )	2.1 ( 0.41 )	1.07 ( -0.97 )
HEPATITIS A	1	14732	320	14631575	1.42	甲型肝炎	INFECTIONS AND INFESTATIONS	感染及侵染类疾病	3.1 ( 0.44 - 22.1 )	3.1 ( 1.42 )	3.1 ( 0.6 )	1.63 ( -0.42 )
ABDOMINAL ABSCESS	1	14732	1578	14630317	0.22	腹部脓肿	INFECTIONS AND INFESTATIONS	感染及侵染类疾病	0.63 ( 0.09 - 4.47 )	0.63 ( 0.22 )	0.63 ( 0.12 )	-0.67 ( -2.71 )
ABORTION	1	14732	1044	14630851	0	流产	PREGNANCY, PUERPERIUM AND PERINATAL CONDITIONS	妊娠期、产褥期及围产期状况	0.95 ( 0.13 - 6.76 )	0.95 ( 0 )	0.95 ( 0.18 )	-0.07 ( -2.11 )
BLOOD CHLORIDE ABNORMAL	1	14732	43	14631852	20.66	血氯化物异常	INVESTIGATIONS	各类检查	23.1 ( 3.18 - 167.75 )	23.1 ( 20.66 )	22.59 ( 4.3 )	4.5 ( 2.41 )
BLOOD POTASSIUM ABNORMAL	1	14732	509	14631386	0.46	血钾异常	INVESTIGATIONS	各类检查	1.95 ( 0.27 - 13.88 )	1.95 ( 0.46 )	1.95 ( 0.38 )	0.96 ( -1.08 )
BLOOD PROLACTIN ABNORMAL	1	14732	135	14631760	5.45	血催乳素异常	INVESTIGATIONS	各类检查	7.36 ( 1.03 - 52.61 )	7.36 ( 5.45 )	7.31 ( 1.41 )	2.87 ( 0.81 )
CRYSTAL URINE PRESENT	1	14732	166	14631729	4.13	尿晶体检出	INVESTIGATIONS	各类检查	5.98 ( 0.84 - 42.73 )	5.98 ( 4.13 )	5.95 ( 1.15 )	2.57 ( 0.52 )
FOOD REFUSAL	1	14732	119	14631776	6.41	拒食	METABOLISM AND NUTRITION DISORDERS	代谢及营养类疾病	8.35 ( 1.17 - 59.75 )	8.35 ( 6.41 )	8.28 ( 1.6 )	3.05 ( 0.99 )
GASTROINTESTINAL AMYLOIDOSIS	1	14732	56	14631839	15.51	胃肠淀粉样变性	GASTROINTESTINAL DISORDERS	胃肠系统疾病	17.74 ( 2.45 - 128.13 )	17.73 ( 15.51 )	17.44 ( 3.33 )	4.12 ( 2.05 )
LYMPHOCYTE COUNT ABNORMAL	1	14732	416	14631479	0.8	淋巴细胞计数异常	INVESTIGATIONS	各类检查	2.39 ( 0.34 - 16.99 )	2.39 ( 0.8 )	2.38 ( 0.46 )	1.25 ( -0.79 )
MONOCYTE COUNT ABNORMAL	1	14732	59	14631836	14.64	单核细胞计数异常	INVESTIGATIONS	各类检查	16.83 ( 2.33 - 121.51 )	16.83 ( 14.64 )	16.57 ( 3.17 )	4.05 ( 1.98 )
POLYURIA	1	14732	2767	14629128	1.14	多尿	RENAL AND URINARY DISORDERS	肾脏及泌尿系统疾病	0.36 ( 0.05 - 2.55 )	0.36 ( 1.14 )	0.36 ( 0.07 )	-1.48 ( -3.52 )
RED BLOOD CELLS URINE POSITIVE	1	14732	386	14631509	0.96	尿红细胞阳性	INVESTIGATIONS	各类检查	2.57 ( 0.36 - 18.31 )	2.57 ( 0.96 )	2.57 ( 0.5 )	1.36 ( -0.68 )
URINARY SEDIMENT PRESENT	1	14732	216	14631679	2.8	尿沉渣检出	INVESTIGATIONS	各类检查	4.6 ( 0.64 - 32.79 )	4.6 ( 2.8 )	4.58 ( 0.89 )	2.2 ( 0.15 )
WHITE BLOOD CELLS URINE POSITIVE	1	14732	624	14631271	0.22	尿白细胞阳性	INVESTIGATIONS	各类检查	1.59 ( 0.22 - 11.32 )	1.59 ( 0.22 )	1.59 ( 0.31 )	0.67 ( -1.37 )
BRADYARRHYTHMIA	1	14732	735	14631160	0.09	缓慢型心律失常	CARDIAC DISORDERS	心脏器官疾病	1.35 ( 0.19 - 9.61 )	1.35 ( 0.09 )	1.35 ( 0.26 )	0.43 ( -1.61 )
VASCULAR GRAFT STENOSIS	1	14732	2	14631893	329.71	血管移植物狭窄	INJURY, POISONING AND PROCEDURAL COMPLICATIONS	各类损伤、中毒及操作并发症	496.6 ( 45.03 - 5477.17 )	496.57 ( 329.71 )	331.38 ( 44.46 )	8.37 ( 5.87 )
VASCULAR STENOSIS	1	14732	118	14631777	6.48	血管狭窄	VASCULAR DISORDERS	血管与淋巴管类疾病	8.42 ( 1.18 - 60.26 )	8.42 ( 6.48 )	8.35 ( 1.61 )	3.06 ( 1.01 )
EYE SYMPTOM	1	14732	101	14631794	7.86	眼症状	EYE DISORDERS	眼器官疾病	9.83 ( 1.37 - 70.5 )	9.83 ( 7.86 )	9.75 ( 1.88 )	3.28 ( 1.22 )
ANKLE ARTHROPLASTY	1	14732	57	14631838	15.21	踝关节成形术	SURGICAL AND MEDICAL PROCEDURES	各种手术及医疗操作	17.42 ( 2.41 - 125.85 )	17.42 ( 15.21 )	17.14 ( 3.28 )	4.1 ( 2.02 )
ANTI-CYCLIC CITRULLINATED PEPTIDE ANTIBODY POSITIVE	1	14732	1162	14630733	0.02	抗环瓜氨酸肽抗体阳性	INVESTIGATIONS	各类检查	0.85 ( 0.12 - 6.07 )	0.85 ( 0.02 )	0.85 ( 0.17 )	-0.23 ( -2.27 )
DRUG TOLERANCE	1	14732	952	14630943	0	药物耐受性	GENERAL DISORDERS AND ADMINISTRATION SITE CONDITIONS	全身性疾病及给药部位各种反应	1.04 ( 0.15 - 7.41 )	1.04 ( 0 )	1.04 ( 0.2 )	0.06 ( -1.98 )
ACTINOMYCES TEST POSITIVE	1	14732	47	14631848	18.78	放线菌检测阳性	INVESTIGATIONS	各类检查	21.13 ( 2.92 - 153.18 )	21.13 ( 18.78 )	20.71 ( 3.95 )	4.37 ( 2.29 )
BRONCHIECTASIS	1	14732	1843	14630052	0.39	支气管扩张	RESPIRATORY, THORACIC AND MEDIASTINAL DISORDERS	呼吸系统、胸及纵隔疾病	0.54 ( 0.08 - 3.83 )	0.54 ( 0.39 )	0.54 ( 0.1 )	-0.89 ( -2.93 )
AMYLOID RELATED IMAGING ABNORMALITIES	1	14732	32	14631863	28.19	淀粉样蛋白相关性影像异常	NERVOUS SYSTEM DISORDERS	各类神经系统疾病	31.04 ( 4.24 - 227.16 )	31.04 ( 28.19 )	30.13 ( 5.7 )	4.91 ( 2.81 )
CARDIAC COMPLICATION ASSOCIATED WITH DEVICE	1	14732	8	14631887	108.58	装置相关心脏并发症	GENERAL DISORDERS AND ADMINISTRATION SITE CONDITIONS	全身性疾病及给药部位各种反应	124.15 ( 15.53 - 992.72 )	124.14 ( 108.58 )	110.46 ( 19.4 )	6.79 ( 4.55 )
PACHYMENINGITIS	1	14732	137	14631758	5.35	硬脑膜炎	NERVOUS SYSTEM DISORDERS	各类神经系统疾病	7.25 ( 1.01 - 51.84 )	7.25 ( 5.35 )	7.2 ( 1.39 )	2.85 ( 0.79 )
ORAL PRURITUS	1	14732	543	14631352	0.38	口腔瘙痒	GASTROINTESTINAL DISORDERS	胃肠系统疾病	1.83 ( 0.26 - 13.01 )	1.83 ( 0.38 )	1.83 ( 0.35 )	0.87 ( -1.17 )
GRANULOMA SKIN	1	14732	198	14631697	3.2	皮肤肉芽肿	SKIN AND SUBCUTANEOUS TISSUE DISORDERS	皮肤及皮下组织类疾病	5.02 ( 0.7 - 35.79 )	5.02 ( 3.2 )	5 ( 0.97 )	2.32 ( 0.27 )
EXPIRED PRODUCT ADMINISTERED	1	14732	2629	14629266	1.02	给用了过期产品	INJURY, POISONING AND PROCEDURAL COMPLICATIONS	各类损伤、中毒及操作并发症	0.38 ( 0.05 - 2.68 )	0.38 ( 1.02 )	0.38 ( 0.07 )	-1.4 ( -3.44 )
INFECTION IN AN IMMUNOCOMPROMISED HOST	1	14732	287	14631608	1.74	免疫妥协宿主的感染	INFECTIONS AND INFESTATIONS	感染及侵染类疾病	3.46 ( 0.49 - 24.65 )	3.46 ( 1.74 )	3.45 ( 0.67 )	1.79 ( -0.26 )
DIABETIC NEUROPATHY	1	14732	983	14630912	0	糖尿病神经病变	NERVOUS SYSTEM DISORDERS	各类神经系统疾病	1.01 ( 0.14 - 7.18 )	1.01 ( 0 )	1.01 ( 0.2 )	0.01 ( -2.03 )
SPLENIC HAEMATOMA	1	14732	99	14631796	8.05	脾血肿	BLOOD AND LYMPHATIC SYSTEM DISORDERS	血液及淋巴系统疾病	10.03 ( 1.4 - 71.93 )	10.03 ( 8.05 )	9.94 ( 1.91 )	3.31 ( 1.25 )
PULMONARY PAIN	1	14732	373	14631522	1.04	肺疼痛	RESPIRATORY, THORACIC AND MEDIASTINAL DISORDERS	呼吸系统、胸及纵隔疾病	2.66 ( 0.37 - 18.95 )	2.66 ( 1.04 )	2.66 ( 0.51 )	1.41 ( -0.64 )
INCORRECT DOSE ADMINISTERED BY PRODUCT	1	14732	203	14631692	3.08	产品给用的剂量有误	INJURY, POISONING AND PROCEDURAL COMPLICATIONS	各类损伤、中毒及操作并发症	4.89 ( 0.69 - 34.9 )	4.89 ( 3.08 )	4.87 ( 0.94 )	2.28 ( 0.23 )
DRUG DEPENDENCE	1	14732	8960	14622935	7.14	药物依赖	PSYCHIATRIC DISORDERS	精神病类	0.11 ( 0.02 - 0.79 )	0.11 ( 7.14 )	0.11 ( 0.02 )	-3.17 ( -5.21 )
DRUG USE DISORDER	1	14732	2823	14629072	1.19	用药病症	PSYCHIATRIC DISORDERS	精神病类	0.35 ( 0.05 - 2.5 )	0.35 ( 1.19 )	0.35 ( 0.07 )	-1.51 ( -3.55 )
NEUTRALISING ANTIBODIES NEGATIVE	1	14732	24	14631871	37.83	中和抗体阴性	INVESTIGATIONS	各类检查	41.38 ( 5.6 - 305.93 )	41.38 ( 37.83 )	39.77 ( 7.46 )	5.31 ( 3.2 )
ALVEOLAR OSTEITIS	1	14732	94	14631801	8.57	牙槽骨炎	INFECTIONS AND INFESTATIONS	感染及侵染类疾病	10.57 ( 1.47 - 75.8 )	10.57 ( 8.57 )	10.46 ( 2.01 )	3.39 ( 1.33 )
THYROID DISORDER	1	14732	2419	14629476	0.85	甲状腺疾病	ENDOCRINE DISORDERS	内分泌系统疾病	0.41 ( 0.06 - 2.92 )	0.41 ( 0.85 )	0.41 ( 0.08 )	-1.28 ( -3.32 )
CATHETER SITE CELLULITIS	1	14732	73	14631822	11.52	插管部位蜂窝织炎	INFECTIONS AND INFESTATIONS	感染及侵染类疾病	13.61 ( 1.89 - 97.9 )	13.6 ( 11.52 )	13.43 ( 2.58 )	3.75 ( 1.68 )
REFLUX GASTRITIS	1	14732	239	14631656	2.39	反流性胃炎	GASTROINTESTINAL DISORDERS	胃肠系统疾病	4.16 ( 0.58 - 29.63 )	4.16 ( 2.39 )	4.14 ( 0.8 )	2.05 ( 0 )
SINUS DISORDER	1	14732	3618	14628277	1.92	鼻窦疾病	RESPIRATORY, THORACIC AND MEDIASTINAL DISORDERS	呼吸系统、胸及纵隔疾病	0.27 ( 0.04 - 1.95 )	0.27 ( 1.92 )	0.27 ( 0.05 )	-1.86 ( -3.91 )
LACRIMAL DISORDER	1	14732	106	14631789	7.41	泪腺疾病	EYE DISORDERS	眼器官疾病	9.37 ( 1.31 - 67.14 )	9.37 ( 7.41 )	9.29 ( 1.79 )	3.22 ( 1.16 )
CENTRAL NERVOUS SYSTEM INFLAMMATION	1	14732	99	14631796	8.05	中枢神经系统炎症	NERVOUS SYSTEM DISORDERS	各类神经系统疾病	10.03 ( 1.4 - 71.93 )	10.03 ( 8.05 )	9.94 ( 1.91 )	3.31 ( 1.25 )
BLOOD GLUCOSE ABNORMAL	1	14732	2450	14629445	0.87	血葡萄糖异常	INVESTIGATIONS	各类检查	0.41 ( 0.06 - 2.88 )	0.41 ( 0.87 )	0.41 ( 0.08 )	-1.3 ( -3.34 )
GLYCOSYLATED HAEMOGLOBIN ABNORMAL	1	14732	135	14631760	5.45	糖化血红蛋白异常	INVESTIGATIONS	各类检查	7.36 ( 1.03 - 52.61 )	7.36 ( 5.45 )	7.31 ( 1.41 )	2.87 ( 0.81 )
ANTIPHOSPHOLIPID SYNDROME	1	14732	560	14631335	0.34	抗磷脂综合征	BLOOD AND LYMPHATIC SYSTEM DISORDERS	血液及淋巴系统疾病	1.77 ( 0.25 - 12.61 )	1.77 ( 0.34 )	1.77 ( 0.34 )	0.83 ( -1.22 )
BRONCHIOLITIS	1	14732	1193	14630702	0.03	细支气管炎	INFECTIONS AND INFESTATIONS	感染及侵染类疾病	0.83 ( 0.12 - 5.92 )	0.83 ( 0.03 )	0.83 ( 0.16 )	-0.26 ( -2.31 )
HYPERCAPNIA	1	14732	1243	14630652	0.05	高碳酸血症	RESPIRATORY, THORACIC AND MEDIASTINAL DISORDERS	呼吸系统、胸及纵隔疾病	0.8 ( 0.11 - 5.68 )	0.8 ( 0.05 )	0.8 ( 0.15 )	-0.32 ( -2.37 )
SUPERINFECTION BACTERIAL	1	14732	368	14631527	1.07	细菌双重感染	INFECTIONS AND INFESTATIONS	感染及侵染类疾病	2.7 ( 0.38 - 19.21 )	2.7 ( 1.07 )	2.69 ( 0.52 )	1.43 ( -0.62 )
PERIPHERAL VENOUS DISEASE	1	14732	632	14631263	0.21	外周静脉疾病	VASCULAR DISORDERS	血管与淋巴管类疾病	1.57 ( 0.22 - 11.17 )	1.57 ( 0.21 )	1.57 ( 0.3 )	0.65 ( -1.39 )
HYDROTHORAX	1	14732	323	14631572	1.4	胸水	RESPIRATORY, THORACIC AND MEDIASTINAL DISORDERS	呼吸系统、胸及纵隔疾病	3.07 ( 0.43 - 21.9 )	3.07 ( 1.4 )	3.07 ( 0.59 )	1.62 ( -0.43 )
IMPAIRED DRIVING ABILITY	1	14732	1386	14630509	0.11	驾驶能力受损	SOCIAL CIRCUMSTANCES	社会环境	0.72 ( 0.1 - 5.09 )	0.72 ( 0.11 )	0.72 ( 0.14 )	-0.48 ( -2.52 )
FAT TISSUE DECREASED	1	14732	60	14631835	14.37	脂肪组织减少	GENERAL DISORDERS AND ADMINISTRATION SITE CONDITIONS	全身性疾病及给药部位各种反应	16.55 ( 2.29 - 119.45 )	16.55 ( 14.37 )	16.3 ( 3.12 )	4.03 ( 1.95 )
BLOOD URIC ACID DECREASED	1	14732	173	14631722	3.89	血尿酸降低	INVESTIGATIONS	各类检查	5.74 ( 0.8 - 40.99 )	5.74 ( 3.89 )	5.71 ( 1.1 )	2.51 ( 0.46 )
HEPATITIS VIRAL	1	14732	310	14631585	1.51	病毒性肝炎	INFECTIONS AND INFESTATIONS	感染及侵染类疾病	3.2 ( 0.45 - 22.82 )	3.2 ( 1.51 )	3.2 ( 0.62 )	1.68 ( -0.37 )
EAR INFECTION BACTERIAL	1	14732	52	14631843	16.83	耳部细菌感染	INFECTIONS AND INFESTATIONS	感染及侵染类疾病	19.1 ( 2.64 - 138.17 )	19.1 ( 16.83 )	18.76 ( 3.58 )	4.23 ( 2.15 )
INFECTION PARASITIC	1	14732	159	14631736	4.38	寄生虫感染	INFECTIONS AND INFESTATIONS	感染及侵染类疾病	6.25 ( 0.87 - 44.62 )	6.25 ( 4.38 )	6.21 ( 1.2 )	2.64 ( 0.58 )
MEAN CELL VOLUME INCREASED	1	14732	819	14631076	0.04	平均细胞体积增大	INVESTIGATIONS	各类检查	1.21 ( 0.17 - 8.62 )	1.21 ( 0.04 )	1.21 ( 0.23 )	0.28 ( -1.77 )
RED CELL DISTRIBUTION WIDTH DECREASED	1	14732	119	14631776	6.41	红细胞体积分布宽度降低	INVESTIGATIONS	各类检查	8.35 ( 1.17 - 59.75 )	8.35 ( 6.41 )	8.28 ( 1.6 )	3.05 ( 0.99 )
MEAN CELL HAEMOGLOBIN CONCENTRATION INCREASED	1	14732	196	14631699	3.25	平均细胞血红蛋白浓度升高	INVESTIGATIONS	各类检查	5.07 ( 0.71 - 36.16 )	5.07 ( 3.25 )	5.05 ( 0.97 )	2.34 ( 0.28 )
MONOCYTE COUNT DECREASED	1	14732	449	14631446	0.66	单核细胞计数降低	INVESTIGATIONS	各类检查	2.21 ( 0.31 - 15.74 )	2.21 ( 0.66 )	2.21 ( 0.43 )	1.14 ( -0.9 )
JOINT NOISE	1	14732	250	14631645	2.22	关节杂音	MUSCULOSKELETAL AND CONNECTIVE TISSUE DISORDERS	各种肌肉骨骼及结缔组织疾病	3.97 ( 0.56 - 28.32 )	3.97 ( 2.22 )	3.96 ( 0.77 )	1.99 ( -0.06 )
NEOPLASM PROGRESSION	1	14732	11686	14620209	9.86	进展性肿瘤	NEOPLASMS BENIGN, MALIGNANT AND UNSPECIFIED (INCL CYSTS AND POLYPS)	良性、恶性及性质不明的肿瘤（包括囊状和息肉状）	0.08 ( 0.01 - 0.6 )	0.08 ( 9.86 )	0.09 ( 0.02 )	-3.56 ( -5.6 )
HYPERNATRAEMIA	1	14732	2249	14629646	0.71	高钠血症	METABOLISM AND NUTRITION DISORDERS	代谢及营养类疾病	0.44 ( 0.06 - 3.14 )	0.44 ( 0.71 )	0.44 ( 0.09 )	-1.18 ( -3.22 )
SKULL FRACTURE	1	14732	467	14631428	0.6	颅骨骨折	INJURY, POISONING AND PROCEDURAL COMPLICATIONS	各类损伤、中毒及操作并发症	2.13 ( 0.3 - 15.13 )	2.13 ( 0.6 )	2.12 ( 0.41 )	1.09 ( -0.96 )
SOFT TISSUE NECROSIS	1	14732	272	14631623	1.92	软组织坏死	MUSCULOSKELETAL AND CONNECTIVE TISSUE DISORDERS	各种肌肉骨骼及结缔组织疾病	3.65 ( 0.51 - 26.02 )	3.65 ( 1.92 )	3.64 ( 0.7 )	1.86 ( -0.18 )
CYSTITIS NONINFECTIVE	1	14732	325	14631570	1.38	非感染性膀胱炎	RENAL AND URINARY DISORDERS	肾脏及泌尿系统疾病	3.06 ( 0.43 - 21.76 )	3.06 ( 1.38 )	3.05 ( 0.59 )	1.61 ( -0.44 )
DYSGEUSIA	1	14732	12933	14618962	11.11	味觉倒错	NERVOUS SYSTEM DISORDERS	各类神经系统疾病	0.08 ( 0.01 - 0.54 )	0.08 ( 11.11 )	0.08 ( 0.01 )	-3.7 ( -5.74 )
PHARYNGEAL PARAESTHESIA	1	14732	303	14631592	1.58	咽感觉异常	RESPIRATORY, THORACIC AND MEDIASTINAL DISORDERS	呼吸系统、胸及纵隔疾病	3.28 ( 0.46 - 23.35 )	3.28 ( 1.58 )	3.27 ( 0.63 )	1.71 ( -0.34 )
LOCALISED OEDEMA	1	14732	1470	14630425	0.16	局部水肿	GENERAL DISORDERS AND ADMINISTRATION SITE CONDITIONS	全身性疾病及给药部位各种反应	0.68 ( 0.1 - 4.8 )	0.68 ( 0.16 )	0.68 ( 0.13 )	-0.57 ( -2.61 )
TONGUE DISORDER	1	14732	1543	14630352	0.2	舌病	GASTROINTESTINAL DISORDERS	胃肠系统疾病	0.64 ( 0.09 - 4.57 )	0.64 ( 0.2 )	0.64 ( 0.12 )	-0.64 ( -2.68 )
PARAESTHESIA ORAL	1	14732	3204	14628691	1.54	口部感觉异常	GASTROINTESTINAL DISORDERS	胃肠系统疾病	0.31 ( 0.04 - 2.2 )	0.31 ( 1.54 )	0.31 ( 0.06 )	-1.69 ( -3.73 )
MIDDLE EAR EFFUSION	1	14732	413	14631482	0.82	中耳渗出	EAR AND LABYRINTH DISORDERS	耳及迷路类疾病	2.4 ( 0.34 - 17.11 )	2.4 ( 0.82 )	2.4 ( 0.46 )	1.26 ( -0.78 )
UTERINE INFECTION	1	14732	72	14631823	11.7	子宫感染	INFECTIONS AND INFESTATIONS	感染及侵染类疾病	13.79 ( 1.92 - 99.28 )	13.79 ( 11.7 )	13.62 ( 2.61 )	3.77 ( 1.7 )
LIMB INJURY	1	14732	4571	14627324	2.82	肢体损伤	INJURY, POISONING AND PROCEDURAL COMPLICATIONS	各类损伤、中毒及操作并发症	0.22 ( 0.03 - 1.54 )	0.22 ( 2.82 )	0.22 ( 0.04 )	-2.2 ( -4.24 )
NONSPECIFIC REACTION	1	14732	758	14631137	0.07	非特异性反应	GENERAL DISORDERS AND ADMINISTRATION SITE CONDITIONS	全身性疾病及给药部位各种反应	1.31 ( 0.18 - 9.31 )	1.31 ( 0.07 )	1.31 ( 0.25 )	0.39 ( -1.65 )
AGGRESSION	1	14732	12023	14619872	10.2	攻击	PSYCHIATRIC DISORDERS	精神病类	0.08 ( 0.01 - 0.59 )	0.08 ( 10.2 )	0.08 ( 0.02 )	-3.6 ( -5.64 )
DIARRHOEA HAEMORRHAGIC	1	14732	2638	14629257	1.03	出血性腹泻	GASTROINTESTINAL DISORDERS	胃肠系统疾病	0.38 ( 0.05 - 2.67 )	0.38 ( 1.03 )	0.38 ( 0.07 )	-1.41 ( -3.45 )
ARTHRODESIS	1	14732	312	14631583	1.49	关节固定术	SURGICAL AND MEDICAL PROCEDURES	各种手术及医疗操作	3.18 ( 0.45 - 22.67 )	3.18 ( 1.49 )	3.18 ( 0.61 )	1.67 ( -0.38 )
TYPE 2 DIABETES MELLITUS	1	14732	4050	14627845	2.32	2 型糖尿病	METABOLISM AND NUTRITION DISORDERS	代谢及营养类疾病	0.25 ( 0.03 - 1.74 )	0.25 ( 2.32 )	0.25 ( 0.05 )	-2.03 ( -4.07 )
HYPOPARATHYROIDISM	1	14732	270	14631625	1.94	甲状旁腺功能减退症	ENDOCRINE DISORDERS	内分泌系统疾病	3.68 ( 0.52 - 26.21 )	3.68 ( 1.94 )	3.67 ( 0.71 )	1.88 ( -0.17 )
STIFF LEG SYNDROME	1	14732	13	14631882	69.09	僵腿综合征	NERVOUS SYSTEM DISORDERS	各类神经系统疾病	76.4 ( 9.99 - 584.08 )	76.4 ( 69.09 )	71.01 ( 12.95 )	6.15 ( 3.98 )
ATTENTION DEFICIT HYPERACTIVITY DISORDER	1	14732	410	14631485	0.83	注意力缺陷多动障碍	PSYCHIATRIC DISORDERS	精神病类	2.42 ( 0.34 - 17.24 )	2.42 ( 0.83 )	2.42 ( 0.47 )	1.27 ( -0.77 )
LACTOSE INTOLERANCE	1	14732	517	14631378	0.44	乳糖不耐受	METABOLISM AND NUTRITION DISORDERS	代谢及营养类疾病	1.92 ( 0.27 - 13.66 )	1.92 ( 0.44 )	1.92 ( 0.37 )	0.94 ( -1.1 )
SALIVARY GLAND MASS	1	14732	49	14631846	17.95	唾液腺肿块	GASTROINTESTINAL DISORDERS	胃肠系统疾病	20.27 ( 2.8 - 146.8 )	20.27 ( 17.95 )	19.88 ( 3.79 )	4.31 ( 2.23 )
OBSESSIVE-COMPULSIVE DISORDER	1	14732	1452	14630443	0.15	强迫症	PSYCHIATRIC DISORDERS	精神病类	0.68 ( 0.1 - 4.86 )	0.68 ( 0.15 )	0.68 ( 0.13 )	-0.55 ( -2.59 )
CYSTITIS-LIKE SYMPTOM	1	14732	18	14631877	50.39	类膀胱炎症状	RENAL AND URINARY DISORDERS	肾脏及泌尿系统疾病	55.18 ( 7.37 - 413.37 )	55.17 ( 50.39 )	52.32 ( 9.7 )	5.71 ( 3.57 )
VULVAR EROSION	1	14732	52	14631843	16.83	外阴糜烂	REPRODUCTIVE SYSTEM AND BREAST DISORDERS	生殖系统及乳腺疾病	19.1 ( 2.64 - 138.17 )	19.1 ( 16.83 )	18.76 ( 3.58 )	4.23 ( 2.15 )
SOLAR DERMATITIS	1	14732	109	14631786	7.16	日光性皮炎	SKIN AND SUBCUTANEOUS TISSUE DISORDERS	皮肤及皮下组织类疾病	9.11 ( 1.27 - 65.28 )	9.11 ( 7.16 )	9.04 ( 1.74 )	3.18 ( 1.12 )
LOW DENSITY LIPOPROTEIN INCREASED	1	14732	2700	14629195	1.09	低密度脂蛋白升高	INVESTIGATIONS	各类检查	0.37 ( 0.05 - 2.61 )	0.37 ( 1.09 )	0.37 ( 0.07 )	-1.44 ( -3.48 )
C-REACTIVE PROTEIN	1	14732	101	14631794	7.86	C 反应蛋白	INVESTIGATIONS	各类检查	9.83 ( 1.37 - 70.5 )	9.83 ( 7.86 )	9.75 ( 1.88 )	3.28 ( 1.22 )
CRYSTAL URINE	1	14732	27	14631868	33.57	尿结晶	INVESTIGATIONS	各类检查	36.79 ( 5 - 270.73 )	36.78 ( 33.57 )	35.5 ( 6.68 )	5.15 ( 3.04 )
EOSINOPHIL COUNT	1	14732	43	14631852	20.66	嗜酸粒细胞计数	INVESTIGATIONS	各类检查	23.1 ( 3.18 - 167.75 )	23.1 ( 20.66 )	22.59 ( 4.3 )	4.5 ( 2.41 )
RED BLOOD CELL COUNT ABNORMAL	1	14732	265	14631630	2.01	红细胞计数异常	INVESTIGATIONS	各类检查	3.75 ( 0.53 - 26.71 )	3.75 ( 2.01 )	3.74 ( 0.72 )	1.9 ( -0.15 )
BLOOD TRIGLYCERIDES	1	14732	14	14631881	64.36	血甘油三酯	INVESTIGATIONS	各类检查	70.94 ( 9.33 - 539.55 )	70.94 ( 64.36 )	66.28 ( 12.14 )	6.05 ( 3.89 )
ALANINE AMINOTRANSFERASE	1	14732	90	14631805	9.03	丙氨酸氨基转移酶	INVESTIGATIONS	各类检查	11.04 ( 1.54 - 79.21 )	11.03 ( 9.03 )	10.92 ( 2.1 )	3.45 ( 1.39 )
BLOOD IMMUNOGLOBULIN G	1	14732	10	14631885	88.48	血免疫球蛋白 G	INVESTIGATIONS	各类检查	99.32 ( 12.71 - 775.94 )	99.31 ( 88.48 )	90.38 ( 16.18 )	6.5 ( 4.29 )
HAEMOGLOBIN	1	14732	72	14631823	11.7	血红蛋白	INVESTIGATIONS	各类检查	13.79 ( 1.92 - 99.28 )	13.79 ( 11.7 )	13.62 ( 2.61 )	3.77 ( 1.7 )
ASPARTATE AMINOTRANSFERASE	1	14732	113	14631782	6.84	天门冬氨酸氨基转移酶	INVESTIGATIONS	各类检查	8.79 ( 1.23 - 62.94 )	8.79 ( 6.84 )	8.72 ( 1.68 )	3.12 ( 1.07 )
BLOOD CHOLESTEROL	1	14732	58	14631837	14.92	血胆固醇	INVESTIGATIONS	各类检查	17.12 ( 2.37 - 123.64 )	17.12 ( 14.92 )	16.85 ( 3.22 )	4.07 ( 2 )
HIGH DENSITY LIPOPROTEIN INCREASED	1	14732	343	14631552	1.24	高密度脂蛋白升高	INVESTIGATIONS	各类检查	2.9 ( 0.41 - 20.62 )	2.9 ( 1.24 )	2.89 ( 0.56 )	1.53 ( -0.52 )
MEAN PLATELET VOLUME ABNORMAL	1	14732	12	14631883	74.56	平均血小板体积异常	INVESTIGATIONS	各类检查	82.77 ( 10.76 - 636.59 )	82.76 ( 74.56 )	76.47 ( 13.87 )	6.26 ( 4.08 )
HAEMATOCRIT	1	14732	12	14631883	74.56	红细胞压积	INVESTIGATIONS	各类检查	82.77 ( 10.76 - 636.59 )	82.76 ( 74.56 )	76.47 ( 13.87 )	6.26 ( 4.08 )
CERVICAL VERTEBRAL FRACTURE	1	14732	741	14631154	0.09	颈椎骨折	INJURY, POISONING AND PROCEDURAL COMPLICATIONS	各类损伤、中毒及操作并发症	1.34 ( 0.19 - 9.53 )	1.34 ( 0.09 )	1.34 ( 0.26 )	0.42 ( -1.62 )
CHRONIC INFLAMMATORY DEMYELINATING POLYRADICULONEUROPATHY	1	14732	449	14631446	0.66	慢性炎症性脱髓鞘性多神经病	NERVOUS SYSTEM DISORDERS	各类神经系统疾病	2.21 ( 0.31 - 15.74 )	2.21 ( 0.66 )	2.21 ( 0.43 )	1.14 ( -0.9 )
MACULOPATHY	1	14732	811	14631084	0.04	黄斑病变	EYE DISORDERS	眼器官疾病	1.22 ( 0.17 - 8.7 )	1.22 ( 0.04 )	1.22 ( 0.24 )	0.29 ( -1.75 )
BLADDER OPERATION	1	14732	179	14631716	3.71	膀胱手术	SURGICAL AND MEDICAL PROCEDURES	各种手术及医疗操作	5.55 ( 0.78 - 39.61 )	5.55 ( 3.71 )	5.52 ( 1.07 )	2.47 ( 0.41 )
EYE IRRITATION	1	14732	9037	14622858	7.21	眼刺激	EYE DISORDERS	眼器官疾病	0.11 ( 0.02 - 0.78 )	0.11 ( 7.21 )	0.11 ( 0.02 )	-3.18 ( -5.23 )
LIPID METABOLISM DISORDER	1	14732	142	14631753	5.1	脂肪代谢疾病	METABOLISM AND NUTRITION DISORDERS	代谢及营养类疾病	6.99 ( 0.98 - 50 )	6.99 ( 5.1 )	6.95 ( 1.34 )	2.8 ( 0.74 )
AFFECT LABILITY	1	14732	3273	14628622	1.6	情感易变	PSYCHIATRIC DISORDERS	精神病类	0.3 ( 0.04 - 2.15 )	0.3 ( 1.6 )	0.3 ( 0.06 )	-1.72 ( -3.76 )
DISORGANISED SPEECH	1	14732	377	14631518	1.01	胡言乱语	PSYCHIATRIC DISORDERS	精神病类	2.63 ( 0.37 - 18.75 )	2.63 ( 1.01 )	2.63 ( 0.51 )	1.4 ( -0.65 )
FAECAL CALPROTECTIN	1	14732	23	14631872	39.49	粪便钙卫蛋白	INVESTIGATIONS	各类检查	43.18 ( 5.83 - 319.79 )	43.18 ( 39.49 )	41.42 ( 7.76 )	5.37 ( 3.25 )
SELECTIVE EATING DISORDER	1	14732	338	14631557	1.27	选择性进食障碍	PSYCHIATRIC DISORDERS	精神病类	2.94 ( 0.41 - 20.92 )	2.94 ( 1.27 )	2.93 ( 0.57 )	1.55 ( -0.49 )
TERMINAL ILEITIS	1	14732	239	14631656	2.39	末端回肠炎	GASTROINTESTINAL DISORDERS	胃肠系统疾病	4.16 ( 0.58 - 29.63 )	4.16 ( 2.39 )	4.14 ( 0.8 )	2.05 ( 0 )
GINGIVAL BLEEDING	1	14732	3250	14628645	1.58	牙龈出血	GASTROINTESTINAL DISORDERS	胃肠系统疾病	0.31 ( 0.04 - 2.17 )	0.31 ( 1.58 )	0.31 ( 0.06 )	-1.71 ( -3.75 )
INTELLECTUAL DISABILITY	1	14732	315	14631580	1.47	智力残疾	NERVOUS SYSTEM DISORDERS	各类神经系统疾病	3.15 ( 0.44 - 22.46 )	3.15 ( 1.47 )	3.15 ( 0.61 )	1.65 ( -0.39 )
BRAIN STEM SYNDROME	1	14732	246	14631649	2.28	脑干综合征	NERVOUS SYSTEM DISORDERS	各类神经系统疾病	4.04 ( 0.57 - 28.78 )	4.04 ( 2.28 )	4.02 ( 0.78 )	2.01 ( -0.04 )
SUPERIOR SAGITTAL SINUS THROMBOSIS	1	14732	289	14631606	1.72	上矢状窦血栓形成	NERVOUS SYSTEM DISORDERS	各类神经系统疾病	3.44 ( 0.48 - 24.48 )	3.44 ( 1.72 )	3.43 ( 0.66 )	1.78 ( -0.27 )
EXTRA DOSE ADMINISTERED	1	14732	3419	14628476	1.73	给用了额外剂量	INJURY, POISONING AND PROCEDURAL COMPLICATIONS	各类损伤、中毒及操作并发症	0.29 ( 0.04 - 2.06 )	0.29 ( 1.73 )	0.29 ( 0.06 )	-1.78 ( -3.82 )
ACUTE LEUKAEMIA	1	14732	771	14631124	0.06	急性白血病	NEOPLASMS BENIGN, MALIGNANT AND UNSPECIFIED (INCL CYSTS AND POLYPS)	良性、恶性及性质不明的肿瘤（包括囊状和息肉状）	1.29 ( 0.18 - 9.16 )	1.29 ( 0.06 )	1.29 ( 0.25 )	0.36 ( -1.68 )
SKIN INJURY	1	14732	547	14631348	0.37	皮肤损伤	INJURY, POISONING AND PROCEDURAL COMPLICATIONS	各类损伤、中毒及操作并发症	1.82 ( 0.26 - 12.91 )	1.82 ( 0.37 )	1.81 ( 0.35 )	0.86 ( -1.18 )
EYE INJURY	1	14732	485	14631410	0.53	眼部损伤	INJURY, POISONING AND PROCEDURAL COMPLICATIONS	各类损伤、中毒及操作并发症	2.05 ( 0.29 - 14.57 )	2.05 ( 0.53 )	2.05 ( 0.4 )	1.03 ( -1.01 )
RETINITIS	1	14732	331	14631564	1.33	视网膜炎	INFECTIONS AND INFESTATIONS	感染及侵染类疾病	3 ( 0.42 - 21.37 )	3 ( 1.33 )	2.99 ( 0.58 )	1.58 ( -0.46 )
AUDITORY DISORDER	1	14732	231	14631664	2.52	听觉障碍	EAR AND LABYRINTH DISORDERS	耳及迷路类疾病	4.3 ( 0.6 - 30.66 )	4.3 ( 2.52 )	4.29 ( 0.83 )	2.1 ( 0.05 )
URTICARIA CHRONIC	1	14732	154	14631741	4.57	慢性荨麻疹	SKIN AND SUBCUTANEOUS TISSUE DISORDERS	皮肤及皮下组织类疾病	6.45 ( 0.9 - 46.08 )	6.45 ( 4.57 )	6.41 ( 1.24 )	2.68 ( 0.63 )
JOINT ANKYLOSIS	1	14732	188	14631707	3.45	关节强直	MUSCULOSKELETAL AND CONNECTIVE TISSUE DISORDERS	各种肌肉骨骼及结缔组织疾病	5.28 ( 0.74 - 37.7 )	5.28 ( 3.45 )	5.26 ( 1.02 )	2.4 ( 0.34 )
ORAL MUCOSAL BLISTERING	1	14732	1219	14630676	0.04	口腔粘膜起疱	GASTROINTESTINAL DISORDERS	胃肠系统疾病	0.81 ( 0.11 - 5.79 )	0.81 ( 0.04 )	0.81 ( 0.16 )	-0.3 ( -2.34 )
SPLENIC RUPTURE	1	14732	681	14631214	0.14	脾破裂	INJURY, POISONING AND PROCEDURAL COMPLICATIONS	各类损伤、中毒及操作并发症	1.46 ( 0.21 - 10.37 )	1.46 ( 0.14 )	1.46 ( 0.28 )	0.54 ( -1.5 )
SECONDARY ADRENOCORTICAL INSUFFICIENCY	1	14732	646	14631249	0.19	继发性肾上腺皮质功能不全	ENDOCRINE DISORDERS	内分泌系统疾病	1.54 ( 0.22 - 10.93 )	1.54 ( 0.19 )	1.54 ( 0.3 )	0.62 ( -1.42 )
BLOOD UREA ABNORMAL	1	14732	251	14631644	2.2	血尿素异常	INVESTIGATIONS	各类检查	3.96 ( 0.56 - 28.2 )	3.96 ( 2.2 )	3.94 ( 0.76 )	1.98 ( -0.07 )
CARBON DIOXIDE ABNORMAL	1	14732	70	14631825	12.09	二氧化碳异常	INVESTIGATIONS	各类检查	14.19 ( 1.97 - 102.15 )	14.19 ( 12.09 )	14 ( 2.68 )	3.81 ( 1.74 )
NOSOCOMIAL INFECTION	1	14732	514	14631381	0.45	医院内感染	INFECTIONS AND INFESTATIONS	感染及侵染类疾病	1.93 ( 0.27 - 13.74 )	1.93 ( 0.45 )	1.93 ( 0.37 )	0.95 ( -1.1 )
HEAD DISCOMFORT	1	14732	2528	14629367	0.94	头部不适	NERVOUS SYSTEM DISORDERS	各类神经系统疾病	0.39 ( 0.06 - 2.79 )	0.39 ( 0.94 )	0.39 ( 0.08 )	-1.35 ( -3.39 )
LOWER RESPIRATORY TRACT INFECTION BACTERIAL	1	14732	133	14631762	5.56	下呼吸道细菌感染	INFECTIONS AND INFESTATIONS	感染及侵染类疾病	7.47 ( 1.04 - 53.41 )	7.47 ( 5.56 )	7.42 ( 1.43 )	2.89 ( 0.84 )
ENTEROBACTER INFECTION	1	14732	552	14631343	0.35	肠杆菌感染	INFECTIONS AND INFESTATIONS	感染及侵染类疾病	1.8 ( 0.25 - 12.8 )	1.8 ( 0.35 )	1.8 ( 0.35 )	0.85 ( -1.2 )
ACINETOBACTER INFECTION	1	14732	374	14631521	1.03	不动杆菌感染	INFECTIONS AND INFESTATIONS	感染及侵染类疾病	2.66 ( 0.37 - 18.9 )	2.66 ( 1.03 )	2.65 ( 0.51 )	1.41 ( -0.64 )
POST-TRAUMATIC STRESS DISORDER	1	14732	902	14630993	0.01	创伤后应激障碍	PSYCHIATRIC DISORDERS	精神病类	1.1 ( 0.15 - 7.83 )	1.1 ( 0.01 )	1.1 ( 0.21 )	0.14 ( -1.9 )
DEVICE MALFUNCTION	1	14732	13001	14618894	11.18	器械功能故障	PRODUCT ISSUES	产品问题	0.08 ( 0.01 - 0.54 )	0.08 ( 11.18 )	0.08 ( 0.01 )	-3.71 ( -5.75 )
IMMUNE THROMBOCYTOPENIA	1	14732	1578	14630317	0.22	免疫性血小板减少症	BLOOD AND LYMPHATIC SYSTEM DISORDERS	血液及淋巴系统疾病	0.63 ( 0.09 - 4.47 )	0.63 ( 0.22 )	0.63 ( 0.12 )	-0.67 ( -2.71 )
INTESTINAL PSEUDO-OBSTRUCTION	1	14732	341	14631554	1.25	假性肠梗阻	GASTROINTESTINAL DISORDERS	胃肠系统疾病	2.91 ( 0.41 - 20.74 )	2.91 ( 1.25 )	2.91 ( 0.56 )	1.54 ( -0.51 )
GRIP STRENGTH DECREASED	1	14732	1651	14630244	0.26	握力减弱	INVESTIGATIONS	各类检查	0.6 ( 0.08 - 4.27 )	0.6 ( 0.26 )	0.6 ( 0.12 )	-0.73 ( -2.77 )
UNDERWEIGHT	1	14732	344	14631551	1.23	体重过轻	METABOLISM AND NUTRITION DISORDERS	代谢及营养类疾病	2.89 ( 0.41 - 20.56 )	2.89 ( 1.23 )	2.88 ( 0.56 )	1.53 ( -0.52 )
GASTRIC ULCER HAEMORRHAGE	1	14732	1890	14630005	0.43	胃溃疡出血	GASTROINTESTINAL DISORDERS	胃肠系统疾病	0.53 ( 0.07 - 3.73 )	0.53 ( 0.43 )	0.53 ( 0.1 )	-0.93 ( -2.97 )
SERUM AMYLOID A PROTEIN	1	14732	0	14631895	993.14	血清淀粉样蛋白 A	INVESTIGATIONS	各类检查	Inf ( NaN - Inf )	Inf ( 993.14 )	994.14 ( 0 )	9.96 ( 7.07 )
CANDIDA SEPSIS	1	14732	405	14631490	0.86	念珠菌性脓毒症	INFECTIONS AND INFESTATIONS	感染及侵染类疾病	2.45 ( 0.34 - 17.45 )	2.45 ( 0.86 )	2.45 ( 0.47 )	1.29 ( -0.75 )
AORTIC DISSECTION	1	14732	1296	14630599	0.07	主动脉夹层	VASCULAR DISORDERS	血管与淋巴管类疾病	0.77 ( 0.11 - 5.44 )	0.77 ( 0.07 )	0.77 ( 0.15 )	-0.38 ( -2.43 )
FIXED ERUPTION	1	14732	625	14631270	0.22	固定皮疹	SKIN AND SUBCUTANEOUS TISSUE DISORDERS	皮肤及皮下组织类疾病	1.59 ( 0.22 - 11.3 )	1.59 ( 0.22 )	1.59 ( 0.31 )	0.67 ( -1.38 )
GLIOSARCOMA	1	14732	8	14631887	108.58	神经胶质肉瘤	NEOPLASMS BENIGN, MALIGNANT AND UNSPECIFIED (INCL CYSTS AND POLYPS)	良性、恶性及性质不明的肿瘤（包括囊状和息肉状）	124.15 ( 15.53 - 992.72 )	124.14 ( 108.58 )	110.46 ( 19.4 )	6.79 ( 4.55 )
PALATOPLASTY	1	14732	1	14631894	495.57	腭成形术	SURGICAL AND MEDICAL PROCEDURES	各种手术及医疗操作	993.2 ( 62.12 - 15880.43 )	993.14 ( 495.57 )	497.07 ( 48.88 )	8.96 ( 6.32 )
ABNORMAL UTERINE BLEEDING	1	14732	167	14631728	4.09	异常子宫出血	REPRODUCTIVE SYSTEM AND BREAST DISORDERS	生殖系统及乳腺疾病	5.95 ( 0.83 - 42.47 )	5.95 ( 4.09 )	5.92 ( 1.14 )	2.56 ( 0.51 )
GLOMERULAR FILTRATION RATE INCREASED	1	14732	285	14631610	1.77	肾小球滤过率增加	INVESTIGATIONS	各类检查	3.48 ( 0.49 - 24.83 )	3.48 ( 1.77 )	3.48 ( 0.67 )	1.8 ( -0.25 )
MYCOBACTERIUM AVIUM COMPLEX INFECTION	1	14732	949	14630946	0	鸟结核分枝杆菌复合感染	INFECTIONS AND INFESTATIONS	感染及侵染类疾病	1.05 ( 0.15 - 7.44 )	1.05 ( 0 )	1.05 ( 0.2 )	0.07 ( -1.98 )
PNEUMOCYSTIS JIROVECII INFECTION	1	14732	390	14631505	0.94	耶氏肺孢子虫感染	INFECTIONS AND INFESTATIONS	感染及侵染类疾病	2.55 ( 0.36 - 18.13 )	2.55 ( 0.94 )	2.54 ( 0.49 )	1.35 ( -0.7 )
PROTHROMBIN LEVEL INCREASED	1	14732	161	14631734	4.3	凝血酶原水平升高	INVESTIGATIONS	各类检查	6.17 ( 0.86 - 44.06 )	6.17 ( 4.3 )	6.14 ( 1.18 )	2.62 ( 0.56 )
BENIGN ENLARGEMENT OF THE SUBARACHNOID SPACES	1	14732	6	14631889	140.17	良性蛛网膜下腔扩张	NERVOUS SYSTEM DISORDERS	各类神经系统疾病	165.53 ( 19.93 - 1375.1 )	165.52 ( 140.17 )	142.02 ( 24.16 )	7.15 ( 4.87 )
SUBDURAL HYGROMA	1	14732	152	14631743	4.66	硬膜下水囊瘤	NERVOUS SYSTEM DISORDERS	各类神经系统疾病	6.53 ( 0.91 - 46.69 )	6.53 ( 4.66 )	6.5 ( 1.25 )	2.7 ( 0.65 )
CARNITINE DEFICIENCY	1	14732	73	14631822	11.52	肉毒碱缺乏	METABOLISM AND NUTRITION DISORDERS	代谢及营养类疾病	13.61 ( 1.89 - 97.9 )	13.6 ( 11.52 )	13.43 ( 2.58 )	3.75 ( 1.68 )
CEREBRAL ATROPHY	1	14732	1444	14630451	0.14	脑萎缩	NERVOUS SYSTEM DISORDERS	各类神经系统疾病	0.69 ( 0.1 - 4.89 )	0.69 ( 0.14 )	0.69 ( 0.13 )	-0.54 ( -2.58 )
MUCOSAL EROSION	1	14732	322	14631573	1.4	粘膜糜烂	GENERAL DISORDERS AND ADMINISTRATION SITE CONDITIONS	全身性疾病及给药部位各种反应	3.08 ( 0.43 - 21.97 )	3.08 ( 1.4 )	3.08 ( 0.6 )	1.62 ( -0.42 )
MUSCLE TIGHTNESS	1	14732	2844	14629051	1.21	肌紧张	MUSCULOSKELETAL AND CONNECTIVE TISSUE DISORDERS	各种肌肉骨骼及结缔组织疾病	0.35 ( 0.05 - 2.48 )	0.35 ( 1.21 )	0.35 ( 0.07 )	-1.52 ( -3.56 )
DEVICE DISPENSING ERROR	1	14732	206	14631689	3.01	器械配发错误	INJURY, POISONING AND PROCEDURAL COMPLICATIONS	各类损伤、中毒及操作并发症	4.82 ( 0.68 - 34.39 )	4.82 ( 3.01 )	4.8 ( 0.93 )	2.26 ( 0.21 )
ERECTILE DYSFUNCTION	1	14732	5369	14626526	3.59	勃起功能障碍	REPRODUCTIVE SYSTEM AND BREAST DISORDERS	生殖系统及乳腺疾病	0.18 ( 0.03 - 1.31 )	0.18 ( 3.59 )	0.19 ( 0.04 )	-2.43 ( -4.47 )
PAROSMIA	1	14732	1338	14630557	0.09	嗅觉异常	NERVOUS SYSTEM DISORDERS	各类神经系统疾病	0.74 ( 0.1 - 5.27 )	0.74 ( 0.09 )	0.74 ( 0.14 )	-0.43 ( -2.47 )
PRODUCT DISPENSING ISSUE	1	14732	308	14631587	1.53	产品配发问题	INJURY, POISONING AND PROCEDURAL COMPLICATIONS	各类损伤、中毒及操作并发症	3.22 ( 0.45 - 22.97 )	3.22 ( 1.53 )	3.22 ( 0.62 )	1.69 ( -0.36 )
CORONARY ARTERY OCCLUSION	1	14732	3091	14628804	1.43	冠状动脉闭塞	CARDIAC DISORDERS	心脏器官疾病	0.32 ( 0.05 - 2.28 )	0.32 ( 1.43 )	0.32 ( 0.06 )	-1.64 ( -3.68 )
LARYNGEAL NEOPLASM	1	14732	39	14631856	22.92	喉肿瘤	NEOPLASMS BENIGN, MALIGNANT AND UNSPECIFIED (INCL CYSTS AND POLYPS)	良性、恶性及性质不明的肿瘤（包括囊状和息肉状）	25.47 ( 3.5 - 185.38 )	25.47 ( 22.92 )	24.85 ( 4.72 )	4.64 ( 2.55 )
THYROID NEOPLASM	1	14732	690	14631205	0.13	甲状腺瘤	NEOPLASMS BENIGN, MALIGNANT AND UNSPECIFIED (INCL CYSTS AND POLYPS)	良性、恶性及性质不明的肿瘤（包括囊状和息肉状）	1.44 ( 0.2 - 10.23 )	1.44 ( 0.13 )	1.44 ( 0.28 )	0.52 ( -1.52 )
TRANSIENT TACHYPNOEA OF THE NEWBORN	1	14732	158	14631737	4.42	新生儿短暂性呼吸过速	RESPIRATORY, THORACIC AND MEDIASTINAL DISORDERS	呼吸系统、胸及纵隔疾病	6.29 ( 0.88 - 44.91 )	6.29 ( 4.42 )	6.25 ( 1.21 )	2.64 ( 0.59 )
INTRACRANIAL ANEURYSM	1	14732	988	14630907	0	颅内动脉瘤	NERVOUS SYSTEM DISORDERS	各类神经系统疾病	1.01 ( 0.14 - 7.14 )	1.01 ( 0 )	1.01 ( 0.19 )	0.01 ( -2.04 )
RECTAL ABSCESS	1	14732	386	14631509	0.96	直肠脓肿	INFECTIONS AND INFESTATIONS	感染及侵染类疾病	2.57 ( 0.36 - 18.31 )	2.57 ( 0.96 )	2.57 ( 0.5 )	1.36 ( -0.68 )
GYNAECOMASTIA	1	14732	2137	14629758	0.62	男性乳腺发育	REPRODUCTIVE SYSTEM AND BREAST DISORDERS	生殖系统及乳腺疾病	0.46 ( 0.07 - 3.3 )	0.46 ( 0.62 )	0.46 ( 0.09 )	-1.1 ( -3.15 )
PRECOCIOUS PUBERTY	1	14732	190	14631705	3.4	性早熟	ENDOCRINE DISORDERS	内分泌系统疾病	5.23 ( 0.73 - 37.3 )	5.23 ( 3.4 )	5.2 ( 1.01 )	2.38 ( 0.33 )
HEPATITIS FULMINANT	1	14732	1535	14630360	0.19	暴发性肝炎	HEPATOBILIARY DISORDERS	肝胆系统疾病	0.65 ( 0.09 - 4.6 )	0.65 ( 0.19 )	0.65 ( 0.13 )	-0.63 ( -2.67 )
HERPES SIMPLEX TEST POSITIVE	1	14732	69	14631826	12.28	单纯疱疹病毒检测阳性	INVESTIGATIONS	各类检查	14.39 ( 2 - 103.65 )	14.39 ( 12.28 )	14.2 ( 2.72 )	3.83 ( 1.76 )
AUTOINFLAMMATION WITH INFANTILE ENTEROCOLITIS	1	14732	0	14631895	993.14	自身炎症伴婴儿小肠结肠炎	CONGENITAL, FAMILIAL AND GENETIC DISORDERS	各种先天性家族性遗传性疾病	Inf ( NaN - Inf )	Inf ( 993.14 )	994.14 ( 0 )	9.96 ( 7.07 )
PNEUMONIA CYTOMEGALOVIRAL	1	14732	761	14631134	0.07	巨细胞病毒性肺炎	INFECTIONS AND INFESTATIONS	感染及侵染类疾病	1.31 ( 0.18 - 9.28 )	1.31 ( 0.07 )	1.3 ( 0.25 )	0.38 ( -1.66 )
PNEUMATOSIS INTESTINALIS	1	14732	1114	14630781	0.01	肠壁囊样积气	GASTROINTESTINAL DISORDERS	胃肠系统疾病	0.89 ( 0.13 - 6.34 )	0.89 ( 0.01 )	0.89 ( 0.17 )	-0.17 ( -2.21 )
CRANIAL NERVE PALSIES MULTIPLE	1	14732	52	14631843	16.83	多发性颅神经麻痹	NERVOUS SYSTEM DISORDERS	各类神经系统疾病	19.1 ( 2.64 - 138.17 )	19.1 ( 16.83 )	18.76 ( 3.58 )	4.23 ( 2.15 )
NEUROSARCOIDOSIS	1	14732	108	14631787	7.24	神经系统结节病	NERVOUS SYSTEM DISORDERS	各类神经系统疾病	9.2 ( 1.28 - 65.89 )	9.2 ( 7.24 )	9.12 ( 1.76 )	3.19 ( 1.13 )
MECHANICAL ILEUS	1	14732	321	14631574	1.41	机械性肠梗阻	GASTROINTESTINAL DISORDERS	胃肠系统疾病	3.09 ( 0.43 - 22.03 )	3.09 ( 1.41 )	3.09 ( 0.6 )	1.63 ( -0.42 )
SHUNT OCCLUSION	1	14732	418	14631477	0.79	分流道阻塞	INJURY, POISONING AND PROCEDURAL COMPLICATIONS	各类损伤、中毒及操作并发症	2.38 ( 0.33 - 16.91 )	2.38 ( 0.79 )	2.37 ( 0.46 )	1.25 ( -0.8 )
MIXED LIVER INJURY	1	14732	1387	14630508	0.11	混合性肝脏损伤	HEPATOBILIARY DISORDERS	肝胆系统疾病	0.72 ( 0.1 - 5.09 )	0.72 ( 0.11 )	0.72 ( 0.14 )	-0.48 ( -2.52 )
OESOPHAGITIS	1	14732	3865	14628030	2.15	食管炎	GASTROINTESTINAL DISORDERS	胃肠系统疾病	0.26 ( 0.04 - 1.82 )	0.26 ( 2.15 )	0.26 ( 0.05 )	-1.96 ( -4 )
COLONIC ABSCESS	1	14732	262	14631633	2.05	结肠脓肿	INFECTIONS AND INFESTATIONS	感染及侵染类疾病	3.79 ( 0.53 - 27.01 )	3.79 ( 2.05 )	3.78 ( 0.73 )	1.92 ( -0.13 )
DEVICE PHYSICAL PROPERTY ISSUE	1	14732	1467	14630428	0.15	装置物理性质问题	PRODUCT ISSUES	产品问题	0.68 ( 0.1 - 4.81 )	0.68 ( 0.15 )	0.68 ( 0.13 )	-0.56 ( -2.6 )
TUBERCULIN TEST POSITIVE	1	14732	815	14631080	0.04	结核菌素试验阳性	INVESTIGATIONS	各类检查	1.22 ( 0.17 - 8.66 )	1.22 ( 0.04 )	1.22 ( 0.24 )	0.28 ( -1.76 )
GROIN PAIN	1	14732	2084	14629811	0.57	腹股沟疼痛	MUSCULOSKELETAL AND CONNECTIVE TISSUE DISORDERS	各种肌肉骨骼及结缔组织疾病	0.48 ( 0.07 - 3.38 )	0.48 ( 0.57 )	0.48 ( 0.09 )	-1.07 ( -3.11 )
HERNIA	1	14732	2554	14629341	0.96	疝气	GENERAL DISORDERS AND ADMINISTRATION SITE CONDITIONS	全身性疾病及给药部位各种反应	0.39 ( 0.05 - 2.76 )	0.39 ( 0.96 )	0.39 ( 0.08 )	-1.36 ( -3.4 )
COMA HEPATIC	1	14732	359	14631536	1.12	肝性昏迷	NERVOUS SYSTEM DISORDERS	各类神经系统疾病	2.77 ( 0.39 - 19.7 )	2.77 ( 1.12 )	2.76 ( 0.53 )	1.47 ( -0.58 )
DRY GANGRENE	1	14732	191	14631704	3.37	干性坏疽	VASCULAR DISORDERS	血管与淋巴管类疾病	5.2 ( 0.73 - 37.11 )	5.2 ( 3.37 )	5.18 ( 1 )	2.37 ( 0.32 )
NEONATAL RESPIRATORY FAILURE	1	14732	203	14631692	3.08	新生儿呼吸衰竭	RESPIRATORY, THORACIC AND MEDIASTINAL DISORDERS	呼吸系统、胸及纵隔疾病	4.89 ( 0.69 - 34.9 )	4.89 ( 3.08 )	4.87 ( 0.94 )	2.28 ( 0.23 )
URTICARIA CHOLINERGIC	1	14732	29	14631866	31.2	胆碱能性荨麻疹	SKIN AND SUBCUTANEOUS TISSUE DISORDERS	皮肤及皮下组织类疾病	34.25 ( 4.66 - 251.44 )	34.25 ( 31.2 )	33.14 ( 6.25 )	5.05 ( 2.95 )
BLOOD URIC ACID INCREASED	1	14732	1956	14629939	0.48	血尿酸升高	INVESTIGATIONS	各类检查	0.51 ( 0.07 - 3.61 )	0.51 ( 0.48 )	0.51 ( 0.1 )	-0.98 ( -3.02 )
BRONCHOSPASM	1	14732	5725	14626170	3.94	支气管痉挛	RESPIRATORY, THORACIC AND MEDIASTINAL DISORDERS	呼吸系统、胸及纵隔疾病	0.17 ( 0.02 - 1.23 )	0.17 ( 3.94 )	0.17 ( 0.03 )	-2.53 ( -4.57 )
INCONTINENCE	1	14732	2385	14629510	0.82	失禁	RENAL AND URINARY DISORDERS	肾脏及泌尿系统疾病	0.42 ( 0.06 - 2.96 )	0.42 ( 0.82 )	0.42 ( 0.08 )	-1.26 ( -3.3 )
GINGIVAL DISCOLOURATION	1	14732	109	14631786	7.16	牙龈变色	GASTROINTESTINAL DISORDERS	胃肠系统疾病	9.11 ( 1.27 - 65.28 )	9.11 ( 7.16 )	9.04 ( 1.74 )	3.18 ( 1.12 )
GINGIVAL RECESSION	1	14732	419	14631476	0.79	牙龈退缩	GASTROINTESTINAL DISORDERS	胃肠系统疾病	2.37 ( 0.33 - 16.87 )	2.37 ( 0.79 )	2.37 ( 0.46 )	1.24 ( -0.8 )
GINGIVITIS	1	14732	1571	14630324	0.21	龈炎	INFECTIONS AND INFESTATIONS	感染及侵染类疾病	0.63 ( 0.09 - 4.49 )	0.63 ( 0.21 )	0.63 ( 0.12 )	-0.66 ( -2.7 )
HEPATIC ATROPHY	1	14732	208	14631687	2.97	肝萎缩	HEPATOBILIARY DISORDERS	肝胆系统疾病	4.77 ( 0.67 - 34.06 )	4.77 ( 2.97 )	4.76 ( 0.92 )	2.25 ( 0.2 )
VARICES OESOPHAGEAL	1	14732	1184	14630711	0.03	食管静脉曲张	GASTROINTESTINAL DISORDERS	胃肠系统疾病	0.84 ( 0.12 - 5.96 )	0.84 ( 0.03 )	0.84 ( 0.16 )	-0.25 ( -2.3 )
PROCTITIS	1	14732	880	14631015	0.01	直肠炎	GASTROINTESTINAL DISORDERS	胃肠系统疾病	1.13 ( 0.16 - 8.02 )	1.13 ( 0.01 )	1.13 ( 0.22 )	0.17 ( -1.87 )
EPHELIDES	1	14732	99	14631796	8.05	雀斑	SKIN AND SUBCUTANEOUS TISSUE DISORDERS	皮肤及皮下组织类疾病	10.03 ( 1.4 - 71.93 )	10.03 ( 8.05 )	9.94 ( 1.91 )	3.31 ( 1.25 )
SHOCK HAEMORRHAGIC	1	14732	3547	14628348	1.85	出血性休克	VASCULAR DISORDERS	血管与淋巴管类疾病	0.28 ( 0.04 - 1.99 )	0.28 ( 1.85 )	0.28 ( 0.05 )	-1.84 ( -3.88 )
TRICHOPHYTIC GRANULOMA	1	14732	13	14631882	69.09	发癣菌肉芽肿	INFECTIONS AND INFESTATIONS	感染及侵染类疾病	76.4 ( 9.99 - 584.08 )	76.4 ( 69.09 )	71.01 ( 12.95 )	6.15 ( 3.98 )
PERIPHERAL ISCHAEMIA	1	14732	1707	14630188	0.3	外周缺血	VASCULAR DISORDERS	血管与淋巴管类疾病	0.58 ( 0.08 - 4.13 )	0.58 ( 0.3 )	0.58 ( 0.11 )	-0.78 ( -2.82 )
RELAPSING FEVER	1	14732	159	14631736	4.38	回归热	INFECTIONS AND INFESTATIONS	感染及侵染类疾病	6.25 ( 0.87 - 44.62 )	6.25 ( 4.38 )	6.21 ( 1.2 )	2.64 ( 0.58 )
PILONIDAL DISEASE	1	14732	33	14631862	27.3	藏毛病	INFECTIONS AND INFESTATIONS	感染及侵染类疾病	30.1 ( 4.12 - 220.07 )	30.1 ( 27.3 )	29.24 ( 5.53 )	4.87 ( 2.77 )
MUSCLE TWITCHING	1	14732	4431	14627464	2.69	肌肉抽搐	MUSCULOSKELETAL AND CONNECTIVE TISSUE DISORDERS	各种肌肉骨骼及结缔组织疾病	0.22 ( 0.03 - 1.59 )	0.22 ( 2.69 )	0.22 ( 0.04 )	-2.16 ( -4.2 )
OS TRIGONUM	1	14732	1	14631894	495.57	三角骨	CONGENITAL, FAMILIAL AND GENETIC DISORDERS	各种先天性家族性遗传性疾病	993.2 ( 62.12 - 15880.43 )	993.14 ( 495.57 )	497.07 ( 48.88 )	8.96 ( 6.32 )
OBSTRUCTION	1	14732	715	14631180	0.11	阻塞	GENERAL DISORDERS AND ADMINISTRATION SITE CONDITIONS	全身性疾病及给药部位各种反应	1.39 ( 0.2 - 9.88 )	1.39 ( 0.11 )	1.39 ( 0.27 )	0.47 ( -1.57 )
TONSIL CANCER	1	14732	279	14631616	1.83	扁桃体癌	NEOPLASMS BENIGN, MALIGNANT AND UNSPECIFIED (INCL CYSTS AND POLYPS)	良性、恶性及性质不明的肿瘤（包括囊状和息肉状）	3.56 ( 0.5 - 25.36 )	3.56 ( 1.83 )	3.55 ( 0.69 )	1.83 ( -0.22 )
ANOSMIA	1	14732	2124	14629771	0.61	嗅觉丧失	NERVOUS SYSTEM DISORDERS	各类神经系统疾病	0.47 ( 0.07 - 3.32 )	0.47 ( 0.61 )	0.47 ( 0.09 )	-1.1 ( -3.14 )
ASTIGMATISM	1	14732	323	14631572	1.4	散光	EYE DISORDERS	眼器官疾病	3.07 ( 0.43 - 21.9 )	3.07 ( 1.4 )	3.07 ( 0.59 )	1.62 ( -0.43 )
FULL BLOOD COUNT ABNORMAL	1	14732	2399	14629496	0.83	全血细胞计数异常	INVESTIGATIONS	各类检查	0.41 ( 0.06 - 2.94 )	0.41 ( 0.83 )	0.41 ( 0.08 )	-1.27 ( -3.31 )
CARDIAC DEATH	1	14732	503	14631392	0.48	心源性死亡	GENERAL DISORDERS AND ADMINISTRATION SITE CONDITIONS	全身性疾病及给药部位各种反应	1.97 ( 0.28 - 14.05 )	1.97 ( 0.48 )	1.97 ( 0.38 )	0.98 ( -1.06 )
PYOMETRA	1	14732	37	14631858	24.22	子宫积脓	INFECTIONS AND INFESTATIONS	感染及侵染类疾病	26.84 ( 3.68 - 195.66 )	26.84 ( 24.22 )	26.16 ( 4.96 )	4.71 ( 2.62 )
DNA ANTIBODY POSITIVE	1	14732	150	14631745	4.74	DNA 抗体阳性	INVESTIGATIONS	各类检查	6.62 ( 0.93 - 47.32 )	6.62 ( 4.74 )	6.58 ( 1.27 )	2.72 ( 0.67 )
GASTROENTERITIS ESCHERICHIA COLI	1	14732	137	14631758	5.35	大肠埃希菌性胃肠炎	INFECTIONS AND INFESTATIONS	感染及侵染类疾病	7.25 ( 1.01 - 51.84 )	7.25 ( 5.35 )	7.2 ( 1.39 )	2.85 ( 0.79 )
PNEUMONIA FUNGAL	1	14732	1308	14630587	0.08	真菌性肺炎	INFECTIONS AND INFESTATIONS	感染及侵染类疾病	0.76 ( 0.11 - 5.39 )	0.76 ( 0.08 )	0.76 ( 0.15 )	-0.4 ( -2.44 )
GROWTH RETARDATION	1	14732	961	14630934	0	生长迟缓	MUSCULOSKELETAL AND CONNECTIVE TISSUE DISORDERS	各种肌肉骨骼及结缔组织疾病	1.03 ( 0.15 - 7.34 )	1.03 ( 0 )	1.03 ( 0.2 )	0.05 ( -2 )
BODY MASS INDEX DECREASED	1	14732	129	14631766	5.78	体重指数降低	INVESTIGATIONS	各类检查	7.7 ( 1.08 - 55.08 )	7.7 ( 5.78 )	7.65 ( 1.47 )	2.93 ( 0.88 )
BRADYCARDIA	1	14732	22944	14608951	21.18	心动过缓	CARDIAC DISORDERS	心脏器官疾病	0.04 ( 0.01 - 0.31 )	0.04 ( 21.18 )	0.04 ( 0.01 )	-4.53 ( -6.57 )
SKIN TOXICITY	1	14732	2392	14629503	0.82	皮肤毒性	SKIN AND SUBCUTANEOUS TISSUE DISORDERS	皮肤及皮下组织类疾病	0.42 ( 0.06 - 2.95 )	0.42 ( 0.82 )	0.42 ( 0.08 )	-1.27 ( -3.31 )
ATAXIA	1	14732	4440	14627455	2.69	共济失调	NERVOUS SYSTEM DISORDERS	各类神经系统疾病	0.22 ( 0.03 - 1.59 )	0.22 ( 2.69 )	0.22 ( 0.04 )	-2.16 ( -4.2 )
MAGNETIC RESONANCE IMAGING HEAD ABNORMAL	1	14732	118	14631777	6.48	头部磁共振成像异常	INVESTIGATIONS	各类检查	8.42 ( 1.18 - 60.26 )	8.42 ( 6.48 )	8.35 ( 1.61 )	3.06 ( 1.01 )
DYSARTHRIA	1	14732	11577	14620318	9.75	构音不良	NERVOUS SYSTEM DISORDERS	各类神经系统疾病	0.09 ( 0.01 - 0.61 )	0.09 ( 9.75 )	0.09 ( 0.02 )	-3.54 ( -5.58 )
FEBRILE INFECTION-RELATED EPILEPSY SYNDROME	1	14732	9	14631886	97.52	发热性感染相关性癫痫综合征	NERVOUS SYSTEM DISORDERS	各类神经系统疾病	110.36 ( 13.98 - 871.13 )	110.35 ( 97.52 )	99.41 ( 17.65 )	6.64 ( 4.42 )
PLACENTAL TRANSFUSION SYNDROME	1	14732	62	14631833	13.86	胎盘输血综合征	BLOOD AND LYMPHATIC SYSTEM DISORDERS	血液及淋巴系统疾病	16.02 ( 2.22 - 115.54 )	16.02 ( 13.86 )	15.78 ( 3.02 )	3.98 ( 1.91 )
OESOPHAGEAL VARICES HAEMORRHAGE	1	14732	1049	14630846	0	食管静脉曲张出血	GASTROINTESTINAL DISORDERS	胃肠系统疾病	0.95 ( 0.13 - 6.73 )	0.95 ( 0 )	0.95 ( 0.18 )	-0.08 ( -2.12 )
SPONTANEOUS BACTERIAL PERITONITIS	1	14732	74	14631821	11.34	自发性细菌性腹膜炎	INFECTIONS AND INFESTATIONS	感染及侵染类疾病	13.42 ( 1.87 - 96.56 )	13.42 ( 11.34 )	13.26 ( 2.54 )	3.73 ( 1.66 )
LEFT VENTRICULAR DYSFUNCTION	1	14732	2743	14629152	1.12	左心室功能障碍	CARDIAC DISORDERS	心脏器官疾病	0.36 ( 0.05 - 2.57 )	0.36 ( 1.12 )	0.36 ( 0.07 )	-1.46 ( -3.51 )
PULMONARY HYPERTENSIVE CRISIS	1	14732	86	14631809	9.52	肺性高血压危象	RESPIRATORY, THORACIC AND MEDIASTINAL DISORDERS	呼吸系统、胸及纵隔疾病	11.55 ( 1.61 - 82.93 )	11.55 ( 9.52 )	11.43 ( 2.2 )	3.51 ( 1.45 )
DUODENAL STENOSIS	1	14732	204	14631691	3.06	十二指肠狭窄	GASTROINTESTINAL DISORDERS	胃肠系统疾病	4.87 ( 0.68 - 34.73 )	4.87 ( 3.06 )	4.85 ( 0.94 )	2.28 ( 0.23 )
INTUSSUSCEPTION	1	14732	313	14631582	1.48	肠套叠	GASTROINTESTINAL DISORDERS	胃肠系统疾病	3.17 ( 0.45 - 22.6 )	3.17 ( 1.48 )	3.17 ( 0.61 )	1.66 ( -0.38 )
IMPLANT SITE INFECTION	1	14732	761	14631134	0.07	植入物部位感染	INFECTIONS AND INFESTATIONS	感染及侵染类疾病	1.31 ( 0.18 - 9.28 )	1.31 ( 0.07 )	1.3 ( 0.25 )	0.38 ( -1.66 )
GASTRIC PERFORATION	1	14732	885	14631010	0.01	胃穿孔	GASTROINTESTINAL DISORDERS	胃肠系统疾病	1.12 ( 0.16 - 7.98 )	1.12 ( 0.01 )	1.12 ( 0.22 )	0.17 ( -1.88 )
EPSTEIN-BARR VIRAEMIA	1	14732	248	14631647	2.25	EB病毒血症	INFECTIONS AND INFESTATIONS	感染及侵染类疾病	4 ( 0.56 - 28.55 )	4 ( 2.25 )	3.99 ( 0.77 )	2 ( -0.05 )
SCRATCH	1	14732	2161	14629734	0.64	抓伤	INJURY, POISONING AND PROCEDURAL COMPLICATIONS	各类损伤、中毒及操作并发症	0.46 ( 0.06 - 3.26 )	0.46 ( 0.64 )	0.46 ( 0.09 )	-1.12 ( -3.16 )
DYSTONIC TREMOR	1	14732	21	14631874	43.25	肌张力障碍性震颤	NERVOUS SYSTEM DISORDERS	各类神经系统疾病	47.3 ( 6.36 - 351.64 )	47.29 ( 43.25 )	45.19 ( 8.43 )	5.5 ( 3.37 )
BLOOD CREATINE PHOSPHOKINASE ABNORMAL	1	14732	184	14631711	3.56	血肌酸磷酸激酶异常	INVESTIGATIONS	各类检查	5.4 ( 0.76 - 38.53 )	5.4 ( 3.56 )	5.37 ( 1.04 )	2.43 ( 0.37 )
CHOLANGITIS CHRONIC	1	14732	17	14631878	53.3	慢性胆管炎	HEPATOBILIARY DISORDERS	肝胆系统疾病	58.42 ( 7.77 - 439.05 )	58.42 ( 53.3 )	55.23 ( 10.22 )	5.79 ( 3.64 )
GAMMA-GLUTAMYLTRANSFERASE ABNORMAL	1	14732	249	14631646	2.23	Γ-谷氨酰转移酶异常	INVESTIGATIONS	各类检查	3.99 ( 0.56 - 28.43 )	3.99 ( 2.23 )	3.98 ( 0.77 )	1.99 ( -0.06 )
SEVERE CUTANEOUS ADVERSE REACTION	1	14732	39	14631856	22.92	严重皮肤不良反应	SKIN AND SUBCUTANEOUS TISSUE DISORDERS	皮肤及皮下组织类疾病	25.47 ( 3.5 - 185.38 )	25.47 ( 22.92 )	24.85 ( 4.72 )	4.64 ( 2.55 )
MYOPERICARDITIS	1	14732	208	14631687	2.97	心肌心包炎	CARDIAC DISORDERS	心脏器官疾病	4.77 ( 0.67 - 34.06 )	4.77 ( 2.97 )	4.76 ( 0.92 )	2.25 ( 0.2 )
TACHYPHYLAXIS	1	14732	177	14631718	3.77	快速抗药反应	GENERAL DISORDERS AND ADMINISTRATION SITE CONDITIONS	全身性疾病及给药部位各种反应	5.61 ( 0.79 - 40.06 )	5.61 ( 3.77 )	5.59 ( 1.08 )	2.48 ( 0.43 )
KAWASAKI'S DISEASE	1	14732	111	14631784	7	川崎病	VASCULAR DISORDERS	血管与淋巴管类疾病	8.95 ( 1.25 - 64.09 )	8.95 ( 7 )	8.88 ( 1.71 )	3.15 ( 1.09 )
SKIN ABRASION	1	14732	1002	14630893	0	皮肤擦伤	INJURY, POISONING AND PROCEDURAL COMPLICATIONS	各类损伤、中毒及操作并发症	0.99 ( 0.14 - 7.04 )	0.99 ( 0 )	0.99 ( 0.19 )	-0.01 ( -2.06 )
INJECTION SITE DERMATITIS	1	14732	46	14631849	19.22	注射部位皮炎	GENERAL DISORDERS AND ADMINISTRATION SITE CONDITIONS	全身性疾病及给药部位各种反应	21.59 ( 2.98 - 156.58 )	21.59 ( 19.22 )	21.15 ( 4.03 )	4.4 ( 2.32 )
URINARY TRACT INFECTION PSEUDOMONAL	1	14732	237	14631658	2.42	尿路假单胞菌感染	INFECTIONS AND INFESTATIONS	感染及侵染类疾病	4.19 ( 0.59 - 29.88 )	4.19 ( 2.42 )	4.18 ( 0.81 )	2.06 ( 0.01 )
PSEUDOMONAL BACTERAEMIA	1	14732	314	14631581	1.47	假单胞菌菌血症	INFECTIONS AND INFESTATIONS	感染及侵染类疾病	3.16 ( 0.44 - 22.53 )	3.16 ( 1.47 )	3.16 ( 0.61 )	1.66 ( -0.39 )
PNEUMOBILIA	1	14732	69	14631826	12.28	胆道气肿	HEPATOBILIARY DISORDERS	肝胆系统疾病	14.39 ( 2 - 103.65 )	14.39 ( 12.28 )	14.2 ( 2.72 )	3.83 ( 1.76 )
SPLENIC VEIN OCCLUSION	1	14732	13	14631882	69.09	脾静脉闭塞	BLOOD AND LYMPHATIC SYSTEM DISORDERS	血液及淋巴系统疾病	76.4 ( 9.99 - 584.08 )	76.4 ( 69.09 )	71.01 ( 12.95 )	6.15 ( 3.98 )
EARLY SATIETY	1	14732	293	14631602	1.68	早饱	GENERAL DISORDERS AND ADMINISTRATION SITE CONDITIONS	全身性疾病及给药部位各种反应	3.39 ( 0.48 - 24.15 )	3.39 ( 1.68 )	3.38 ( 0.65 )	1.76 ( -0.29 )
PERIHEPATIC ABSCESS	1	14732	34	14631861	26.47	肝周脓肿	INFECTIONS AND INFESTATIONS	感染及侵染类疾病	29.21 ( 4 - 213.42 )	29.21 ( 26.47 )	28.4 ( 5.38 )	4.83 ( 2.73 )
PANCREATIC FAILURE	1	14732	258	14631637	2.1	胰腺衰竭	GASTROINTESTINAL DISORDERS	胃肠系统疾病	3.85 ( 0.54 - 27.44 )	3.85 ( 2.1 )	3.84 ( 0.74 )	1.94 ( -0.11 )
IATROGENIC INJURY	1	14732	432	14631463	0.73	医源性损伤	INJURY, POISONING AND PROCEDURAL COMPLICATIONS	各类损伤、中毒及操作并发症	2.3 ( 0.32 - 16.36 )	2.3 ( 0.73 )	2.3 ( 0.44 )	1.2 ( -0.85 )
THERAPY INTERRUPTED	1	14732	4461	14627434	2.71	治疗中断	SURGICAL AND MEDICAL PROCEDURES	各种手术及医疗操作	0.22 ( 0.03 - 1.58 )	0.22 ( 2.71 )	0.22 ( 0.04 )	-2.17 ( -4.21 )
SQUAMOUS CELL CARCINOMA OF THE VULVA	1	14732	40	14631855	22.31	外阴鳞状细胞癌	NEOPLASMS BENIGN, MALIGNANT AND UNSPECIFIED (INCL CYSTS AND POLYPS)	良性、恶性及性质不明的肿瘤（包括囊状和息肉状）	24.83 ( 3.41 - 180.63 )	24.83 ( 22.31 )	24.25 ( 4.61 )	4.6 ( 2.51 )
HUMERUS FRACTURE	1	14732	1705	14630190	0.3	肱骨骨折	INJURY, POISONING AND PROCEDURAL COMPLICATIONS	各类损伤、中毒及操作并发症	0.58 ( 0.08 - 4.14 )	0.58 ( 0.3 )	0.58 ( 0.11 )	-0.78 ( -2.82 )
BLOOD CREATINE PHOSPHOKINASE DECREASED	1	14732	145	14631750	4.96	血肌酸磷酸激酶降低	INVESTIGATIONS	各类检查	6.85 ( 0.96 - 48.96 )	6.85 ( 4.96 )	6.81 ( 1.31 )	2.77 ( 0.71 )
RENAL TUBULAR NECROSIS	1	14732	3676	14628219	1.97	肾小管坏死	RENAL AND URINARY DISORDERS	肾脏及泌尿系统疾病	0.27 ( 0.04 - 1.92 )	0.27 ( 1.97 )	0.27 ( 0.05 )	-1.89 ( -3.93 )
SPUTUM ABNORMAL	1	14732	201	14631694	3.13	痰液异常	INVESTIGATIONS	各类检查	4.94 ( 0.69 - 35.25 )	4.94 ( 3.13 )	4.92 ( 0.95 )	2.3 ( 0.25 )
ABSCESS SOFT TISSUE	1	14732	58	14631837	14.92	软组织脓肿	INFECTIONS AND INFESTATIONS	感染及侵染类疾病	17.12 ( 2.37 - 123.64 )	17.12 ( 14.92 )	16.85 ( 3.22 )	4.07 ( 2 )
CONJUNCTIVAL ULCER	1	14732	40	14631855	22.31	结膜溃疡	EYE DISORDERS	眼器官疾病	24.83 ( 3.41 - 180.63 )	24.83 ( 22.31 )	24.25 ( 4.61 )	4.6 ( 2.51 )
BORRELIA INFECTION	1	14732	156	14631739	4.49	疏螺旋体感染	INFECTIONS AND INFESTATIONS	感染及侵染类疾病	6.37 ( 0.89 - 45.49 )	6.37 ( 4.49 )	6.33 ( 1.22 )	2.66 ( 0.61 )
MEDICAL DEVICE SITE DISCOMFORT	1	14732	166	14631729	4.13	医疗设备施用部位不适	GENERAL DISORDERS AND ADMINISTRATION SITE CONDITIONS	全身性疾病及给药部位各种反应	5.98 ( 0.84 - 42.73 )	5.98 ( 4.13 )	5.95 ( 1.15 )	2.57 ( 0.52 )
SCAR EXCISION	1	14732	50	14631845	17.56	瘢痕切除	SURGICAL AND MEDICAL PROCEDURES	各种手术及医疗操作	19.86 ( 2.74 - 143.81 )	19.86 ( 17.56 )	19.49 ( 3.72 )	4.28 ( 2.21 )
COLD URTICARIA	1	14732	34	14631861	26.47	寒冷性荨麻疹	SKIN AND SUBCUTANEOUS TISSUE DISORDERS	皮肤及皮下组织类疾病	29.21 ( 4 - 213.42 )	29.21 ( 26.47 )	28.4 ( 5.38 )	4.83 ( 2.73 )
CALCINOSIS	1	14732	547	14631348	0.37	钙质沉着	GENERAL DISORDERS AND ADMINISTRATION SITE CONDITIONS	全身性疾病及给药部位各种反应	1.82 ( 0.26 - 12.91 )	1.82 ( 0.37 )	1.81 ( 0.35 )	0.86 ( -1.18 )
CUTANEOUS SYMPTOM	1	14732	255	14631640	2.14	皮肤症状	SKIN AND SUBCUTANEOUS TISSUE DISORDERS	皮肤及皮下组织类疾病	3.89 ( 0.55 - 27.76 )	3.89 ( 2.14 )	3.88 ( 0.75 )	1.96 ( -0.09 )
VASCULAR STENT STENOSIS	1	14732	173	14631722	3.89	血管支架狭窄	GENERAL DISORDERS AND ADMINISTRATION SITE CONDITIONS	全身性疾病及给药部位各种反应	5.74 ( 0.8 - 40.99 )	5.74 ( 3.89 )	5.71 ( 1.1 )	2.51 ( 0.46 )
GASTROINTESTINAL TRACT MUCOSAL DISCOLOURATION	1	14732	27	14631868	33.57	胃肠粘膜褪色	GASTROINTESTINAL DISORDERS	胃肠系统疾病	36.79 ( 5 - 270.73 )	36.78 ( 33.57 )	35.5 ( 6.68 )	5.15 ( 3.04 )
ATYPICAL MYCOBACTERIAL INFECTION	1	14732	645	14631250	0.19	非典型分枝杆菌感染	INFECTIONS AND INFESTATIONS	感染及侵染类疾病	1.54 ( 0.22 - 10.95 )	1.54 ( 0.19 )	1.54 ( 0.3 )	0.62 ( -1.42 )
FUNCTIONAL GASTROINTESTINAL DISORDER	1	14732	633	14631262	0.21	功能性胃肠紊乱	GASTROINTESTINAL DISORDERS	胃肠系统疾病	1.57 ( 0.22 - 11.16 )	1.57 ( 0.21 )	1.57 ( 0.3 )	0.65 ( -1.39 )
INTESTINAL FISTULA	1	14732	427	14631468	0.75	肠瘘	GASTROINTESTINAL DISORDERS	胃肠系统疾病	2.33 ( 0.33 - 16.55 )	2.33 ( 0.75 )	2.32 ( 0.45 )	1.22 ( -0.83 )
HUMAN POLYOMAVIRUS INFECTION	1	14732	127	14631768	5.9	人多瘤病毒感染	INFECTIONS AND INFESTATIONS	感染及侵染类疾病	7.82 ( 1.09 - 55.95 )	7.82 ( 5.9 )	7.77 ( 1.5 )	2.96 ( 0.9 )
VIRAL HAEMORRHAGIC CYSTITIS	1	14732	263	14631632	2.03	病毒性出血性膀胱炎	INFECTIONS AND INFESTATIONS	感染及侵染类疾病	3.78 ( 0.53 - 26.91 )	3.78 ( 2.03 )	3.77 ( 0.73 )	1.91 ( -0.14 )
PEPTIC ULCER	1	14732	1350	14630545	0.09	消化性溃疡	GASTROINTESTINAL DISORDERS	胃肠系统疾病	0.74 ( 0.1 - 5.23 )	0.74 ( 0.09 )	0.74 ( 0.14 )	-0.44 ( -2.48 )
PERFORATION	1	14732	319	14631576	1.43	穿孔	GENERAL DISORDERS AND ADMINISTRATION SITE CONDITIONS	全身性疾病及给药部位各种反应	3.11 ( 0.44 - 22.17 )	3.11 ( 1.43 )	3.11 ( 0.6 )	1.64 ( -0.41 )
RETINAL VEIN OCCLUSION	1	14732	1253	14630642	0.05	视网膜静脉闭塞	EYE DISORDERS	眼器官疾病	0.79 ( 0.11 - 5.63 )	0.79 ( 0.05 )	0.79 ( 0.15 )	-0.34 ( -2.38 )
CORNEAL ABSCESS	1	14732	44	14631851	20.16	角膜脓肿	INFECTIONS AND INFESTATIONS	感染及侵染类疾病	22.57 ( 3.11 - 163.85 )	22.57 ( 20.16 )	22.09 ( 4.21 )	4.47 ( 2.38 )
BRUCELLOSIS	1	14732	50	14631845	17.56	布鲁菌病	INFECTIONS AND INFESTATIONS	感染及侵染类疾病	19.86 ( 2.74 - 143.81 )	19.86 ( 17.56 )	19.49 ( 3.72 )	4.28 ( 2.21 )
AURA	1	14732	394	14631501	0.92	先兆	NERVOUS SYSTEM DISORDERS	各类神经系统疾病	2.52 ( 0.35 - 17.94 )	2.52 ( 0.92 )	2.52 ( 0.49 )	1.33 ( -0.71 )
PRODUCT SELECTION ERROR	1	14732	376	14631519	1.02	产品选择错误	INJURY, POISONING AND PROCEDURAL COMPLICATIONS	各类损伤、中毒及操作并发症	2.64 ( 0.37 - 18.8 )	2.64 ( 1.02 )	2.64 ( 0.51 )	1.4 ( -0.65 )
PRODUCT LABEL ISSUE	1	14732	869	14631026	0.02	产品标签问题	PRODUCT ISSUES	产品问题	1.14 ( 0.16 - 8.12 )	1.14 ( 0.02 )	1.14 ( 0.22 )	0.19 ( -1.85 )
THYROTOXIC CRISIS	1	14732	333	14631562	1.31	甲状腺毒危象	ENDOCRINE DISORDERS	内分泌系统疾病	2.98 ( 0.42 - 21.24 )	2.98 ( 1.31 )	2.98 ( 0.58 )	1.57 ( -0.47 )
LYMPHOID HYPERPLASIA OF INTESTINE	1	14732	9	14631886	97.52	肠淋巴样增生	GASTROINTESTINAL DISORDERS	胃肠系统疾病	110.36 ( 13.98 - 871.13 )	110.35 ( 97.52 )	99.41 ( 17.65 )	6.64 ( 4.42 )
GASTROINTESTINAL TOXICITY	1	14732	1675	14630220	0.28	胃肠道毒性	GASTROINTESTINAL DISORDERS	胃肠系统疾病	0.59 ( 0.08 - 4.21 )	0.59 ( 0.28 )	0.59 ( 0.11 )	-0.75 ( -2.8 )
CANCER PAIN	1	14732	884	14631011	0.01	癌症疼痛	NEOPLASMS BENIGN, MALIGNANT AND UNSPECIFIED (INCL CYSTS AND POLYPS)	良性、恶性及性质不明的肿瘤（包括囊状和息肉状）	1.12 ( 0.16 - 7.99 )	1.12 ( 0.01 )	1.12 ( 0.22 )	0.17 ( -1.87 )
CHEST SCAN ABNORMAL	1	14732	2	14631893	329.71	胸部扫描异常	INVESTIGATIONS	各类检查	496.6 ( 45.03 - 5477.17 )	496.57 ( 329.71 )	331.38 ( 44.46 )	8.37 ( 5.87 )
ANTIPHOSPHOLIPID ANTIBODIES POSITIVE	1	14732	200	14631695	3.15	抗磷脂抗体阳性	INVESTIGATIONS	各类检查	4.97 ( 0.7 - 35.43 )	4.97 ( 3.15 )	4.95 ( 0.96 )	2.31 ( 0.26 )
HEREDITARY NEUROPATHIC AMYLOIDOSIS	1	14732	26	14631869	34.88	遗传性神经病性淀粉样变性病	CONGENITAL, FAMILIAL AND GENETIC DISORDERS	各种先天性家族性遗传性疾病	38.2 ( 5.18 - 281.53 )	38.2 ( 34.88 )	36.82 ( 6.92 )	5.2 ( 3.09 )
HUMAN RHINOVIRUS TEST POSITIVE	1	14732	143	14631752	5.05	人鼻病毒检测阳性	INVESTIGATIONS	各类检查	6.95 ( 0.97 - 49.65 )	6.95 ( 5.05 )	6.9 ( 1.33 )	2.79 ( 0.73 )
MEAN ARTERIAL PRESSURE DECREASED	1	14732	82	14631813	10.07	平均动脉压降低	INVESTIGATIONS	各类检查	12.11 ( 1.69 - 87.02 )	12.11 ( 10.07 )	11.98 ( 2.3 )	3.58 ( 1.52 )
BLOOD LACTIC ACID INCREASED	1	14732	1772	14630123	0.34	血乳酸升高	INVESTIGATIONS	各类检查	0.56 ( 0.08 - 3.98 )	0.56 ( 0.34 )	0.56 ( 0.11 )	-0.83 ( -2.88 )
BLOOD PRESSURE SYSTOLIC DECREASED	1	14732	1426	14630469	0.13	收缩压降低	INVESTIGATIONS	各类检查	0.7 ( 0.1 - 4.95 )	0.7 ( 0.13 )	0.7 ( 0.14 )	-0.52 ( -2.56 )
PROCTALGIA	1	14732	1470	14630425	0.16	肛部痛	GASTROINTESTINAL DISORDERS	胃肠系统疾病	0.68 ( 0.1 - 4.8 )	0.68 ( 0.16 )	0.68 ( 0.13 )	-0.57 ( -2.61 )
BLOOD LACTIC ACID DECREASED	1	14732	62	14631833	13.86	血乳酸降低	INVESTIGATIONS	各类检查	16.02 ( 2.22 - 115.54 )	16.02 ( 13.86 )	15.78 ( 3.02 )	3.98 ( 1.91 )
LIPASE DECREASED	1	14732	30	14631865	30.13	脂肪酶降低	INVESTIGATIONS	各类检查	33.11 ( 4.51 - 242.79 )	33.1 ( 30.13 )	32.07 ( 6.05 )	5 ( 2.9 )
BLOOD PHOSPHORUS DECREASED	1	14732	1195	14630700	0.03	血磷降低	INVESTIGATIONS	各类检查	0.83 ( 0.12 - 5.91 )	0.83 ( 0.03 )	0.83 ( 0.16 )	-0.27 ( -2.31 )
LARYNGEAL OEDEMA	1	14732	2635	14629260	1.03	喉水肿	RESPIRATORY, THORACIC AND MEDIASTINAL DISORDERS	呼吸系统、胸及纵隔疾病	0.38 ( 0.05 - 2.68 )	0.38 ( 1.03 )	0.38 ( 0.07 )	-1.41 ( -3.45 )
INFUSION SITE EXTRAVASATION	1	14732	1875	14630020	0.42	输液部位渗出	GENERAL DISORDERS AND ADMINISTRATION SITE CONDITIONS	全身性疾病及给药部位各种反应	0.53 ( 0.07 - 3.76 )	0.53 ( 0.42 )	0.53 ( 0.1 )	-0.92 ( -2.96 )
PERICARDITIS CONSTRICTIVE	1	14732	147	14631748	4.87	缩窄性心包炎	CARDIAC DISORDERS	心脏器官疾病	6.76 ( 0.95 - 48.29 )	6.76 ( 4.87 )	6.72 ( 1.3 )	2.75 ( 0.69 )
IMMOBILE	1	14732	961	14630934	0	活动不能	SOCIAL CIRCUMSTANCES	社会环境	1.03 ( 0.15 - 7.34 )	1.03 ( 0 )	1.03 ( 0.2 )	0.05 ( -2 )
PRE-EXISTING CONDITION IMPROVED	1	14732	844	14631051	0.03	基础病病情改善	GENERAL DISORDERS AND ADMINISTRATION SITE CONDITIONS	全身性疾病及给药部位各种反应	1.18 ( 0.17 - 8.36 )	1.18 ( 0.03 )	1.18 ( 0.23 )	0.23 ( -1.81 )
LICHEN MYXOEDEMATOSUS	1	14732	24	14631871	37.83	黏液水肿性苔藓	SKIN AND SUBCUTANEOUS TISSUE DISORDERS	皮肤及皮下组织类疾病	41.38 ( 5.6 - 305.93 )	41.38 ( 37.83 )	39.77 ( 7.46 )	5.31 ( 3.2 )
DUMPING SYNDROME	1	14732	50	14631845	17.56	倾倒综合征	GASTROINTESTINAL DISORDERS	胃肠系统疾病	19.86 ( 2.74 - 143.81 )	19.86 ( 17.56 )	19.49 ( 3.72 )	4.28 ( 2.21 )
BLOOD GLUCOSE DECREASED	1	14732	5155	14626740	3.38	血葡萄糖降低	INVESTIGATIONS	各类检查	0.19 ( 0.03 - 1.37 )	0.19 ( 3.38 )	0.19 ( 0.04 )	-2.37 ( -4.42 )
INCORRECT DOSE ADMINISTERED BY DEVICE	1	14732	3618	14628277	1.92	装置给药剂量有误	INJURY, POISONING AND PROCEDURAL COMPLICATIONS	各类损伤、中毒及操作并发症	0.27 ( 0.04 - 1.95 )	0.27 ( 1.92 )	0.27 ( 0.05 )	-1.86 ( -3.91 )
ALCOHOLIC LIVER DISEASE	1	14732	154	14631741	4.57	酒精性肝病	HEPATOBILIARY DISORDERS	肝胆系统疾病	6.45 ( 0.9 - 46.08 )	6.45 ( 4.57 )	6.41 ( 1.24 )	2.68 ( 0.63 )
PUSTULE	1	14732	579	14631316	0.3	脓疱	INFECTIONS AND INFESTATIONS	感染及侵染类疾病	1.72 ( 0.24 - 12.2 )	1.72 ( 0.3 )	1.71 ( 0.33 )	0.78 ( -1.27 )
METHAEMOGLOBINAEMIA	1	14732	818	14631077	0.04	高铁血红蛋白血症	BLOOD AND LYMPHATIC SYSTEM DISORDERS	血液及淋巴系统疾病	1.21 ( 0.17 - 8.63 )	1.21 ( 0.04 )	1.21 ( 0.24 )	0.28 ( -1.76 )
HYPERURICAEMIA	1	14732	1931	14629964	0.46	高尿酸血症	METABOLISM AND NUTRITION DISORDERS	代谢及营养类疾病	0.51 ( 0.07 - 3.65 )	0.51 ( 0.46 )	0.51 ( 0.1 )	-0.96 ( -3 )
PRESCRIBED OVERDOSE	1	14732	4773	14627122	3.01	处方用药过量	INJURY, POISONING AND PROCEDURAL COMPLICATIONS	各类损伤、中毒及操作并发症	0.21 ( 0.03 - 1.48 )	0.21 ( 3.01 )	0.21 ( 0.04 )	-2.26 ( -4.3 )
INTERSTITIAL LUNG ABNORMALITY	1	14732	22	14631873	41.29	间质性肺异常	RESPIRATORY, THORACIC AND MEDIASTINAL DISORDERS	呼吸系统、胸及纵隔疾病	45.15 ( 6.08 - 334.96 )	45.14 ( 41.29 )	43.22 ( 8.08 )	5.43 ( 3.31 )
THERAPEUTIC PRODUCT EFFECT DELAYED	1	14732	340	14631555	1.26	治疗产品效果延迟	GENERAL DISORDERS AND ADMINISTRATION SITE CONDITIONS	全身性疾病及给药部位各种反应	2.92 ( 0.41 - 20.8 )	2.92 ( 1.26 )	2.92 ( 0.56 )	1.54 ( -0.5 )
OROPHARYNGEAL PLAQUE	1	14732	88	14631807	9.27	口咽斑	RESPIRATORY, THORACIC AND MEDIASTINAL DISORDERS	呼吸系统、胸及纵隔疾病	11.29 ( 1.57 - 81.03 )	11.29 ( 9.27 )	11.17 ( 2.15 )	3.48 ( 1.42 )
INJECTION SITE HYPERSENSITIVITY	1	14732	583	14631312	0.29	注射部位超敏	GENERAL DISORDERS AND ADMINISTRATION SITE CONDITIONS	全身性疾病及给药部位各种反应	1.7 ( 0.24 - 12.12 )	1.7 ( 0.29 )	1.7 ( 0.33 )	0.77 ( -1.28 )
BLAU SYNDROME	1	14732	6	14631889	140.17	BLAU 综合征	CONGENITAL, FAMILIAL AND GENETIC DISORDERS	各种先天性家族性遗传性疾病	165.53 ( 19.93 - 1375.1 )	165.52 ( 140.17 )	142.02 ( 24.16 )	7.15 ( 4.87 )
EMOTIONAL DISORDER	1	14732	3127	14628768	1.47	情绪障碍	PSYCHIATRIC DISORDERS	精神病类	0.32 ( 0.04 - 2.26 )	0.32 ( 1.47 )	0.32 ( 0.06 )	-1.65 ( -3.69 )
BLADDER NECROSIS	1	14732	18	14631877	50.39	膀胱坏死	RENAL AND URINARY DISORDERS	肾脏及泌尿系统疾病	55.18 ( 7.37 - 413.37 )	55.17 ( 50.39 )	52.32 ( 9.7 )	5.71 ( 3.57 )
COAGULATION TIME SHORTENED	1	14732	145	14631750	4.96	凝血时间缩短	INVESTIGATIONS	各类检查	6.85 ( 0.96 - 48.96 )	6.85 ( 4.96 )	6.81 ( 1.31 )	2.77 ( 0.71 )
ACUTE ASEPTIC ARTHRITIS	1	14732	3	14631892	246.79	急性无菌性关节炎	MUSCULOSKELETAL AND CONNECTIVE TISSUE DISORDERS	各种肌肉骨骼及结缔组织疾病	331.07 ( 34.43 - 3183.05 )	331.05 ( 246.79 )	248.53 ( 37.41 )	7.96 ( 5.54 )
SLOW RESPONSE TO STIMULI	1	14732	320	14631575	1.42	刺激反应慢	NERVOUS SYSTEM DISORDERS	各类神经系统疾病	3.1 ( 0.44 - 22.1 )	3.1 ( 1.42 )	3.1 ( 0.6 )	1.63 ( -0.42 )
GENERALISED TONIC-CLONIC SEIZURE	1	14732	5238	14626657	3.46	全身强直阵挛性癫痫发作	NERVOUS SYSTEM DISORDERS	各类神经系统疾病	0.19 ( 0.03 - 1.35 )	0.19 ( 3.46 )	0.19 ( 0.04 )	-2.4 ( -4.44 )
DRY THROAT	1	14732	1312	14630583	0.08	咽干	RESPIRATORY, THORACIC AND MEDIASTINAL DISORDERS	呼吸系统、胸及纵隔疾病	0.76 ( 0.11 - 5.38 )	0.76 ( 0.08 )	0.76 ( 0.15 )	-0.4 ( -2.44 )
PULMONARY SEPTAL THICKENING	1	14732	39	14631856	22.92	肺间隔增厚	RESPIRATORY, THORACIC AND MEDIASTINAL DISORDERS	呼吸系统、胸及纵隔疾病	25.47 ( 3.5 - 185.38 )	25.47 ( 22.92 )	24.85 ( 4.72 )	4.64 ( 2.55 )
EXOSTOSIS	1	14732	1898	14629997	0.43	外生性骨疣	MUSCULOSKELETAL AND CONNECTIVE TISSUE DISORDERS	各种肌肉骨骼及结缔组织疾病	0.52 ( 0.07 - 3.72 )	0.52 ( 0.43 )	0.52 ( 0.1 )	-0.93 ( -2.98 )
CHOKING	1	14732	2927	14628968	1.29	呛噎	RESPIRATORY, THORACIC AND MEDIASTINAL DISORDERS	呼吸系统、胸及纵隔疾病	0.34 ( 0.05 - 2.41 )	0.34 ( 1.29 )	0.34 ( 0.07 )	-1.56 ( -3.6 )
LOOSE BODY IN JOINT	1	14732	83	14631812	9.93	关节内游离体	MUSCULOSKELETAL AND CONNECTIVE TISSUE DISORDERS	各种肌肉骨骼及结缔组织疾病	11.97 ( 1.67 - 85.96 )	11.97 ( 9.93 )	11.83 ( 2.27 )	3.56 ( 1.5 )
OSTEOPENIA	1	14732	2557	14629338	0.96	骨质减少	MUSCULOSKELETAL AND CONNECTIVE TISSUE DISORDERS	各种肌肉骨骼及结缔组织疾病	0.39 ( 0.05 - 2.76 )	0.39 ( 0.96 )	0.39 ( 0.08 )	-1.36 ( -3.4 )
BLOOD PARATHYROID HORMONE DECREASED	1	14732	337	14631558	1.28	血甲状旁腺素降低	INVESTIGATIONS	各类检查	2.95 ( 0.41 - 20.98 )	2.95 ( 1.28 )	2.94 ( 0.57 )	1.56 ( -0.49 )
HIGH-GRADE B-CELL LYMPHOMA	1	14732	65	14631830	13.14	高级别 B 细胞淋巴瘤	NEOPLASMS BENIGN, MALIGNANT AND UNSPECIFIED (INCL CYSTS AND POLYPS)	良性、恶性及性质不明的肿瘤（包括囊状和息肉状）	15.28 ( 2.12 - 110.13 )	15.28 ( 13.14 )	15.06 ( 2.89 )	3.91 ( 1.84 )
ECZEMA NUMMULAR	1	14732	170	14631725	3.99	钱币状湿疹	SKIN AND SUBCUTANEOUS TISSUE DISORDERS	皮肤及皮下组织类疾病	5.84 ( 0.82 - 41.72 )	5.84 ( 3.99 )	5.81 ( 1.12 )	2.54 ( 0.49 )
SENSORY DISTURBANCE	1	14732	4092	14627803	2.36	感觉障碍	NERVOUS SYSTEM DISORDERS	各类神经系统疾病	0.24 ( 0.03 - 1.72 )	0.24 ( 2.36 )	0.24 ( 0.05 )	-2.04 ( -4.08 )
RENAL COLIC	1	14732	865	14631030	0.02	肾绞痛	RENAL AND URINARY DISORDERS	肾脏及泌尿系统疾病	1.15 ( 0.16 - 8.16 )	1.15 ( 0.02 )	1.15 ( 0.22 )	0.2 ( -1.84 )
CAROTID ARTERY OCCLUSION	1	14732	1018	14630877	0	颈动脉闭塞	NERVOUS SYSTEM DISORDERS	各类神经系统疾病	0.98 ( 0.14 - 6.93 )	0.98 ( 0 )	0.98 ( 0.19 )	-0.04 ( -2.08 )
MOYAMOYA DISEASE	1	14732	68	14631827	12.49	烟雾病	NERVOUS SYSTEM DISORDERS	各类神经系统疾病	14.61 ( 2.03 - 105.2 )	14.6 ( 12.49 )	14.41 ( 2.76 )	3.85 ( 1.78 )
ISCHAEMIC HEPATITIS	1	14732	595	14631300	0.27	缺血性肝炎	HEPATOBILIARY DISORDERS	肝胆系统疾病	1.67 ( 0.23 - 11.87 )	1.67 ( 0.27 )	1.67 ( 0.32 )	0.74 ( -1.31 )
PERITONEAL MESOTHELIOMA MALIGNANT	1	14732	21	14631874	43.25	腹膜恶性间皮瘤	NEOPLASMS BENIGN, MALIGNANT AND UNSPECIFIED (INCL CYSTS AND POLYPS)	良性、恶性及性质不明的肿瘤（包括囊状和息肉状）	47.3 ( 6.36 - 351.64 )	47.29 ( 43.25 )	45.19 ( 8.43 )	5.5 ( 3.37 )
GLUCOSE TOLERANCE IMPAIRED	1	14732	1178	14630717	0.03	葡萄糖耐量受损	METABOLISM AND NUTRITION DISORDERS	代谢及营养类疾病	0.84 ( 0.12 - 5.99 )	0.84 ( 0.03 )	0.84 ( 0.16 )	-0.25 ( -2.29 )
LOSS OF THERAPEUTIC RESPONSE	1	14732	617	14631278	0.23	治疗反应丧失	GENERAL DISORDERS AND ADMINISTRATION SITE CONDITIONS	全身性疾病及给药部位各种反应	1.61 ( 0.23 - 11.45 )	1.61 ( 0.23 )	1.61 ( 0.31 )	0.69 ( -1.36 )
STEVENS-JOHNSON SYNDROME	1	14732	7976	14623919	6.16	史蒂文斯-约翰逊综合征	SKIN AND SUBCUTANEOUS TISSUE DISORDERS	皮肤及皮下组织类疾病	0.12 ( 0.02 - 0.88 )	0.12 ( 6.16 )	0.12 ( 0.02 )	-3 ( -5.05 )
MYASTHENIA GRAVIS	1	14732	2191	14629704	0.66	重症肌无力	NERVOUS SYSTEM DISORDERS	各类神经系统疾病	0.45 ( 0.06 - 3.22 )	0.45 ( 0.66 )	0.45 ( 0.09 )	-1.14 ( -3.18 )
STRESS AT WORK	1	14732	260	14631635	2.07	工作压力	SOCIAL CIRCUMSTANCES	社会环境	3.82 ( 0.54 - 27.22 )	3.82 ( 2.07 )	3.81 ( 0.74 )	1.93 ( -0.12 )
BRONCHITIS VIRAL	1	14732	209	14631686	2.95	病毒性支气管炎	INFECTIONS AND INFESTATIONS	感染及侵染类疾病	4.75 ( 0.67 - 33.9 )	4.75 ( 2.95 )	4.73 ( 0.91 )	2.24 ( 0.19 )
[truncated: 320 more rows]

## Sheet: CN-IL-1
PT	a	b	c	d	XX	pt_name_cn	soc_name_en	soc_name_cn	ROR(95%Cl)	PRR(卡方值)	EBGM(EBGM05)	IC(IC025)
OFF LABEL USE	1968	30037	292197	23227233	6238.6	超说明书使用	INJURY, POISONING AND PROCEDURAL COMPLICATIONS	各类损伤、中毒及操作并发症	5.21 ( 4.98 - 5.45 )	4.95 ( 6238.6 )	4.92 ( 4.74 )	2.3 ( 2.23 )
INJECTION SITE PAIN	873	31132	156749	23362681	2042.67	注射部位痛	GENERAL DISORDERS AND ADMINISTRATION SITE CONDITIONS	全身性疾病及给药部位各种反应	4.18 ( 3.91 - 4.47 )	4.09 ( 2042.67 )	4.08 ( 3.85 )	2.03 ( 1.93 )
PRODUCT DOSE OMISSION ISSUE	856	31149	123309	23396121	2817.98	产品漏用问题	INJURY, POISONING AND PROCEDURAL COMPLICATIONS	各类损伤、中毒及操作并发症	5.21 ( 4.87 - 5.58 )	5.1 ( 2817.98 )	5.07 ( 4.79 )	2.34 ( 2.24 )
PYREXIA	845	31160	106651	23412779	3363.87	发热	GENERAL DISORDERS AND ADMINISTRATION SITE CONDITIONS	全身性疾病及给药部位各种反应	5.95 ( 5.56 - 6.38 )	5.82 ( 3363.87 )	5.78 ( 5.46 )	2.53 ( 2.43 )
CONDITION AGGRAVATED	661	31344	97860	23421570	2086.86	病情恶化	GENERAL DISORDERS AND ADMINISTRATION SITE CONDITIONS	全身性疾病及给药部位各种反应	5.05 ( 4.67 - 5.45 )	4.96 ( 2086.86 )	4.94 ( 4.63 )	2.3 ( 2.19 )
INJECTION SITE ERYTHEMA	577	31428	54781	23464649	3359.26	注射部位红斑	GENERAL DISORDERS AND ADMINISTRATION SITE CONDITIONS	全身性疾病及给药部位各种反应	7.86 ( 7.24 - 8.54 )	7.74 ( 3359.26 )	7.67 ( 7.16 )	2.94 ( 2.82 )
RASH	505	31500	164992	23354438	351.79	皮疹	SKIN AND SUBCUTANEOUS TISSUE DISORDERS	皮肤及皮下组织类疾病	2.27 ( 2.08 - 2.48 )	2.25 ( 351.79 )	2.25 ( 2.09 )	1.17 ( 1.04 )
COVID-19	462	31543	84024	23435406	1055.11	COVID-19	INFECTIONS AND INFESTATIONS	感染及侵染类疾病	4.09 ( 3.73 - 4.48 )	4.04 ( 1055.11 )	4.02 ( 3.73 )	2.01 ( 1.87 )
INJECTION SITE PRURITUS	455	31550	29651	23489779	4202.21	注射部位瘙痒	GENERAL DISORDERS AND ADMINISTRATION SITE CONDITIONS	全身性疾病及给药部位各种反应	11.42 ( 10.41 - 12.54 )	11.28 ( 4202.21 )	11.12 ( 10.29 )	3.48 ( 3.34 )
INAPPROPRIATE SCHEDULE OF PRODUCT ADMINISTRATION	409	31596	81783	23437647	795.22	产品给用时间表不当	INJURY, POISONING AND PROCEDURAL COMPLICATIONS	各类损伤、中毒及操作并发症	3.71 ( 3.36 - 4.09 )	3.68 ( 795.22 )	3.66 ( 3.37 )	1.87 ( 1.73 )
INJECTION SITE REACTION	314	31691	26588	23492842	2110.79	注射部位反应	GENERAL DISORDERS AND ADMINISTRATION SITE CONDITIONS	全身性疾病及给药部位各种反应	8.75 ( 7.83 - 9.79 )	8.68 ( 2110.79 )	8.59 ( 7.82 )	3.1 ( 2.94 )
INFECTION	294	31711	47261	23472169	816.89	感染	INFECTIONS AND INFESTATIONS	感染及侵染类疾病	4.6 ( 4.1 - 5.17 )	4.57 ( 816.89 )	4.55 ( 4.13 )	2.19 ( 2.02 )
INJECTION SITE URTICARIA	280	31725	10373	23509057	4878.87	注射部位荨麻疹	GENERAL DISORDERS AND ADMINISTRATION SITE CONDITIONS	全身性疾病及给药部位各种反应	20 ( 17.75 - 22.54 )	19.84 ( 4878.87 )	19.34 ( 17.51 )	4.27 ( 4.1 )
INJECTION SITE SWELLING	277	31728	30582	23488848	1321.15	注射部位肿胀	GENERAL DISORDERS AND ADMINISTRATION SITE CONDITIONS	全身性疾病及给药部位各种反应	6.71 ( 5.95 - 7.55 )	6.66 ( 1321.15 )	6.61 ( 5.98 )	2.72 ( 2.55 )
INJECTION SITE BRUISING	274	31731	43435	23475995	777.85	注射部位瘀青	GENERAL DISORDERS AND ADMINISTRATION SITE CONDITIONS	全身性疾病及给药部位各种反应	4.67 ( 4.14 - 5.26 )	4.64 ( 777.85 )	4.61 ( 4.17 )	2.21 ( 2.03 )
ILLNESS	265	31740	45975	23473455	652.57	患病	GENERAL DISORDERS AND ADMINISTRATION SITE CONDITIONS	全身性疾病及给药部位各种反应	4.26 ( 3.78 - 4.81 )	4.24 ( 652.57 )	4.22 ( 3.81 )	2.08 ( 1.9 )
INJECTION SITE RASH	263	31742	12214	23507216	3577.15	注射部位皮疹	GENERAL DISORDERS AND ADMINISTRATION SITE CONDITIONS	全身性疾病及给药部位各种反应	15.95 ( 14.11 - 18.03 )	15.82 ( 3577.15 )	15.51 ( 14 )	3.96 ( 3.78 )
URTICARIA	257	31748	61111	23458319	362.83	荨麻疹	SKIN AND SUBCUTANEOUS TISSUE DISORDERS	皮肤及皮下组织类疾病	3.11 ( 2.75 - 3.51 )	3.09 ( 362.83 )	3.08 ( 2.78 )	1.62 ( 1.44 )
INTENTIONAL PRODUCT MISUSE	222	31783	44761	23474669	424.74	有意误用产品	INJURY, POISONING AND PROCEDURAL COMPLICATIONS	各类损伤、中毒及操作并发症	3.66 ( 3.21 - 4.18 )	3.64 ( 424.74 )	3.63 ( 3.25 )	1.86 ( 1.67 )
INFLUENZA	206	31799	52429	23467001	253.72	流行性感冒	INFECTIONS AND INFESTATIONS	感染及侵染类疾病	2.9 ( 2.53 - 3.33 )	2.89 ( 253.72 )	2.88 ( 2.57 )	1.53 ( 1.32 )
SINUSITIS	178	31827	44683	23474747	225.42	鼻窦炎	INFECTIONS AND INFESTATIONS	感染及侵染类疾病	2.94 ( 2.53 - 3.41 )	2.93 ( 225.42 )	2.92 ( 2.58 )	1.55 ( 1.33 )
STILL'S DISEASE	121	31884	80	23519350	53432.5	斯蒂尔病	MUSCULOSKELETAL AND CONNECTIVE TISSUE DISORDERS	各种肌肉骨骼及结缔组织疾病	1115.7 ( 841 - 1480.13 )	1111.49 ( 53432.5 )	442.98 ( 349.69 )	8.79 ( 8.46 )
INJECTION SITE MASS	119	31886	18605	23500825	344.72	注射部位肿块	GENERAL DISORDERS AND ADMINISTRATION SITE CONDITIONS	全身性疾病及给药部位各种反应	4.71 ( 3.94 - 5.65 )	4.7 ( 344.72 )	4.68 ( 4.02 )	2.23 ( 1.96 )
INFLAMMATION	113	31892	20340	23499090	261.79	炎症	GENERAL DISORDERS AND ADMINISTRATION SITE CONDITIONS	全身性疾病及给药部位各种反应	4.09 ( 3.4 - 4.93 )	4.08 ( 261.79 )	4.07 ( 3.48 )	2.02 ( 1.75 )
LOSS OF PERSONAL INDEPENDENCE IN DAILY ACTIVITIES	109	31896	20257	23499173	239.49	日常活动自理能力丧失	SOCIAL CIRCUMSTANCES	社会环境	3.96 ( 3.28 - 4.79 )	3.95 ( 239.49 )	3.94 ( 3.36 )	1.98 ( 1.7 )
INJECTION SITE WARMTH	104	31901	8806	23510624	698.6	注射部位发热	GENERAL DISORDERS AND ADMINISTRATION SITE CONDITIONS	全身性疾病及给药部位各种反应	8.7 ( 7.17 - 10.56 )	8.68 ( 698.6 )	8.59 ( 7.3 )	3.1 ( 2.82 )
CELLULITIS	87	31918	16398	23503032	186.66	蜂窝织炎	INFECTIONS AND INFESTATIONS	感染及侵染类疾病	3.91 ( 3.16 - 4.82 )	3.9 ( 186.66 )	3.88 ( 3.26 )	1.96 ( 1.65 )
EAR INFECTION	84	31921	11410	23508020	299.91	耳部感染	INFECTIONS AND INFESTATIONS	感染及侵染类疾病	5.42 ( 4.37 - 6.72 )	5.41 ( 299.91 )	5.38 ( 4.49 )	2.43 ( 2.11 )
HERPES ZOSTER	83	31922	22314	23497116	90.99	带状疱疹	INFECTIONS AND INFESTATIONS	感染及侵染类疾病	2.74 ( 2.21 - 3.4 )	2.73 ( 90.99 )	2.73 ( 2.28 )	1.45 ( 1.13 )
JUVENILE IDIOPATHIC ARTHRITIS	82	31923	710	23518720	6093	幼年特发性关节炎	MUSCULOSKELETAL AND CONNECTIVE TISSUE DISORDERS	各种肌肉骨骼及结缔组织疾病	85.09 ( 67.68 - 106.97 )	84.87 ( 6093 )	76.19 ( 62.91 )	6.25 ( 5.92 )
VIRAL INFECTION	76	31929	13505	23505925	179.77	病毒感染	INFECTIONS AND INFESTATIONS	感染及侵染类疾病	4.14 ( 3.31 - 5.19 )	4.14 ( 179.77 )	4.12 ( 3.41 )	2.04 ( 1.71 )
NEEDLE ISSUE	64	31941	11717	23507713	144.12	针头问题	PRODUCT ISSUES	产品问题	4.02 ( 3.14 - 5.14 )	4.01 ( 144.12 )	4 ( 3.25 )	2 ( 1.64 )
CRYOPYRIN ASSOCIATED PERIODIC SYNDROME	62	31943	21	23519409	34002.8	冷吡啉（冷炎素）相关周期性综合征	CONGENITAL, FAMILIAL AND GENETIC DISORDERS	各种先天性家族性遗传性疾病	2173.82 ( 1325.11 - 3566.11 )	2169.61 ( 34002.85 )	549.68 ( 363.28 )	9.1 ( 8.62 )
RASH MACULAR	62	31943	17047	23502383	64.72	斑状皮疹	SKIN AND SUBCUTANEOUS TISSUE DISORDERS	皮肤及皮下组织类疾病	2.68 ( 2.08 - 3.43 )	2.67 ( 64.72 )	2.67 ( 2.16 )	1.42 ( 1.05 )
INJECTION SITE DISCOLOURATION	60	31945	5451	23513979	368.77	注射部位变色	GENERAL DISORDERS AND ADMINISTRATION SITE CONDITIONS	全身性疾病及给药部位各种反应	8.1 ( 6.28 - 10.45 )	8.09 ( 368.77 )	8.01 ( 6.47 )	3 ( 2.63 )
LOCALISED INFECTION	54	31951	11408	23508022	94.96	局部感染	INFECTIONS AND INFESTATIONS	感染及侵染类疾病	3.48 ( 2.67 - 4.55 )	3.48 ( 94.96 )	3.47 ( 2.77 )	1.79 ( 1.4 )
INJECTION SITE INDURATION	52	31953	5501	23513929	262.29	注射部位硬结	GENERAL DISORDERS AND ADMINISTRATION SITE CONDITIONS	全身性疾病及给药部位各种反应	6.96 ( 5.29 - 9.14 )	6.95 ( 262.29 )	6.89 ( 5.48 )	2.78 ( 2.39 )
INTENTIONAL DOSE OMISSION	52	31953	10042	23509388	107.03	故意漏用药物	INJURY, POISONING AND PROCEDURAL COMPLICATIONS	各类损伤、中毒及操作并发症	3.81 ( 2.9 - 5 )	3.81 ( 107.03 )	3.79 ( 3.02 )	1.92 ( 1.52 )
C-REACTIVE PROTEIN INCREASED	51	31954	5319	23514111	262.14	C 反应蛋白升高	INVESTIGATIONS	各类检查	7.06 ( 5.35 - 9.3 )	7.05 ( 262.14 )	6.99 ( 5.55 )	2.81 ( 2.4 )
LYMPHADENOPATHY	46	31959	12204	23507226	51.85	淋巴结病	BLOOD AND LYMPHATIC SYSTEM DISORDERS	血液及淋巴系统疾病	2.77 ( 2.08 - 3.7 )	2.77 ( 51.85 )	2.76 ( 2.17 )	1.47 ( 1.04 )
GASTROENTERITIS VIRAL	45	31960	8339	23511091	99.3	病毒性胃肠炎	INFECTIONS AND INFESTATIONS	感染及侵染类疾病	3.97 ( 2.96 - 5.32 )	3.97 ( 99.3 )	3.95 ( 3.09 )	1.98 ( 1.55 )
SYRINGE ISSUE	42	31963	3998	23515432	243.17	针管问题	PRODUCT ISSUES	产品问题	7.73 ( 5.7 - 10.48 )	7.72 ( 243.17 )	7.65 ( 5.93 )	2.94 ( 2.49 )
INJECTION SITE IRRITATION	42	31963	6777	23512653	115.82	注射部位刺激	GENERAL DISORDERS AND ADMINISTRATION SITE CONDITIONS	全身性疾病及给药部位各种反应	4.56 ( 3.37 - 6.18 )	4.55 ( 115.82 )	4.53 ( 3.52 )	2.18 ( 1.74 )
KIDNEY INFECTION	40	31965	9698	23509732	54.24	肾脏感染	INFECTIONS AND INFESTATIONS	感染及侵染类疾病	3.03 ( 2.22 - 4.14 )	3.03 ( 54.24 )	3.02 ( 2.33 )	1.6 ( 1.14 )
PHARYNGITIS STREPTOCOCCAL	40	31965	4985	23514445	161.39	链球菌性咽炎	INFECTIONS AND INFESTATIONS	感染及侵染类疾病	5.9 ( 4.32 - 8.06 )	5.9 ( 161.39 )	5.86 ( 4.51 )	2.55 ( 2.1 )
PERICARDITIS	40	31965	2212	23517218	446.53	心包炎	CARDIAC DISORDERS	心脏器官疾病	13.3 ( 9.73 - 18.19 )	13.29 ( 446.53 )	13.07 ( 10.06 )	3.71 ( 3.25 )
PRODUCT DOSE OMISSION IN ERROR	40	31965	8346	23511084	71.92	错误性产品漏用	INJURY, POISONING AND PROCEDURAL COMPLICATIONS	各类损伤、中毒及操作并发症	3.53 ( 2.58 - 4.81 )	3.52 ( 71.92 )	3.51 ( 2.71 )	1.81 ( 1.36 )
SERUM FERRITIN INCREASED	38	31967	1192	23518238	790.68	血清铁蛋白升高	INVESTIGATIONS	各类检查	23.45 ( 16.98 - 32.4 )	23.43 ( 790.68 )	22.73 ( 17.35 )	4.51 ( 4.04 )
HAEMOPHAGOCYTIC LYMPHOHISTIOCYTOSIS	38	31967	261	23519169	3483	嗜血细胞性淋巴组织细胞增生症	IMMUNE SYSTEM DISORDERS	免疫系统疾病	107.12 ( 76.21 - 150.57 )	106.99 ( 3483 )	93.52 ( 70.34 )	6.55 ( 6.06 )
INJECTION SITE INFLAMMATION	37	31968	1895	23517535	450.7	注射部位炎症	GENERAL DISORDERS AND ADMINISTRATION SITE CONDITIONS	全身性疾病及给药部位各种反应	14.36 ( 10.37 - 19.89 )	14.35 ( 450.7 )	14.09 ( 10.73 )	3.82 ( 3.34 )
RED BLOOD CELL SEDIMENTATION RATE INCREASED	34	31971	2674	23516756	250.18	红细胞沉降率升高	INVESTIGATIONS	各类检查	9.35 ( 6.67 - 13.12 )	9.34 ( 250.18 )	9.24 ( 6.96 )	3.21 ( 2.72 )
INFLAMMATORY MARKER INCREASED	34	31971	1579	23517851	462.23	炎症标志物增加	INVESTIGATIONS	各类检查	15.84 ( 11.27 - 22.25 )	15.82 ( 462.23 )	15.51 ( 11.67 )	3.96 ( 3.46 )
SARS-COV-2 TEST POSITIVE	33	31972	6815	23512615	60.43	SARS-COV-2 检测阳性	INVESTIGATIONS	各类检查	3.56 ( 2.53 - 5.01 )	3.56 ( 60.43 )	3.55 ( 2.66 )	1.83 ( 1.33 )
FAMILIAL MEDITERRANEAN FEVER	31	31974	26	23519404	12361.4	家族性地中海热	CONGENITAL, FAMILIAL AND GENETIC DISORDERS	各种先天性家族性遗传性疾病	877.04 ( 520.72 - 1477.18 )	876.19 ( 12361.37 )	400.21 ( 258.72 )	8.64 ( 8.01 )
AUTOINFLAMMATORY DISEASE	31	31974	49	23519381	8789.69	自身炎症性疾病	IMMUNE SYSTEM DISORDERS	免疫系统疾病	465.37 ( 296.75 - 729.79 )	464.92 ( 8789.69 )	285.15 ( 195.69 )	8.16 ( 7.55 )
GOUT	31	31974	7728	23511702	39.75	痛风	METABOLISM AND NUTRITION DISORDERS	代谢及营养类疾病	2.95 ( 2.07 - 4.2 )	2.95 ( 39.75 )	2.94 ( 2.19 )	1.56 ( 1.04 )
PRODUCT SUPPLY ISSUE	30	31975	3869	23515561	115.33	产品供应问题	PRODUCT ISSUES	产品问题	5.7 ( 3.98 - 8.17 )	5.7 ( 115.33 )	5.66 ( 4.19 )	2.5 ( 1.98 )
BODY TEMPERATURE INCREASED	28	31977	6535	23512895	40.89	体温升高	INVESTIGATIONS	各类检查	3.15 ( 2.17 - 4.57 )	3.15 ( 40.89 )	3.14 ( 2.3 )	1.65 ( 1.11 )
ABSCESS	28	31977	4977	23514453	66.17	脓肿	INFECTIONS AND INFESTATIONS	感染及侵染类疾病	4.14 ( 2.85 - 6 )	4.13 ( 66.17 )	4.12 ( 3.02 )	2.04 ( 1.5 )
INJECTION SITE VESICLES	24	31981	2644	23516786	114.66	注射部位囊泡	GENERAL DISORDERS AND ADMINISTRATION SITE CONDITIONS	全身性疾病及给药部位各种反应	6.67 ( 4.47 - 9.98 )	6.67 ( 114.66 )	6.62 ( 4.73 )	2.73 ( 2.15 )
CORONAVIRUS INFECTION	24	31981	2680	23516750	112.59	冠状病毒感染	INFECTIONS AND INFESTATIONS	感染及侵染类疾病	6.59 ( 4.41 - 9.84 )	6.58 ( 112.59 )	6.53 ( 4.67 )	2.71 ( 2.13 )
SKIN REACTION	23	31982	4993	23514437	38.48	皮肤反应	SKIN AND SUBCUTANEOUS TISSUE DISORDERS	皮肤及皮下组织类疾病	3.39 ( 2.25 - 5.1 )	3.39 ( 38.48 )	3.37 ( 2.39 )	1.75 ( 1.16 )
INJECTION SITE HYPERSENSITIVITY	20	31985	1146	23518284	214.33	注射部位超敏	GENERAL DISORDERS AND ADMINISTRATION SITE CONDITIONS	全身性疾病及给药部位各种反应	12.83 ( 8.25 - 19.97 )	12.82 ( 214.33 )	12.62 ( 8.72 )	3.66 ( 3.02 )
SKIN INFECTION	19	31986	3896	23515534	35.23	皮肤感染	INFECTIONS AND INFESTATIONS	感染及侵染类疾病	3.59 ( 2.28 - 5.63 )	3.58 ( 35.23 )	3.57 ( 2.45 )	1.84 ( 1.19 )
TENDERNESS	19	31986	3690	23515740	38.72	触痛	GENERAL DISORDERS AND ADMINISTRATION SITE CONDITIONS	全身性疾病及给药部位各种反应	3.79 ( 2.41 - 5.94 )	3.78 ( 38.72 )	3.77 ( 2.58 )	1.91 ( 1.27 )
PRODUCT DISTRIBUTION ISSUE	19	31986	3006	23516424	54.01	产品经销问题	PRODUCT ISSUES	产品问题	4.65 ( 2.96 - 7.3 )	4.64 ( 54.01 )	4.62 ( 3.17 )	2.21 ( 1.56 )
INJECTION SITE SCAR	18	31987	1529	23517901	120.39	注射部位疤痕	GENERAL DISORDERS AND ADMINISTRATION SITE CONDITIONS	全身性疾病及给药部位各种反应	8.66 ( 5.44 - 13.78 )	8.65 ( 120.39 )	8.56 ( 5.8 )	3.1 ( 2.43 )
PHARYNGEAL SWELLING	17	31988	3867	23515563	26.07	咽部肿胀	RESPIRATORY, THORACIC AND MEDIASTINAL DISORDERS	呼吸系统、胸及纵隔疾病	3.23 ( 2.01 - 5.2 )	3.23 ( 26.07 )	3.22 ( 2.16 )	1.69 ( 1.01 )
PETECHIAE	13	31992	2644	23516786	24.45	瘀点	SKIN AND SUBCUTANEOUS TISSUE DISORDERS	皮肤及皮下组织类疾病	3.61 ( 2.1 - 6.23 )	3.61 ( 24.45 )	3.6 ( 2.28 )	1.85 ( 1.07 )
TUMOUR NECROSIS FACTOR RECEPTOR-ASSOCIATED PERIODIC SYNDROME	13	31992	7	23519423	6200.54	肿瘤坏死因子受体相关性周期热综合征	CONGENITAL, FAMILIAL AND GENETIC DISORDERS	各种先天性家族性遗传性疾病	1365.31 ( 544.68 - 3422.28 )	1364.75 ( 6200.54 )	478.31 ( 221.71 )	8.9 ( 7.91 )
AMYLOIDOSIS	13	31992	341	23519089	326.23	淀粉样变性	IMMUNE SYSTEM DISORDERS	免疫系统疾病	28.03 ( 16.11 - 48.77 )	28.02 ( 326.23 )	27.02 ( 17 )	4.76 ( 3.97 )
SYNOVIAL CYST	12	31993	2111	23517319	28.84	滑膜囊肿	MUSCULOSKELETAL AND CONNECTIVE TISSUE DISORDERS	各种肌肉骨骼及结缔组织疾病	4.18 ( 2.37 - 7.37 )	4.18 ( 28.84 )	4.16 ( 2.59 )	2.06 ( 1.25 )
STREPTOCOCCAL INFECTION	12	31993	1605	23517825	43.79	链球菌感染	INFECTIONS AND INFESTATIONS	感染及侵染类疾病	5.5 ( 3.11 - 9.7 )	5.49 ( 43.79 )	5.46 ( 3.4 )	2.45 ( 1.65 )
SYMPTOM RECURRENCE	12	31993	2600	23516830	20.15	症状重复出现	GENERAL DISORDERS AND ADMINISTRATION SITE CONDITIONS	全身性疾病及给药部位各种反应	3.39 ( 1.92 - 5.98 )	3.39 ( 20.15 )	3.38 ( 2.1 )	1.76 ( 0.95 )
C-REACTIVE PROTEIN ABNORMAL	11	31994	1024	23518406	65.53	C 反应蛋白异常	INVESTIGATIONS	各类检查	7.9 ( 4.36 - 14.31 )	7.89 ( 65.53 )	7.82 ( 4.76 )	2.97 ( 2.13 )
ARTHRITIS INFECTIVE	10	31995	1955	23517475	20.15	感染性关节炎	INFECTIONS AND INFESTATIONS	感染及侵染类疾病	3.76 ( 2.02 - 7 )	3.76 ( 20.15 )	3.74 ( 2.23 )	1.9 ( 1.03 )
SERUM AMYLOID A PROTEIN INCREASED	9	31996	16	23519414	2369.47	血清淀粉样 A 蛋白升高	INVESTIGATIONS	各类检查	413.48 ( 182.7 - 935.75 )	413.36 ( 2369.47 )	264.91 ( 133.75 )	8.05 ( 6.98 )
INFECTIOUS MONONUCLEOSIS	9	31996	839	23518591	53.52	传染性单核细胞增多症	INFECTIONS AND INFESTATIONS	感染及侵染类疾病	7.88 ( 4.09 - 15.21 )	7.88 ( 53.52 )	7.81 ( 4.51 )	2.97 ( 2.05 )
MACULE	9	31996	1098	23518332	37.4	斑疹	SKIN AND SUBCUTANEOUS TISSUE DISORDERS	皮肤及皮下组织类疾病	6.02 ( 3.13 - 11.61 )	6.02 ( 37.4 )	5.98 ( 3.46 )	2.58 ( 1.66 )
LYME DISEASE	8	31997	1496	23517934	17.38	莱姆病	INFECTIONS AND INFESTATIONS	感染及侵染类疾病	3.93 ( 1.96 - 7.87 )	3.93 ( 17.38 )	3.91 ( 2.19 )	1.97 ( 1 )
BEHCET'S SYNDROME	8	31997	299	23519131	138.01	白塞综合征	VASCULAR DISORDERS	血管与淋巴管类疾病	19.67 ( 9.74 - 39.69 )	19.66 ( 138.01 )	19.18 ( 10.66 )	4.26 ( 3.29 )
FAMILIAL COLD AUTOINFLAMMATORY SYNDROME	7	31998	4	23519426	3268.41	家族性冷自身炎症反应综合征	CONGENITAL, FAMILIAL AND GENETIC DISORDERS	各种先天性家族性遗传性疾病	1286.3 ( 376.52 - 4394.32 )	1286.02 ( 3268.41 )	468.28 ( 167.52 )	8.87 ( 7.55 )
FIBRIN D DIMER INCREASED	7	31998	595	23518835	46.78	纤维蛋白 D － 二聚体升高	INVESTIGATIONS	各类检查	8.65 ( 4.1 - 18.22 )	8.65 ( 46.78 )	8.56 ( 4.59 )	3.1 ( 2.07 )
INJECTION SITE INFECTION	7	31998	1320	23518110	15	注射部位感染	INFECTIONS AND INFESTATIONS	感染及侵染类疾病	3.9 ( 1.85 - 8.19 )	3.9 ( 15 )	3.88 ( 2.08 )	1.96 ( 0.93 )
SALMONELLOSIS	7	31998	515	23518915	55.86	沙门菌病	INFECTIONS AND INFESTATIONS	感染及侵染类疾病	9.99 ( 4.74 - 21.06 )	9.99 ( 55.86 )	9.87 ( 5.29 )	3.3 ( 2.27 )
RED BLOOD CELL SEDIMENTATION RATE ABNORMAL	7	31998	538	23518892	52.97	红细胞沉降率异常	INVESTIGATIONS	各类检查	9.56 ( 4.54 - 20.16 )	9.56 ( 52.97 )	9.45 ( 5.06 )	3.24 ( 2.21 )
RHINOVIRUS INFECTION	7	31998	886	23518544	27.63	鼻病毒感染	INFECTIONS AND INFESTATIONS	感染及侵染类疾病	5.81 ( 2.76 - 12.22 )	5.81 ( 27.63 )	5.77 ( 3.1 )	2.53 ( 1.5 )
SERUM FERRITIN DECREASED	6	31999	541	23518889	37.22	血清铁蛋白降低	INVESTIGATIONS	各类检查	8.15 ( 3.65 - 18.23 )	8.15 ( 37.22 )	8.07 ( 4.12 )	3.01 ( 1.92 )
PERICARDIAL DISEASE	6	31999	74	23519356	319.68	心包疾病	CARDIAC DISORDERS	心脏器官疾病	59.59 ( 25.93 - 136.95 )	59.58 ( 319.68 )	55.19 ( 27.51 )	5.79 ( 4.65 )
SKIN INDURATION	6	31999	892	23518538	18.75	皮肤硬结	SKIN AND SUBCUTANEOUS TISSUE DISORDERS	皮肤及皮下组织类疾病	4.94 ( 2.21 - 11.03 )	4.94 ( 18.75 )	4.92 ( 2.51 )	2.3 ( 1.2 )
CHRONIC INFANTILE NEUROLOGICAL CUTANEOUS AND ARTICULAR SYNDROME	5	32000	1	23519429	3060.28	慢性婴儿神经皮肤关节综合征	CONGENITAL, FAMILIAL AND GENETIC DISORDERS	各种先天性家族性遗传性疾病	3674.91 ( 429.31 - 31457.24 )	3674.34 ( 3060.28 )	613.22 ( 101.72 )	9.26 ( 7.65 )
IMPETIGO	5	32000	384	23519046	37.87	脓疱病	INFECTIONS AND INFESTATIONS	感染及侵染类疾病	9.57 ( 3.96 - 23.13 )	9.57 ( 37.87 )	9.46 ( 4.52 )	3.24 ( 2.05 )
EXPOSURE TO SARS-COV-2	5	32000	801	23518629	13.94	SARS-COV-2 暴露	INJURY, POISONING AND PROCEDURAL COMPLICATIONS	各类损伤、中毒及操作并发症	4.59 ( 1.9 - 11.05 )	4.59 ( 13.94 )	4.56 ( 2.19 )	2.19 ( 1.01 )
INFLAMMATORY MARKER DECREASED	5	32000	58	23519372	282.48	炎症标志物减少	INVESTIGATIONS	各类检查	63.36 ( 25.41 - 157.98 )	63.35 ( 282.48 )	58.4 ( 27.19 )	5.87 ( 4.64 )
PNEUMONIA VIRAL	5	32000	804	23518626	13.86	病毒性肺炎	INFECTIONS AND INFESTATIONS	感染及侵染类疾病	4.57 ( 1.9 - 11.01 )	4.57 ( 13.86 )	4.55 ( 2.18 )	2.19 ( 1 )
RED BLOOD CELL SEDIMENTATION RATE DECREASED	4	32001	98	23519332	107.72	红细胞沉降率下降	INVESTIGATIONS	各类检查	30 ( 11.04 - 81.53 )	29.99 ( 107.72 )	28.86 ( 12.5 )	4.85 ( 3.53 )
LYMPHADENITIS	4	32001	588	23518842	12.71	淋巴结炎	BLOOD AND LYMPHATIC SYSTEM DISORDERS	血液及淋巴系统疾病	5 ( 1.87 - 13.37 )	5 ( 12.71 )	4.97 ( 2.18 )	2.31 ( 1.02 )
JOINT ANKYLOSIS	4	32001	144	23519286	71.85	关节强直	MUSCULOSKELETAL AND CONNECTIVE TISSUE DISORDERS	各种肌肉骨骼及结缔组织疾病	20.42 ( 7.56 - 55.14 )	20.41 ( 71.85 )	19.89 ( 8.66 )	4.31 ( 3 )
INJECTION SITE OEDEMA	4	32001	595	23518835	12.49	注射部位水肿	GENERAL DISORDERS AND ADMINISTRATION SITE CONDITIONS	全身性疾病及给药部位各种反应	4.94 ( 1.85 - 13.21 )	4.94 ( 12.49 )	4.91 ( 2.16 )	2.3 ( 1 )
OVARIAN CYST RUPTURED	4	32001	566	23518864	13.45	卵巢囊肿破裂	REPRODUCTIVE SYSTEM AND BREAST DISORDERS	生殖系统及乳腺疾病	5.19 ( 1.94 - 13.89 )	5.19 ( 13.45 )	5.16 ( 2.27 )	2.37 ( 1.07 )
ARTHRODESIS	4	32001	378	23519052	23.37	关节固定术	SURGICAL AND MEDICAL PROCEDURES	各种手术及医疗操作	7.78 ( 2.9 - 20.83 )	7.78 ( 23.37 )	7.71 ( 3.38 )	2.95 ( 1.65 )
INJECTION SITE ULCER	4	32001	267	23519163	35.86	注射部位溃疡	GENERAL DISORDERS AND ADMINISTRATION SITE CONDITIONS	全身性疾病及给药部位各种反应	11.01 ( 4.1 - 29.55 )	11.01 ( 35.86 )	10.86 ( 4.75 )	3.44 ( 2.14 )
INJECTION SITE CELLULITIS	4	32001	525	23518905	15	注射部位蜂窝织炎	INFECTIONS AND INFESTATIONS	感染及侵染类疾病	5.6 ( 2.09 - 14.98 )	5.6 ( 15 )	5.56 ( 2.44 )	2.48 ( 1.18 )
OTITIS EXTERNA	4	32001	314	23519116	29.5	外耳炎	INFECTIONS AND INFESTATIONS	感染及侵染类疾病	9.36 ( 3.49 - 25.1 )	9.36 ( 29.5 )	9.26 ( 4.06 )	3.21 ( 1.91 )
POSTURAL ORTHOSTATIC TACHYCARDIA SYNDROME	4	32001	494	23518936	16.34	体位性心动过速综合征	CARDIAC DISORDERS	心脏器官疾病	5.95 ( 2.22 - 15.92 )	5.95 ( 16.34 )	5.91 ( 2.59 )	2.56 ( 1.27 )
LOCAL REACTION	4	32001	180	23519250	56.32	局部反应	GENERAL DISORDERS AND ADMINISTRATION SITE CONDITIONS	全身性疾病及给药部位各种反应	16.33 ( 6.06 - 43.99 )	16.33 ( 56.32 )	16 ( 6.98 )	4 ( 2.69 )
BETA HAEMOLYTIC STREPTOCOCCAL INFECTION	4	32001	224	23519206	44.01	Β- 溶血性链球菌感染	INFECTIONS AND INFESTATIONS	感染及侵染类疾病	13.12 ( 4.88 - 35.28 )	13.12 ( 44.01 )	12.91 ( 5.64 )	3.69 ( 2.39 )
FEBRILE CONVULSION	3	32002	332	23519098	14.24	热性惊厥	NERVOUS SYSTEM DISORDERS	各类神经系统疾病	6.64 ( 2.13 - 20.7 )	6.64 ( 14.24 )	6.59 ( 2.55 )	2.72 ( 1.27 )
BRUCELLOSIS	3	32002	28	23519402	207.96	布鲁菌病	INFECTIONS AND INFESTATIONS	感染及侵染类疾病	78.74 ( 23.94 - 259.03 )	78.74 ( 207.96 )	71.21 ( 26.29 )	6.15 ( 4.62 )
WRIST DEFORMITY	3	32002	217	23519213	24.44	腕畸形	MUSCULOSKELETAL AND CONNECTIVE TISSUE DISORDERS	各种肌肉骨骼及结缔组织疾病	10.16 ( 3.25 - 31.75 )	10.16 ( 24.44 )	10.03 ( 3.87 )	3.33 ( 1.87 )
PROTEIN URINE	3	32002	264	23519166	19.19	尿蛋白	INVESTIGATIONS	各类检查	8.35 ( 2.68 - 26.06 )	8.35 ( 19.19 )	8.27 ( 3.19 )	3.05 ( 1.59 )
GENE MUTATION	3	32002	336	23519094	14.02	基因突变	CONGENITAL, FAMILIAL AND GENETIC DISORDERS	各种先天性家族性遗传性疾病	6.56 ( 2.11 - 20.45 )	6.56 ( 14.02 )	6.51 ( 2.52 )	2.7 ( 1.25 )
LYMPHOCYTE COUNT ABNORMAL	3	32002	323	23519107	14.78	淋巴细胞计数异常	INVESTIGATIONS	各类检查	6.83 ( 2.19 - 21.28 )	6.83 ( 14.78 )	6.77 ( 2.62 )	2.76 ( 1.31 )
EHLERS-DANLOS SYNDROME	3	32002	188	23519242	28.97	埃勒斯 - 当洛斯综合征	CONGENITAL, FAMILIAL AND GENETIC DISORDERS	各种先天性家族性遗传性疾病	11.73 ( 3.75 - 36.69 )	11.73 ( 28.97 )	11.56 ( 4.45 )	3.53 ( 2.07 )
INJECTION SITE EXFOLIATION	3	32002	223	23519207	23.64	注射部位表皮剥脱	GENERAL DISORDERS AND ADMINISTRATION SITE CONDITIONS	全身性疾病及给药部位各种反应	9.89 ( 3.16 - 30.89 )	9.89 ( 23.64 )	9.77 ( 3.77 )	3.29 ( 1.83 )
CYTOKINE STORM	3	32002	64	23519366	93.07	细胞因子风暴	IMMUNE SYSTEM DISORDERS	免疫系统疾病	34.45 ( 10.82 - 109.66 )	34.45 ( 93.07 )	32.95 ( 12.51 )	5.04 ( 3.56 )
BUTTERFLY RASH	3	32002	379	23519051	11.87	蝶形皮疹	SKIN AND SUBCUTANEOUS TISSUE DISORDERS	皮肤及皮下组织类疾病	5.82 ( 1.87 - 18.12 )	5.82 ( 11.87 )	5.78 ( 2.23 )	2.53 ( 1.08 )
INJECTION SITE DRYNESS	3	32002	337	23519093	13.96	注射部位干燥	GENERAL DISORDERS AND ADMINISTRATION SITE CONDITIONS	全身性疾病及给药部位各种反应	6.54 ( 2.1 - 20.39 )	6.54 ( 13.96 )	6.49 ( 2.51 )	2.7 ( 1.25 )
BLOOD FIBRINOGEN DECREASED	3	32002	96	23519334	61.11	血纤维蛋白原降低	INVESTIGATIONS	各类检查	22.97 ( 7.28 - 72.48 )	22.96 ( 61.11 )	22.3 ( 8.52 )	4.48 ( 3.01 )
COLD URTICARIA	3	32002	91	23519339	64.67	寒冷性荨麻疹	SKIN AND SUBCUTANEOUS TISSUE DISORDERS	皮肤及皮下组织类疾病	24.23 ( 7.67 - 76.53 )	24.23 ( 64.67 )	23.49 ( 8.97 )	4.55 ( 3.08 )
VIRAL RASH	3	32002	102	23519328	57.3	病毒性皮疹	INFECTIONS AND INFESTATIONS	感染及侵染类疾病	21.62 ( 6.86 - 68.14 )	21.61 ( 57.3 )	21.02 ( 8.04 )	4.39 ( 2.92 )
SCHNITZLER'S SYNDROME	3	32002	4	23519426	941.4	施尼茨勒综合征	SKIN AND SUBCUTANEOUS TISSUE DISORDERS	皮肤及皮下组织类疾病	551.2 ( 123.36 - 2462.95 )	551.15 ( 941.4 )	315.37 ( 90.12 )	8.3 ( 6.53 )
CRYSTAL ARTHROPATHY	3	32002	45	23519385	132.22	晶体性关节病	MUSCULOSKELETAL AND CONNECTIVE TISSUE DISORDERS	各种肌肉骨骼及结缔组织疾病	49 ( 15.23 - 157.67 )	48.99 ( 132.22 )	45.99 ( 17.3 )	5.52 ( 4.02 )
SINUSITIS BACTERIAL	3	32002	292	23519138	16.87	细菌性鼻窦炎	INFECTIONS AND INFESTATIONS	感染及侵染类疾病	7.55 ( 2.42 - 23.55 )	7.55 ( 16.87 )	7.48 ( 2.89 )	2.9 ( 1.45 )
C-REACTIVE PROTEIN DECREASED	3	32002	146	23519284	38.7	C 反应蛋白降低	INVESTIGATIONS	各类检查	15.1 ( 4.81 - 47.37 )	15.1 ( 38.7 )	14.82 ( 5.69 )	3.89 ( 2.43 )
RENAL AMYLOIDOSIS	3	32002	18	23519412	309.82	肾淀粉样变	RENAL AND URINARY DISORDERS	肾脏及泌尿系统疾病	122.49 ( 36.08 - 415.86 )	122.48 ( 309.82 )	105.12 ( 37.8 )	6.72 ( 5.15 )
GOUTY TOPHUS	3	32002	40	23519390	148.28	痛风结节	MUSCULOSKELETAL AND CONNECTIVE TISSUE DISORDERS	各种肌肉骨骼及结缔组织疾病	55.12 ( 17.05 - 178.19 )	55.12 ( 148.28 )	51.34 ( 19.23 )	5.68 ( 4.18 )
INAPPROPRIATE SCHEDULE OF PRODUCT DISCONTINUATION	3	32002	202	23519228	26.62	产品停用时间表不当	INJURY, POISONING AND PROCEDURAL COMPLICATIONS	各类损伤、中毒及操作并发症	10.91 ( 3.49 - 34.13 )	10.91 ( 26.62 )	10.77 ( 4.15 )	3.43 ( 1.97 )
PRODUCT INTOLERANCE	3	32002	93	23519337	63.2	产品不耐受	GENERAL DISORDERS AND ADMINISTRATION SITE CONDITIONS	全身性疾病及给药部位各种反应	23.71 ( 7.51 - 74.86 )	23.71 ( 63.2 )	23 ( 8.79 )	4.52 ( 3.05 )
SCARLET FEVER	3	32002	140	23519290	40.56	猩红热	INFECTIONS AND INFESTATIONS	感染及侵染类疾病	15.75 ( 5.02 - 49.43 )	15.75 ( 40.56 )	15.44 ( 5.93 )	3.95 ( 2.49 )

## Sheet: canakinumab MD+PH
PT	a	b	c	d	XX	soc_name_en	ROR(95%Cl)	PRR	EBGM(EBGM05)	IC(IC025)
PYREXIA	417	9208	108983	14528020	1670.21	GENERAL DISORDERS AND ADMINISTRATION SITE CONDITIONS	6.04 ( 5.47 - 6.66 )	5.82 ( 1670.21 )	5.8 ( 5.34 )	2.54 ( 2.39 )
PNEUMONIA	151	9474	91035	14545968	139.39	INFECTIONS AND INFESTATIONS	2.55 ( 2.17 - 2.99 )	2.52 ( 139.39 )	2.52 ( 2.2 )	1.33 ( 1.1 )
MALAISE	132	9493	82145	14554858	113.04	GENERAL DISORDERS AND ADMINISTRATION SITE CONDITIONS	2.46 ( 2.07 - 2.93 )	2.44 ( 113.04 )	2.44 ( 2.11 )	1.29 ( 1.04 )
CONDITION AGGRAVATED	122	9503	72541	14564462	116.11	GENERAL DISORDERS AND ADMINISTRATION SITE CONDITIONS	2.58 ( 2.16 - 3.08 )	2.56 ( 116.11 )	2.55 ( 2.2 )	1.35 ( 1.09 )
ABDOMINAL PAIN	122	9503	59565	14577438	175.52	GASTROINTESTINAL DISORDERS	3.14 ( 2.63 - 3.76 )	3.11 ( 175.52 )	3.11 ( 2.68 )	1.64 ( 1.38 )
COUGH	95	9530	57202	14579801	87.74	RESPIRATORY, THORACIC AND MEDIASTINAL DISORDERS	2.54 ( 2.08 - 3.11 )	2.53 ( 87.74 )	2.52 ( 2.13 )	1.34 ( 1.04 )
INAPPROPRIATE SCHEDULE OF PRODUCT ADMINISTRATION	91	9534	25242	14611761	332.87	INJURY, POISONING AND PROCEDURAL COMPLICATIONS	5.53 ( 4.49 - 6.79 )	5.48 ( 332.87 )	5.47 ( 4.6 )	2.45 ( 2.15 )
HAEMOPHAGOCYTIC LYMPHOHISTIOCYTOSIS	78	9547	2410	14634593	3569.72	IMMUNE SYSTEM DISORDERS	49.61 ( 39.56 - 62.22 )	49.22 ( 3569.72 )	47.71 ( 39.47 )	5.58 ( 5.25 )
C-REACTIVE PROTEIN INCREASED	67	9558	14732	14622271	337.88	INVESTIGATIONS	6.96 ( 5.47 - 8.85 )	6.92 ( 337.88 )	6.89 ( 5.63 )	2.78 ( 2.43 )
NASOPHARYNGITIS	66	9559	31266	14605737	100.43	INFECTIONS AND INFESTATIONS	3.23 ( 2.53 - 4.11 )	3.21 ( 100.43 )	3.21 ( 2.62 )	1.68 ( 1.33 )
INFECTION	62	9563	35697	14601306	63.28	INFECTIONS AND INFESTATIONS	2.65 ( 2.07 - 3.4 )	2.64 ( 63.28 )	2.64 ( 2.14 )	1.4 ( 1.03 )
INCORRECT DOSE ADMINISTERED	59	9566	28614	14608389	85.81	INJURY, POISONING AND PROCEDURAL COMPLICATIONS	3.15 ( 2.44 - 4.07 )	3.14 ( 85.81 )	3.13 ( 2.53 )	1.65 ( 1.27 )
FAMILIAL MEDITERRANEAN FEVER	49	9576	31	14636972	45603.1	CONGENITAL, FAMILIAL AND GENETIC DISORDERS	2416.03 ( 1540.14 - 3790.03 )	2403.73 ( 45603.12 )	932.06 ( 639.48 )	9.86 ( 9.34 )
STILL'S DISEASE	48	9577	241	14636762	12044	MUSCULOSKELETAL AND CONNECTIVE TISSUE DISORDERS	304.4 ( 223.16 - 415.21 )	302.88 ( 12044.04 )	252.74 ( 194.93 )	7.98 ( 7.53 )
CONCOMITANT DISEASE AGGRAVATED	45	9580	2264	14634739	1247.09	GENERAL DISORDERS AND ADMINISTRATION SITE CONDITIONS	30.36 ( 22.59 - 40.81 )	30.23 ( 1247.09 )	29.66 ( 23.16 )	4.89 ( 4.46 )
BRONCHITIS	43	9582	17184	14619819	88.81	INFECTIONS AND INFESTATIONS	3.82 ( 2.83 - 5.15 )	3.81 ( 88.81 )	3.8 ( 2.96 )	1.93 ( 1.49 )
OROPHARYNGEAL PAIN	43	9582	16960	14620043	90.82	RESPIRATORY, THORACIC AND MEDIASTINAL DISORDERS	3.87 ( 2.87 - 5.22 )	3.86 ( 90.82 )	3.85 ( 2.99 )	1.94 ( 1.51 )
JUVENILE IDIOPATHIC ARTHRITIS	41	9584	626	14636377	3756.2	MUSCULOSKELETAL AND CONNECTIVE TISSUE DISORDERS	100.02 ( 72.88 - 137.28 )	99.6 ( 3756.2 )	93.54 ( 71.77 )	6.55 ( 6.09 )
INFLUENZA	41	9584	18920	14618083	65.5	INFECTIONS AND INFESTATIONS	3.31 ( 2.43 - 4.49 )	3.3 ( 65.5 )	3.29 ( 2.54 )	1.72 ( 1.27 )
RHINORRHOEA	40	9585	12309	14624694	125.47	RESPIRATORY, THORACIC AND MEDIASTINAL DISORDERS	4.96 ( 3.63 - 6.77 )	4.94 ( 125.47 )	4.93 ( 3.8 )	2.3 ( 1.85 )
INFLAMMATION	39	9586	11049	14625954	138.23	GENERAL DISORDERS AND ADMINISTRATION SITE CONDITIONS	5.39 ( 3.93 - 7.38 )	5.37 ( 138.23 )	5.35 ( 4.11 )	2.42 ( 1.96 )
LYMPHADENOPATHY	38	9587	10332	14626671	142.91	BLOOD AND LYMPHATIC SYSTEM DISORDERS	5.61 ( 4.08 - 7.72 )	5.59 ( 142.91 )	5.58 ( 4.27 )	2.48 ( 2.02 )
ARTHRITIS	36	9589	15308	14621695	66.73	MUSCULOSKELETAL AND CONNECTIVE TISSUE DISORDERS	3.59 ( 2.58 - 4.98 )	3.58 ( 66.73 )	3.57 ( 2.71 )	1.84 ( 1.36 )
CELLULITIS	35	9590	15260	14621743	62.03	INFECTIONS AND INFESTATIONS	3.5 ( 2.51 - 4.88 )	3.49 ( 62.03 )	3.48 ( 2.64 )	1.8 ( 1.32 )
GASTROENTERITIS	34	9591	5740	14631263	240.71	INFECTIONS AND INFESTATIONS	9.04 ( 6.45 - 12.67 )	9.01 ( 240.71 )	8.96 ( 6.75 )	3.16 ( 2.67 )
THERAPEUTIC PRODUCT EFFECT INCOMPLETE	34	9591	13876	14623127	67.71	GENERAL DISORDERS AND ADMINISTRATION SITE CONDITIONS	3.74 ( 2.67 - 5.23 )	3.73 ( 67.71 )	3.72 ( 2.81 )	1.9 ( 1.41 )
UPPER RESPIRATORY TRACT INFECTION	29	9596	12315	14624688	53.87	INFECTIONS AND INFESTATIONS	3.59 ( 2.49 - 5.17 )	3.58 ( 53.87 )	3.58 ( 2.63 )	1.84 ( 1.31 )
TONSILLITIS	29	9596	1372	14635631	857.04	INFECTIONS AND INFESTATIONS	32.24 ( 22.3 - 46.59 )	32.14 ( 857.04 )	31.5 ( 23.14 )	4.98 ( 4.44 )
SERUM AMYLOID A PROTEIN INCREASED	28	9597	34	14636969	19199.2	INVESTIGATIONS	1256.01 ( 761.36 - 2072.04 )	1252.36 ( 19199.23 )	687.23 ( 452.06 )	9.42 ( 8.78 )
NASAL CONGESTION	28	9597	10498	14626505	64.35	RESPIRATORY, THORACIC AND MEDIASTINAL DISORDERS	4.06 ( 2.8 - 5.89 )	4.06 ( 64.35 )	4.05 ( 2.97 )	2.02 ( 1.48 )
SERUM FERRITIN INCREASED	28	9597	1882	14635121	570.33	INVESTIGATIONS	22.69 ( 15.61 - 32.97 )	22.63 ( 570.33 )	22.31 ( 16.32 )	4.48 ( 3.94 )
ILLNESS	28	9597	8780	14628223	85.34	GENERAL DISORDERS AND ADMINISTRATION SITE CONDITIONS	4.86 ( 3.35 - 7.05 )	4.85 ( 85.34 )	4.84 ( 3.54 )	2.27 ( 1.74 )
CRYOPYRIN ASSOCIATED PERIODIC SYNDROME	26	9599	8	14636995	30223.5	CONGENITAL, FAMILIAL AND GENETIC DISORDERS	4955.75 ( 2243.1 - 10948.87 )	4942.36 ( 30223.48 )	1163.67 ( 599.48 )	10.18 ( 9.44 )
LYMPHOCYTE COUNT DECREASED	26	9599	7922	14629081	82.75	INVESTIGATIONS	5 ( 3.4 - 7.35 )	4.99 ( 82.75 )	4.98 ( 3.61 )	2.32 ( 1.76 )
LUNG DISORDER	25	9600	12093	14624910	36.5	RESPIRATORY, THORACIC AND MEDIASTINAL DISORDERS	3.15 ( 2.13 - 4.67 )	3.14 ( 36.5 )	3.14 ( 2.26 )	1.65 ( 1.08 )
VIRAL INFECTION	24	9601	7275	14629728	76.97	INFECTIONS AND INFESTATIONS	5.03 ( 3.37 - 7.51 )	5.02 ( 76.97 )	5 ( 3.58 )	2.32 ( 1.74 )
DISEASE RECURRENCE	24	9601	9112	14627891	54.01	GENERAL DISORDERS AND ADMINISTRATION SITE CONDITIONS	4.01 ( 2.69 - 5.99 )	4.01 ( 54.01 )	4 ( 2.86 )	2 ( 1.42 )
BLOOD LACTATE DEHYDROGENASE INCREASED	20	9605	7818	14629185	42.86	INVESTIGATIONS	3.9 ( 2.51 - 6.05 )	3.89 ( 42.86 )	3.88 ( 2.69 )	1.96 ( 1.33 )
PHARYNGITIS	19	9606	3051	14633952	143.08	INFECTIONS AND INFESTATIONS	9.49 ( 6.04 - 14.9 )	9.47 ( 143.08 )	9.42 ( 6.45 )	3.24 ( 2.59 )
INFLAMMATORY BOWEL DISEASE	19	9606	1579	14635424	307.05	GASTROINTESTINAL DISORDERS	18.33 ( 11.66 - 28.83 )	18.3 ( 307.05 )	18.09 ( 12.39 )	4.18 ( 3.53 )
CONJUNCTIVITIS	18	9607	6367	14630636	45.46	INFECTIONS AND INFESTATIONS	4.31 ( 2.71 - 6.84 )	4.3 ( 45.46 )	4.29 ( 2.91 )	2.1 ( 1.44 )
SPLENOMEGALY	18	9607	4131	14632872	85.64	BLOOD AND LYMPHATIC SYSTEM DISORDERS	6.64 ( 4.18 - 10.55 )	6.63 ( 85.64 )	6.6 ( 4.48 )	2.72 ( 2.06 )
DEAFNESS	17	9608	5176	14631827	54.15	EAR AND LABYRINTH DISORDERS	5 ( 3.11 - 8.06 )	4.99 ( 54.15 )	4.98 ( 3.34 )	2.32 ( 1.63 )
HEPATOMEGALY	17	9608	3201	14633802	104.87	HEPATOBILIARY DISORDERS	8.09 ( 5.02 - 13.03 )	8.08 ( 104.87 )	8.04 ( 5.39 )	3.01 ( 2.32 )
EPSTEIN-BARR VIRUS INFECTION	16	9609	1812	14635191	182.45	INFECTIONS AND INFESTATIONS	13.45 ( 8.22 - 22.01 )	13.43 ( 182.45 )	13.32 ( 8.82 )	3.74 ( 3.03 )
INTERLEUKIN LEVEL INCREASED	16	9609	183	14636820	1927.02	INVESTIGATIONS	133.18 ( 79.86 - 222.09 )	132.96 ( 1927.02 )	122.35 ( 79.76 )	6.93 ( 6.21 )
SKIN DISORDER	16	9609	7259	14629744	26.36	SKIN AND SUBCUTANEOUS TISSUE DISORDERS	3.36 ( 2.05 - 5.48 )	3.35 ( 26.36 )	3.35 ( 2.22 )	1.74 ( 1.04 )
UPPER RESPIRATORY TRACT INFLAMMATION	16	9609	753	14636250	475.43	RESPIRATORY, THORACIC AND MEDIASTINAL DISORDERS	32.37 ( 19.72 - 53.13 )	32.31 ( 475.43 )	31.66 ( 20.91 )	4.98 ( 4.28 )
ERYSIPELAS	15	9610	2249	14634754	122.82	INFECTIONS AND INFESTATIONS	10.16 ( 6.11 - 16.88 )	10.14 ( 122.82 )	10.08 ( 6.59 )	3.33 ( 2.61 )
ABSCESS	15	9610	4272	14632731	52.73	INFECTIONS AND INFESTATIONS	5.35 ( 3.22 - 8.88 )	5.34 ( 52.73 )	5.32 ( 3.48 )	2.41 ( 1.69 )
OTITIS MEDIA	15	9610	1234	14635769	245.13	INFECTIONS AND INFESTATIONS	18.51 ( 11.12 - 30.81 )	18.49 ( 245.13 )	18.28 ( 11.93 )	4.19 ( 3.47 )
PERITONITIS	15	9610	4526	14632477	48.43	INFECTIONS AND INFESTATIONS	5.05 ( 3.04 - 8.38 )	5.04 ( 48.43 )	5.03 ( 3.29 )	2.33 ( 1.61 )
MUCKLE-WELLS SYNDROME	15	9610	4	14636999	18002.3	CONGENITAL, FAMILIAL AND GENETIC DISORDERS	5711.63 ( 1895.28 - 17212.55 )	5702.73 ( 18002.32 )	1201.36 ( 477.32 )	10.23 ( 9.26 )
INFLAMMATORY MARKER INCREASED	14	9611	1387	14635616	185.95	INVESTIGATIONS	15.37 ( 9.08 - 26.03 )	15.35 ( 185.95 )	15.21 ( 9.79 )	3.93 ( 3.18 )
MOUTH ULCERATION	14	9611	5466	14631537	30.06	GASTROINTESTINAL DISORDERS	3.9 ( 2.31 - 6.59 )	3.9 ( 30.06 )	3.89 ( 2.51 )	1.96 ( 1.21 )
APPENDICITIS	14	9611	2997	14634006	73.1	INFECTIONS AND INFESTATIONS	7.11 ( 4.21 - 12.03 )	7.1 ( 73.1 )	7.08 ( 4.56 )	2.82 ( 2.08 )
ENTEROCOLITIS	14	9611	2773	14634230	80.92	GASTROINTESTINAL DISORDERS	7.69 ( 4.55 - 13 )	7.68 ( 80.92 )	7.64 ( 4.92 )	2.93 ( 2.19 )
RED BLOOD CELL SEDIMENTATION RATE INCREASED	13	9612	3441	14633562	50.77	INVESTIGATIONS	5.75 ( 3.34 - 9.92 )	5.75 ( 50.77 )	5.73 ( 3.63 )	2.52 ( 1.74 )
SUBCUTANEOUS ABSCESS	13	9612	1525	14635478	142.33	INFECTIONS AND INFESTATIONS	12.98 ( 7.52 - 22.41 )	12.96 ( 142.33 )	12.86 ( 8.14 )	3.69 ( 2.91 )
STREPTOCOCCAL INFECTION	13	9612	1528	14635475	142.01	INFECTIONS AND INFESTATIONS	12.95 ( 7.5 - 22.37 )	12.94 ( 142.01 )	12.84 ( 8.13 )	3.68 ( 2.91 )
PERICARDITIS	13	9612	4542	14632461	33.48	CARDIAC DISORDERS	4.36 ( 2.53 - 7.51 )	4.35 ( 33.48 )	4.34 ( 2.75 )	2.12 ( 1.35 )
MENINGITIS	12	9613	2268	14634735	73.67	INFECTIONS AND INFESTATIONS	8.05 ( 4.57 - 14.21 )	8.05 ( 73.67 )	8.01 ( 4.98 )	3 ( 2.2 )
CLUBBING	12	9613	106	14636897	1834.32	MUSCULOSKELETAL AND CONNECTIVE TISSUE DISORDERS	172.37 ( 94.85 - 313.24 )	172.16 ( 1834.32 )	154.75 ( 93.88 )	7.27 ( 6.43 )
PRODUCT SUPPLY ISSUE	12	9613	815	14636188	241.68	PRODUCT ISSUES	22.42 ( 12.67 - 39.65 )	22.39 ( 241.68 )	22.08 ( 13.7 )	4.46 ( 3.66 )
DECREASED IMMUNE RESPONSIVENESS	11	9614	1227	14635776	127.64	IMMUNE SYSTEM DISORDERS	13.65 ( 7.54 - 24.72 )	13.63 ( 127.64 )	13.52 ( 8.23 )	3.76 ( 2.92 )
PLEURISY	11	9614	2194	14634809	63.01	RESPIRATORY, THORACIC AND MEDIASTINAL DISORDERS	7.63 ( 4.22 - 13.81 )	7.62 ( 63.01 )	7.59 ( 4.62 )	2.92 ( 2.09 )
RHINITIS	10	9615	2125	14634878	52.72	INFECTIONS AND INFESTATIONS	7.16 ( 3.85 - 13.34 )	7.16 ( 52.72 )	7.13 ( 4.24 )	2.83 ( 1.96 )
NORMAL NEWBORN	10	9615	1508	14635495	81.3	PREGNANCY, PUERPERIUM AND PERINATAL CONDITIONS	10.09 ( 5.42 - 18.8 )	10.08 ( 81.3 )	10.02 ( 5.96 )	3.33 ( 2.45 )
CONCOMITANT DISEASE PROGRESSION	10	9615	1078	14635925	120.67	GENERAL DISORDERS AND ADMINISTRATION SITE CONDITIONS	14.12 ( 7.57 - 26.33 )	14.11 ( 120.67 )	13.99 ( 8.3 )	3.81 ( 2.93 )
PHARYNGITIS STREPTOCOCCAL	10	9615	1968	14635035	58.28	INFECTIONS AND INFESTATIONS	7.73 ( 4.15 - 14.4 )	7.73 ( 58.28 )	7.69 ( 4.57 )	2.94 ( 2.07 )
EAR PAIN	10	9615	3596	14633407	24.59	EAR AND LABYRINTH DISORDERS	4.23 ( 2.27 - 7.88 )	4.23 ( 24.59 )	4.22 ( 2.51 )	2.08 ( 1.21 )
PNEUMOCYSTIS JIROVECII PNEUMONIA	10	9615	4000	14633003	20.6	INFECTIONS AND INFESTATIONS	3.8 ( 2.04 - 7.08 )	3.8 ( 20.6 )	3.79 ( 2.26 )	1.92 ( 1.05 )
VARICELLA	9	9616	775	14636228	139.83	INFECTIONS AND INFESTATIONS	17.68 ( 9.16 - 34.11 )	17.66 ( 139.83 )	17.47 ( 10.08 )	4.13 ( 3.21 )
CORONAVIRUS INFECTION	9	9616	2039	14634964	43.57	INFECTIONS AND INFESTATIONS	6.72 ( 3.49 - 12.93 )	6.71 ( 43.57 )	6.69 ( 3.87 )	2.74 ( 1.83 )
POSTOPERATIVE WOUND INFECTION	8	9617	1644	14635359	44.07	INFECTIONS AND INFESTATIONS	7.41 ( 3.7 - 14.84 )	7.4 ( 44.07 )	7.37 ( 4.12 )	2.88 ( 1.92 )
AUTOINFLAMMATORY DISEASE	8	9617	43	14636960	1894.9	IMMUNE SYSTEM DISORDERS	283.16 ( 133.1 - 602.42 )	282.93 ( 1894.9 )	238.7 ( 126.92 )	7.9 ( 6.86 )
ALVEOLAR PROTEINOSIS	8	9617	202	14636801	448.2	RESPIRATORY, THORACIC AND MEDIASTINAL DISORDERS	60.28 ( 29.73 - 122.21 )	60.23 ( 448.2 )	57.97 ( 32.09 )	5.86 ( 4.87 )
AMYLOIDOSIS	8	9617	775	14636228	108.97	IMMUNE SYSTEM DISORDERS	15.71 ( 7.83 - 31.54 )	15.7 ( 108.97 )	15.55 ( 8.68 )	3.96 ( 2.99 )
SKIN PLAQUE	7	9618	2418	14634585	18.36	SKIN AND SUBCUTANEOUS TISSUE DISORDERS	4.4 ( 2.1 - 9.25 )	4.4 ( 18.36 )	4.39 ( 2.36 )	2.14 ( 1.11 )
HYPER IGD SYNDROME	7	9618	1	14637002	9312.71	CONGENITAL, FAMILIAL AND GENETIC DISORDERS	10652.84 ( 1310.49 - 86595.69 )	10645.09 ( 9312.71 )	1331.51 ( 230.62 )	10.38 ( 8.98 )
LYMPHADENITIS	7	9618	783	14636220	80.96	BLOOD AND LYMPHATIC SYSTEM DISORDERS	13.6 ( 6.46 - 28.64 )	13.6 ( 80.96 )	13.48 ( 7.23 )	3.75 ( 2.73 )
ILEAL ULCER	7	9618	384	14636619	177.08	GASTROINTESTINAL DISORDERS	27.74 ( 13.13 - 58.6 )	27.72 ( 177.08 )	27.24 ( 14.57 )	4.77 ( 3.74 )
PHYSICAL DECONDITIONING	7	9618	864	14636139	72.23	GENERAL DISORDERS AND ADMINISTRATION SITE CONDITIONS	12.33 ( 5.86 - 25.95 )	12.32 ( 72.23 )	12.23 ( 6.56 )	3.61 ( 2.59 )
PRODUCT TEMPERATURE EXCURSION ISSUE	7	9618	937	14636066	65.66	PRODUCT ISSUES	11.37 ( 5.4 - 23.92 )	11.36 ( 65.66 )	11.28 ( 6.06 )	3.5 ( 2.47 )
INFECTION SUSCEPTIBILITY INCREASED	6	9619	504	14636499	95.82	INFECTIONS AND INFESTATIONS	18.11 ( 8.1 - 40.52 )	18.1 ( 95.82 )	17.9 ( 9.13 )	4.16 ( 3.06 )
INTRACRANIAL PRESSURE INCREASED	6	9619	2032	14634971	16.23	NERVOUS SYSTEM DISORDERS	4.49 ( 2.02 - 10.01 )	4.49 ( 16.23 )	4.48 ( 2.29 )	2.16 ( 1.07 )
ASTEATOSIS	6	9619	41	14636962	1154.37	SKIN AND SUBCUTANEOUS TISSUE DISORDERS	222.68 ( 94.52 - 524.63 )	222.55 ( 1154.37 )	194.26 ( 94.84 )	7.6 ( 6.43 )
TUMOUR NECROSIS FACTOR RECEPTOR-ASSOCIATED PERIODIC SYNDROME	6	9619	11	14636992	3212.61	CONGENITAL, FAMILIAL AND GENETIC DISORDERS	830 ( 306.89 - 2244.8 )	829.49 ( 3212.61 )	537.08 ( 233.61 )	9.07 ( 7.78 )
BEHCET'S SYNDROME	6	9619	387	14636616	127.74	VASCULAR DISORDERS	23.59 ( 10.53 - 52.85 )	23.58 ( 127.74 )	23.23 ( 11.83 )	4.54 ( 3.44 )
ENTERITIS INFECTIOUS	6	9619	612	14636391	77.1	INFECTIONS AND INFESTATIONS	14.92 ( 6.67 - 33.34 )	14.91 ( 77.1 )	14.77 ( 7.54 )	3.88 ( 2.79 )
PAPILLOEDEMA	6	9619	1769	14635234	20.05	EYE DISORDERS	5.16 ( 2.31 - 11.51 )	5.16 ( 20.05 )	5.14 ( 2.63 )	2.36 ( 1.27 )
LUNG OPACITY	6	9619	882	14636121	50.31	RESPIRATORY, THORACIC AND MEDIASTINAL DISORDERS	10.35 ( 4.64 - 23.11 )	10.35 ( 50.31 )	10.28 ( 5.25 )	3.36 ( 2.27 )
CHRONIC INFANTILE NEUROLOGICAL CUTANEOUS AND ARTICULAR SYNDROME	5	9620	3	14637000	4748.53	CONGENITAL, FAMILIAL AND GENETIC DISORDERS	2535.86 ( 605.93 - 10612.74 )	2534.55 ( 4748.53 )	951.08 ( 287.09 )	9.89 ( 8.37 )
PLEURAL ADHESION	5	9620	75	14636928	465.9	RESPIRATORY, THORACIC AND MEDIASTINAL DISORDERS	101.43 ( 41.01 - 250.86 )	101.38 ( 465.9 )	95.11 ( 44.58 )	6.57 ( 5.35 )
ATYPICAL PNEUMONIA	5	9620	892	14636111	33.02	INFECTIONS AND INFESTATIONS	8.53 ( 3.54 - 20.54 )	8.52 ( 33.02 )	8.48 ( 4.06 )	3.08 ( 1.9 )
FOOD POISONING	5	9620	864	14636139	34.37	GASTROINTESTINAL DISORDERS	8.8 ( 3.65 - 21.21 )	8.8 ( 34.37 )	8.76 ( 4.2 )	3.13 ( 1.95 )
HIDRADENITIS	5	9620	1174	14635829	23.06	SKIN AND SUBCUTANEOUS TISSUE DISORDERS	6.48 ( 2.69 - 15.6 )	6.48 ( 23.06 )	6.45 ( 3.09 )	2.69 ( 1.51 )
PHARYNGEAL ERYTHEMA	5	9620	540	14636463	60.2	RESPIRATORY, THORACIC AND MEDIASTINAL DISORDERS	14.09 ( 5.84 - 33.99 )	14.08 ( 60.2 )	13.96 ( 6.68 )	3.8 ( 2.62 )
FURUNCLE	5	9620	1560	14635443	15.35	INFECTIONS AND INFESTATIONS	4.88 ( 2.03 - 11.73 )	4.87 ( 15.35 )	4.86 ( 2.33 )	2.28 ( 1.1 )
PNEUMONIA LIPOID	5	9620	56	14636947	614.11	RESPIRATORY, THORACIC AND MEDIASTINAL DISORDERS	135.85 ( 54.41 - 339.2 )	135.78 ( 614.11 )	124.73 ( 58 )	6.96 ( 5.73 )
TONSILLAR HYPERTROPHY	5	9620	445	14636558	74.89	RESPIRATORY, THORACIC AND MEDIASTINAL DISORDERS	17.1 ( 7.08 - 41.28 )	17.09 ( 74.89 )	16.91 ( 8.09 )	4.08 ( 2.89 )
FAECAL CALPROTECTIN INCREASED	5	9620	823	14636180	36.52	INVESTIGATIONS	9.24 ( 3.84 - 22.27 )	9.24 ( 36.52 )	9.19 ( 4.4 )	3.2 ( 2.02 )
SYSTEMIC MYCOSIS	5	9620	361	14636642	94.25	INFECTIONS AND INFESTATIONS	21.07 ( 8.72 - 50.95 )	21.06 ( 94.25 )	20.79 ( 9.93 )	4.38 ( 3.19 )
BLOOD FIBRINOGEN DECREASED	5	9620	448	14636555	74.33	INVESTIGATIONS	16.98 ( 7.03 - 41.01 )	16.97 ( 74.33 )	16.8 ( 8.03 )	4.07 ( 2.88 )
RHINITIS ALLERGIC	5	9620	1498	14635505	16.31	RESPIRATORY, THORACIC AND MEDIASTINAL DISORDERS	5.08 ( 2.11 - 12.22 )	5.08 ( 16.31 )	5.06 ( 2.43 )	2.34 ( 1.16 )
IMPETIGO	5	9620	488	14636515	67.54	INFECTIONS AND INFESTATIONS	15.59 ( 6.46 - 37.63 )	15.58 ( 67.54 )	15.43 ( 7.38 )	3.95 ( 2.76 )
SCARLET FEVER	5	9620	75	14636928	465.9	INFECTIONS AND INFESTATIONS	101.43 ( 41.01 - 250.86 )	101.38 ( 465.9 )	95.11 ( 44.58 )	6.57 ( 5.35 )
BREATH SOUNDS ABNORMAL	5	9620	1260	14635743	20.92	INVESTIGATIONS	6.04 ( 2.51 - 14.53 )	6.03 ( 20.92 )	6.01 ( 2.88 )	2.59 ( 1.41 )
SYMPTOM RECURRENCE	5	9620	1033	14635970	27.35	GENERAL DISORDERS AND ADMINISTRATION SITE CONDITIONS	7.36 ( 3.06 - 17.73 )	7.36 ( 27.35 )	7.33 ( 3.51 )	2.87 ( 1.69 )
PNEUMONIA MYCOPLASMAL	5	9620	306	14636697	112.61	INFECTIONS AND INFESTATIONS	24.86 ( 10.27 - 60.17 )	24.85 ( 112.61 )	24.47 ( 11.68 )	4.61 ( 3.42 )
OTITIS MEDIA ACUTE	4	9621	315	14636688	68.58	INFECTIONS AND INFESTATIONS	19.32 ( 7.2 - 51.8 )	19.31 ( 68.58 )	19.08 ( 8.36 )	4.25 ( 2.95 )
PYODERMA GANGRENOSUM	4	9621	1156	14635847	13.76	SKIN AND SUBCUTANEOUS TISSUE DISORDERS	5.26 ( 1.97 - 14.05 )	5.26 ( 13.76 )	5.25 ( 2.31 )	2.39 ( 1.1 )
LIVER ABSCESS	4	9621	1310	14635693	11.4	INFECTIONS AND INFESTATIONS	4.64 ( 1.74 - 12.4 )	4.64 ( 11.4 )	4.63 ( 2.04 )	2.21 ( 0.92 )
C-REACTIVE PROTEIN ABNORMAL	4	9621	1131	14635872	14.21	INVESTIGATIONS	5.38 ( 2.02 - 14.36 )	5.38 ( 14.21 )	5.36 ( 2.36 )	2.42 ( 1.13 )
GENE MUTATION	4	9621	493	14636510	41.34	CONGENITAL, FAMILIAL AND GENETIC DISORDERS	12.34 ( 4.61 - 33.03 )	12.34 ( 41.34 )	12.25 ( 5.38 )	3.61 ( 2.32 )
HAEMOPHILUS INFECTION	4	9621	339	14636664	63.25	INFECTIONS AND INFESTATIONS	17.95 ( 6.7 - 48.12 )	17.94 ( 63.25 )	17.75 ( 7.78 )	4.15 ( 2.85 )
GASTROINTESTINAL VIRAL INFECTION	4	9621	235	14636768	94.09	INFECTIONS AND INFESTATIONS	25.9 ( 9.64 - 69.59 )	25.88 ( 94.09 )	25.47 ( 11.14 )	4.67 ( 3.37 )
BREAKTHROUGH PAIN	4	9621	402	14636601	52.27	GENERAL DISORDERS AND ADMINISTRATION SITE CONDITIONS	15.14 ( 5.65 - 40.54 )	15.13 ( 52.27 )	14.99 ( 6.58 )	3.91 ( 2.61 )
SCHNITZLER'S SYNDROME	4	9621	15	14636988	1274.31	SKIN AND SUBCUTANEOUS TISSUE DISORDERS	405.7 ( 134.62 - 1222.6 )	405.53 ( 1274.31 )	320.36 ( 127.28 )	8.32 ( 6.88 )
WOUND COMPLICATION	4	9621	663	14636340	28.96	INJURY, POISONING AND PROCEDURAL COMPLICATIONS	9.18 ( 3.43 - 24.53 )	9.17 ( 28.96 )	9.13 ( 4.01 )	3.19 ( 1.89 )
CAMPYLOBACTER GASTROENTERITIS	4	9621	278	14636725	78.58	INFECTIONS AND INFESTATIONS	21.89 ( 8.16 - 58.75 )	21.88 ( 78.58 )	21.58 ( 9.45 )	4.43 ( 3.13 )
TONSILLITIS STREPTOCOCCAL	4	9621	60	14636943	372.72	INFECTIONS AND INFESTATIONS	101.42 ( 36.85 - 279.12 )	101.38 ( 372.72 )	95.11 ( 40.77 )	6.57 ( 5.23 )
RHINOVIRUS INFECTION	4	9621	864	14636139	20.64	INFECTIONS AND INFESTATIONS	7.04 ( 2.64 - 18.81 )	7.04 ( 20.64 )	7.01 ( 3.08 )	2.81 ( 1.52 )
AUTISM SPECTRUM DISORDER	4	9621	544	14636459	36.82	PSYCHIATRIC DISORDERS	11.19 ( 4.18 - 29.92 )	11.18 ( 36.82 )	11.11 ( 4.88 )	3.47 ( 2.18 )
INFECTIOUS MONONUCLEOSIS	4	9621	615	14636388	31.76	INFECTIONS AND INFESTATIONS	9.89 ( 3.7 - 26.45 )	9.89 ( 31.76 )	9.83 ( 4.32 )	3.3 ( 2 )
JAW FRACTURE	3	9622	616	14636387	16.54	INJURY, POISONING AND PROCEDURAL COMPLICATIONS	7.41 ( 2.38 - 23.04 )	7.41 ( 16.54 )	7.38 ( 2.85 )	2.88 ( 1.44 )
RED BLOOD CELL SEDIMENTATION RATE ABNORMAL	3	9622	481	14636522	22.63	INVESTIGATIONS	9.49 ( 3.05 - 29.53 )	9.48 ( 22.63 )	9.43 ( 3.65 )	3.24 ( 1.79 )
GASTROENTERITIS ROTAVIRUS	3	9622	118	14636885	107.34	INFECTIONS AND INFESTATIONS	38.67 ( 12.29 - 121.66 )	38.66 ( 107.34 )	37.73 ( 14.46 )	5.24 ( 3.77 )
GROIN ABSCESS	3	9622	331	14636672	35.25	INFECTIONS AND INFESTATIONS	13.79 ( 4.42 - 42.98 )	13.78 ( 35.25 )	13.67 ( 5.28 )	3.77 ( 2.32 )
BLOOD IMMUNOGLOBULIN G INCREASED	3	9622	519	14636484	20.59	INVESTIGATIONS	8.79 ( 2.83 - 27.36 )	8.79 ( 20.59 )	8.75 ( 3.38 )	3.13 ( 1.68 )
SUDDEN HEARING LOSS	3	9622	824	14636179	11.11	EAR AND LABYRINTH DISORDERS	5.54 ( 1.78 - 17.21 )	5.54 ( 11.11 )	5.52 ( 2.14 )	2.46 ( 1.02 )
HYPERFERRITINAEMIA	3	9622	155	14636848	80.84	METABOLISM AND NUTRITION DISORDERS	29.44 ( 9.39 - 92.31 )	29.43 ( 80.84 )	28.89 ( 11.11 )	4.85 ( 3.39 )
ROTAVIRUS INFECTION	3	9622	150	14636853	83.67	INFECTIONS AND INFESTATIONS	30.42 ( 9.7 - 95.42 )	30.41 ( 83.67 )	29.84 ( 11.47 )	4.9 ( 3.44 )
MYCOBACTERIAL INFECTION	3	9622	575	14636428	18.09	INFECTIONS AND INFESTATIONS	7.94 ( 2.55 - 24.68 )	7.93 ( 18.09 )	7.9 ( 3.06 )	2.98 ( 1.53 )
INTESTINAL ULCER	3	9622	443	14636560	25.02	GASTROINTESTINAL DISORDERS	10.3 ( 3.31 - 32.07 )	10.3 ( 25.02 )	10.24 ( 3.96 )	3.36 ( 1.91 )
ENTEROVIRUS INFECTION	3	9622	274	14636729	43.65	INFECTIONS AND INFESTATIONS	16.66 ( 5.34 - 51.97 )	16.65 ( 43.65 )	16.48 ( 6.36 )	4.04 ( 2.59 )
NASAL DISCHARGE DISCOLOURATION	3	9622	253	14636750	47.7	RESPIRATORY, THORACIC AND MEDIASTINAL DISORDERS	18.04 ( 5.78 - 56.31 )	18.03 ( 47.7 )	17.83 ( 6.88 )	4.16 ( 2.7 )
SMALL INTESTINE ULCER	3	9622	222	14636781	55.05	GASTROINTESTINAL DISORDERS	20.56 ( 6.58 - 64.24 )	20.55 ( 55.05 )	20.29 ( 7.82 )	4.34 ( 2.89 )
CONJUNCTIVITIS ALLERGIC	3	9622	496	14636507	21.79	EYE DISORDERS	9.2 ( 2.96 - 28.63 )	9.2 ( 21.79 )	9.15 ( 3.54 )	3.19 ( 1.74 )
FEBRILE INFECTION	3	9622	598	14636405	17.19	INFECTIONS AND INFESTATIONS	7.63 ( 2.45 - 23.73 )	7.63 ( 17.19 )	7.6 ( 2.94 )	2.93 ( 1.48 )
VULVOVAGINAL CANDIDIASIS	3	9622	369	14636634	31.08	INFECTIONS AND INFESTATIONS	12.37 ( 3.97 - 38.53 )	12.36 ( 31.08 )	12.27 ( 4.74 )	3.62 ( 2.17 )
RESPIRATORY SYMPTOM	3	9622	713	14636290	13.61	RESPIRATORY, THORACIC AND MEDIASTINAL DISORDERS	6.4 ( 2.06 - 19.9 )	6.4 ( 13.61 )	6.38 ( 2.47 )	2.67 ( 1.23 )
EPIGLOTTITIS	3	9622	233	14636770	52.22	INFECTIONS AND INFESTATIONS	19.59 ( 6.27 - 61.18 )	19.58 ( 52.22 )	19.34 ( 7.46 )	4.27 ( 2.82 )
SACROILIITIS	3	9622	655	14636348	15.26	MUSCULOSKELETAL AND CONNECTIVE TISSUE DISORDERS	6.97 ( 2.24 - 21.66 )	6.97 ( 15.26 )	6.94 ( 2.69 )	2.79 ( 1.35 )
COMPLEMENT FACTOR DECREASED	3	9622	59	14636944	215.08	INVESTIGATIONS	77.35 ( 24.24 - 246.79 )	77.33 ( 215.08 )	73.63 ( 27.89 )	6.2 ( 4.71 )
HAEMORRHAGIC DISORDER	3	9622	421	14636582	26.6	BLOOD AND LYMPHATIC SYSTEM DISORDERS	10.84 ( 3.48 - 33.75 )	10.84 ( 26.6 )	10.77 ( 4.16 )	3.43 ( 1.98 )
NOROVIRUS INFECTION	3	9622	163	14636840	76.66	INFECTIONS AND INFESTATIONS	28 ( 8.93 - 87.73 )	27.99 ( 76.66 )	27.5 ( 10.58 )	4.78 ( 3.32 )
LUNG DIFFUSION DISORDER	3	9622	63	14636940	201.69	RESPIRATORY, THORACIC AND MEDIASTINAL DISORDERS	72.44 ( 22.74 - 230.7 )	72.42 ( 201.69 )	69.17 ( 26.24 )	6.11 ( 4.63 )
INTERLEUKIN-2 RECEPTOR INCREASED	3	9622	80	14636923	159.17	INVESTIGATIONS	57.04 ( 18.01 - 180.66 )	57.03 ( 159.17 )	55 ( 20.96 )	5.78 ( 4.3 )
CHEMOKINE INCREASED	3	9622	11	14636992	972.9	INVESTIGATIONS	414.87 ( 115.72 - 1487.35 )	414.74 ( 972.9 )	326.08 ( 112.04 )	8.35 ( 6.73 )
SMALL INTESTINAL HAEMORRHAGE	3	9622	793	14636210	11.74	GASTROINTESTINAL DISORDERS	5.75 ( 1.85 - 17.88 )	5.75 ( 11.74 )	5.74 ( 2.22 )	2.52 ( 1.07 )
BILIARY OBSTRUCTION	3	9622	266	14636737	45.12	HEPATOBILIARY DISORDERS	17.16 ( 5.5 - 53.54 )	17.15 ( 45.12 )	16.97 ( 6.55 )	4.08 ( 2.63 )
BILIARY DILATATION	3	9622	586	14636417	17.65	HEPATOBILIARY DISORDERS	7.79 ( 2.5 - 24.22 )	7.79 ( 17.65 )	7.75 ( 3 )	2.95 ( 1.51 )
GALLBLADDER ENLARGEMENT	3	9622	329	14636674	35.49	HEPATOBILIARY DISORDERS	13.87 ( 4.45 - 43.24 )	13.87 ( 35.49 )	13.75 ( 5.31 )	3.78 ( 2.33 )
DEBRIDEMENT	3	9622	204	14636799	60.34	SURGICAL AND MEDICAL PROCEDURES	22.37 ( 7.15 - 69.95 )	22.36 ( 60.34 )	22.05 ( 8.5 )	4.46 ( 3.01 )
WOUND INFECTION STAPHYLOCOCCAL	3	9622	534	14636469	19.87	INFECTIONS AND INFESTATIONS	8.55 ( 2.75 - 26.59 )	8.54 ( 19.87 )	8.5 ( 3.29 )	3.09 ( 1.64 )

## Sheet: canakinumab CN
PT	a	b	c	d	XX	soc_name_en	ROR(95%Cl)	PRR	EBGM(EBGM05)	IC(IC025)
PYREXIA	536	9957	106960	23433982	4999.6	GENERAL DISORDERS AND ADMINISTRATION SITE CONDITIONS	11.79 ( 10.81 - 12.87 )	11.24 ( 4999.6 )	11.19 ( 10.4 )	3.48 ( 3.36 )
MALAISE	430	10063	226272	23314670	1082.53	GENERAL DISORDERS AND ADMINISTRATION SITE CONDITIONS	4.4 ( 4 - 4.85 )	4.26 ( 1082.53 )	4.26 ( 3.93 )	2.09 ( 1.95 )
INAPPROPRIATE SCHEDULE OF PRODUCT ADMINISTRATION	383	10110	81809	23459133	3289.33	INJURY, POISONING AND PROCEDURAL COMPLICATIONS	10.86 ( 9.81 - 12.03 )	10.5 ( 3289.33 )	10.46 ( 9.6 )	3.39 ( 3.24 )
CONDITION AGGRAVATED	372	10121	98149	23442793	2463.94	GENERAL DISORDERS AND ADMINISTRATION SITE CONDITIONS	8.78 ( 7.91 - 9.74 )	8.5 ( 2463.94 )	8.47 ( 7.77 )	3.08 ( 2.93 )
PAIN	298	10195	272383	23268559	259.57	GENERAL DISORDERS AND ADMINISTRATION SITE CONDITIONS	2.5 ( 2.23 - 2.8 )	2.45 ( 259.57 )	2.45 ( 2.23 )	1.29 ( 1.13 )
INCORRECT DOSE ADMINISTERED	290	10203	118451	23422491	1068.46	INJURY, POISONING AND PROCEDURAL COMPLICATIONS	5.62 ( 5 - 6.32 )	5.49 ( 1068.46 )	5.48 ( 4.97 )	2.45 ( 2.28 )
ARTHRALGIA	267	10226	182265	23358677	427.43	MUSCULOSKELETAL AND CONNECTIVE TISSUE DISORDERS	3.35 ( 2.96 - 3.78 )	3.29 ( 427.43 )	3.28 ( 2.97 )	1.72 ( 1.54 )
RASH	199	10294	165298	23375644	214.41	SKIN AND SUBCUTANEOUS TISSUE DISORDERS	2.73 ( 2.38 - 3.15 )	2.7 ( 214.41 )	2.7 ( 2.4 )	1.43 ( 1.23 )
NASOPHARYNGITIS	107	10386	90440	23450502	110.62	INFECTIONS AND INFESTATIONS	2.67 ( 2.21 - 3.23 )	2.65 ( 110.62 )	2.65 ( 2.26 )	1.41 ( 1.13 )
ILLNESS	105	10388	46135	23494807	346.59	GENERAL DISORDERS AND ADMINISTRATION SITE CONDITIONS	5.15 ( 4.25 - 6.24 )	5.11 ( 346.59 )	5.1 ( 4.34 )	2.35 ( 2.07 )
INFLUENZA	91	10402	52544	23488398	195.1	INFECTIONS AND INFESTATIONS	3.91 ( 3.18 - 4.81 )	3.89 ( 195.1 )	3.88 ( 3.26 )	1.96 ( 1.65 )
URTICARIA	83	10410	61285	23479657	113.65	SKIN AND SUBCUTANEOUS TISSUE DISORDERS	3.05 ( 2.46 - 3.79 )	3.04 ( 113.65 )	3.04 ( 2.53 )	1.6 ( 1.29 )
STILL'S DISEASE	72	10421	129	23540813	57770.1	MUSCULOSKELETAL AND CONNECTIVE TISSUE DISORDERS	1260.83 ( 944.4 - 1683.27 )	1252.18 ( 57770.07 )	804 ( 631.31 )	9.65 ( 9.26 )
INFECTION	66	10427	47489	23493453	95.02	INFECTIONS AND INFESTATIONS	3.13 ( 2.46 - 3.99 )	3.12 ( 95.02 )	3.12 ( 2.54 )	1.64 ( 1.29 )
ARTHRITIS	65	10428	38795	23502147	131.62	MUSCULOSKELETAL AND CONNECTIVE TISSUE DISORDERS	3.78 ( 2.96 - 4.82 )	3.76 ( 131.62 )	3.75 ( 3.06 )	1.91 ( 1.55 )
JUVENILE IDIOPATHIC ARTHRITIS	59	10434	733	23540209	9752.01	MUSCULOSKELETAL AND CONNECTIVE TISSUE DISORDERS	181.6 ( 139.19 - 236.92 )	180.58 ( 9752.01 )	167.2 ( 133.85 )	7.39 ( 7 )
JOINT SWELLING	56	10437	48642	23492300	54.37	MUSCULOSKELETAL AND CONNECTIVE TISSUE DISORDERS	2.59 ( 1.99 - 3.37 )	2.58 ( 54.37 )	2.58 ( 2.07 )	1.37 ( 0.98 )
OROPHARYNGEAL PAIN	55	10438	46027	23494915	58.01	RESPIRATORY, THORACIC AND MEDIASTINAL DISORDERS	2.69 ( 2.06 - 3.51 )	2.68 ( 58.01 )	2.68 ( 2.15 )	1.42 ( 1.03 )
RHINORRHOEA	51	10442	31436	23509506	97.61	RESPIRATORY, THORACIC AND MEDIASTINAL DISORDERS	3.65 ( 2.77 - 4.81 )	3.64 ( 97.61 )	3.64 ( 2.89 )	1.86 ( 1.46 )
CRYOPYRIN ASSOCIATED PERIODIC SYNDROME	50	10443	33	23540909	67535.5	CONGENITAL, FAMILIAL AND GENETIC DISORDERS	3415.5 ( 2199.67 - 5303.34 )	3399.23 ( 67535.49 )	1352.1 ( 935.65 )	10.4 ( 9.89 )
INFLAMMATION	48	10445	20405	23520537	166.17	GENERAL DISORDERS AND ADMINISTRATION SITE CONDITIONS	5.3 ( 3.99 - 7.04 )	5.28 ( 166.17 )	5.27 ( 4.15 )	2.4 ( 1.98 )
NASAL CONGESTION	39	10454	27143	23513799	59.8	RESPIRATORY, THORACIC AND MEDIASTINAL DISORDERS	3.23 ( 2.36 - 4.43 )	3.22 ( 59.8 )	3.22 ( 2.47 )	1.69 ( 1.23 )
EAR INFECTION	30	10463	11464	23529478	120.98	INFECTIONS AND INFESTATIONS	5.88 ( 4.11 - 8.43 )	5.87 ( 120.98 )	5.86 ( 4.34 )	2.55 ( 2.03 )
FAMILIAL MEDITERRANEAN FEVER	29	10464	28	23540914	33072.9	CONGENITAL, FAMILIAL AND GENETIC DISORDERS	2330.05 ( 1385.75 - 3917.84 )	2323.61 ( 33072.91 )	1141.93 ( 739.27 )	10.16 ( 9.51 )
VIRAL INFECTION	29	10464	13552	23527390	87.13	INFECTIONS AND INFESTATIONS	4.81 ( 3.34 - 6.93 )	4.8 ( 87.13 )	4.79 ( 3.53 )	2.26 ( 1.73 )
MATERNAL EXPOSURE DURING PREGNANCY	27	10466	21268	23519674	32.37	INJURY, POISONING AND PROCEDURAL COMPLICATIONS	2.85 ( 1.96 - 4.16 )	2.85 ( 32.37 )	2.85 ( 2.07 )	1.51 ( 0.96 )
HAEMOPHAGOCYTIC LYMPHOHISTIOCYTOSIS	24	10469	275	23540667	4277.93	IMMUNE SYSTEM DISORDERS	196.24 ( 129.25 - 297.96 )	195.8 ( 4277.93 )	180.16 ( 127.03 )	7.49 ( 6.89 )
LYMPHADENOPATHY	23	10470	12227	23528715	56.44	BLOOD AND LYMPHATIC SYSTEM DISORDERS	4.23 ( 2.81 - 6.37 )	4.22 ( 56.44 )	4.21 ( 2.99 )	2.08 ( 1.49 )
BODY TEMPERATURE INCREASED	23	10470	6540	23534402	137.94	INVESTIGATIONS	7.91 ( 5.25 - 11.91 )	7.89 ( 137.94 )	7.87 ( 5.58 )	2.98 ( 2.38 )
PRODUCT SUPPLY ISSUE	23	10470	3876	23537066	260.42	PRODUCT ISSUES	13.34 ( 8.85 - 20.11 )	13.31 ( 260.42 )	13.24 ( 9.39 )	3.73 ( 3.14 )
C-REACTIVE PROTEIN INCREASED	19	10474	5351	23535591	115.36	INVESTIGATIONS	7.98 ( 5.08 - 12.52 )	7.97 ( 115.36 )	7.94 ( 5.45 )	2.99 ( 2.34 )
THERAPEUTIC RESPONSE SHORTENED	17	10476	11189	23529753	28.9	GENERAL DISORDERS AND ADMINISTRATION SITE CONDITIONS	3.41 ( 2.12 - 5.49 )	3.41 ( 28.9 )	3.4 ( 2.29 )	1.77 ( 1.09 )
SARS-COV-2 TEST POSITIVE	17	10476	6831	23534111	63.82	INVESTIGATIONS	5.59 ( 3.47 - 9 )	5.58 ( 63.82 )	5.57 ( 3.74 )	2.48 ( 1.8 )
PHARYNGITIS STREPTOCOCCAL	16	10477	5009	23535933	84.64	INFECTIONS AND INFESTATIONS	7.18 ( 4.39 - 11.73 )	7.17 ( 84.64 )	7.15 ( 4.74 )	2.84 ( 2.14 )
AUTOINFLAMMATORY DISEASE	15	10478	65	23540877	6285.49	IMMUNE SYSTEM DISORDERS	518.47 ( 295.63 - 909.27 )	517.73 ( 6285.49 )	420.84 ( 263.02 )	8.72 ( 7.93 )
SERUM FERRITIN INCREASED	14	10479	1216	23539726	330.37	INVESTIGATIONS	25.86 ( 15.27 - 43.82 )	25.83 ( 330.37 )	25.55 ( 16.43 )	4.68 ( 3.93 )
MOUTH ULCERATION	14	10479	6604	23534338	41.45	GASTROINTESTINAL DISORDERS	4.76 ( 2.82 - 8.05 )	4.76 ( 41.45 )	4.75 ( 3.06 )	2.25 ( 1.5 )
THERAPY NON-RESPONDER	14	10479	7660	23533282	32.77	GENERAL DISORDERS AND ADMINISTRATION SITE CONDITIONS	4.1 ( 2.43 - 6.94 )	4.1 ( 32.77 )	4.09 ( 2.64 )	2.03 ( 1.29 )
MUCKLE-WELLS SYNDROME	13	10480	1	23540941	27080.3	CONGENITAL, FAMILIAL AND GENETIC DISORDERS	29201.55 ( 3819.59 - 223251.74 )	29165.37 ( 27080.29 )	2084.17 ( 379.99 )	11.03 ( 9.95 )
BODY TEMPERATURE DECREASED	12	10481	2985	23537957	85.23	INVESTIGATIONS	9.03 ( 5.12 - 15.92 )	9.02 ( 85.23 )	8.99 ( 5.59 )	3.17 ( 2.37 )
RESPIRATORY TRACT INFECTION	12	10481	7940	23533002	20.2	INFECTIONS AND INFESTATIONS	3.39 ( 1.93 - 5.98 )	3.39 ( 20.2 )	3.39 ( 2.11 )	1.76 ( 0.96 )
TUMOUR NECROSIS FACTOR RECEPTOR-ASSOCIATED PERIODIC SYNDROME	12	10481	8	23540934	16143.5	CONGENITAL, FAMILIAL AND GENETIC DISORDERS	3369.09 ( 1376.88 - 8243.79 )	3365.24 ( 16143.54 )	1346.69 ( 636.94 )	10.4 ( 9.38 )
INCORRECT ROUTE OF PRODUCT ADMINISTRATION	11	10482	5773	23535169	27.55	INJURY, POISONING AND PROCEDURAL COMPLICATIONS	4.28 ( 2.37 - 7.73 )	4.27 ( 27.55 )	4.27 ( 2.6 )	2.09 ( 1.26 )
PRODUCT DISTRIBUTION ISSUE	11	10482	3014	23537928	69.17	PRODUCT ISSUES	8.2 ( 4.53 - 14.82 )	8.19 ( 69.17 )	8.16 ( 4.97 )	3.03 ( 2.19 )
RED BLOOD CELL SEDIMENTATION RATE INCREASED	10	10483	2698	23538244	64.13	INVESTIGATIONS	8.32 ( 4.47 - 15.49 )	8.32 ( 64.13 )	8.29 ( 4.93 )	3.05 ( 2.18 )
GASTROENTERITIS	10	10483	3146	23537796	52.55	INFECTIONS AND INFESTATIONS	7.14 ( 3.84 - 13.28 )	7.13 ( 52.55 )	7.11 ( 4.23 )	2.83 ( 1.96 )
AMYLOIDOSIS	10	10483	344	23540598	614.48	IMMUNE SYSTEM DISORDERS	65.28 ( 34.8 - 122.45 )	65.22 ( 614.48 )	63.4 ( 37.46 )	5.99 ( 5.1 )
INFLAMMATORY MARKER INCREASED	9	10484	1604	23539338	95.48	INVESTIGATIONS	12.6 ( 6.54 - 24.26 )	12.59 ( 95.48 )	12.52 ( 7.24 )	3.65 ( 2.73 )
MELAENA	9	10484	3372	23537570	37.3	GASTROINTESTINAL DISORDERS	5.99 ( 3.11 - 11.53 )	5.99 ( 37.3 )	5.97 ( 3.46 )	2.58 ( 1.66 )
TRANSAMINASES INCREASED	8	10485	2553	23538389	41.25	INVESTIGATIONS	7.03 ( 3.51 - 14.09 )	7.03 ( 41.25 )	7.01 ( 3.92 )	2.81 ( 1.85 )
ARTHROPOD BITE	8	10485	3640	23537302	25.02	INJURY, POISONING AND PROCEDURAL COMPLICATIONS	4.93 ( 2.46 - 9.88 )	4.93 ( 25.02 )	4.92 ( 2.75 )	2.3 ( 1.34 )
SYMPTOM RECURRENCE	8	10485	2604	23538338	40.18	GENERAL DISORDERS AND ADMINISTRATION SITE CONDITIONS	6.9 ( 3.44 - 13.81 )	6.89 ( 40.18 )	6.87 ( 3.85 )	2.78 ( 1.82 )
SYNOVIAL CYST	7	10486	2116	23538826	38.77	MUSCULOSKELETAL AND CONNECTIVE TISSUE DISORDERS	7.43 ( 3.53 - 15.6 )	7.42 ( 38.77 )	7.4 ( 3.98 )	2.89 ( 1.87 )
BRAIN OEDEMA	7	10486	2309	23538633	34.54	NERVOUS SYSTEM DISORDERS	6.81 ( 3.24 - 14.29 )	6.8 ( 34.54 )	6.78 ( 3.65 )	2.76 ( 1.74 )
HEPATOMEGALY	7	10486	2809	23538133	26.32	HEPATOBILIARY DISORDERS	5.59 ( 2.66 - 11.75 )	5.59 ( 26.32 )	5.58 ( 3 )	2.48 ( 1.46 )
SERUM AMYLOID A PROTEIN INCREASED	7	10486	18	23540924	4387.17	INVESTIGATIONS	873.05 ( 364.57 - 2090.7 )	872.47 ( 4387.17 )	628.46 ( 302.65 )	9.3 ( 8.13 )
INFECTIOUS MONONUCLEOSIS	7	10486	841	23540101	116.13	INFECTIONS AND INFESTATIONS	18.69 ( 8.88 - 39.33 )	18.67 ( 116.13 )	18.53 ( 9.94 )	4.21 ( 3.19 )
IMMUNOSUPPRESSION	7	10486	2941	23538001	24.63	IMMUNE SYSTEM DISORDERS	5.34 ( 2.54 - 11.22 )	5.34 ( 24.63 )	5.33 ( 2.86 )	2.41 ( 1.39 )
FAMILIAL COLD AUTOINFLAMMATORY SYNDROME	6	10487	5	23540937	7336.88	CONGENITAL, FAMILIAL AND GENETIC DISORDERS	2693.73 ( 821.96 - 8827.92 )	2692.19 ( 7336.88 )	1224.27 ( 453.46 )	10.26 ( 8.89 )
MACULE	6	10487	1101	23539841	61.52	SKIN AND SUBCUTANEOUS TISSUE DISORDERS	12.23 ( 5.48 - 27.29 )	12.23 ( 61.52 )	12.17 ( 6.22 )	3.6 ( 2.51 )
INJECTION SITE VESICLES	5	10488	2663	23538279	12.23	GENERAL DISORDERS AND ADMINISTRATION SITE CONDITIONS	4.21 ( 1.75 - 10.13 )	4.21 ( 12.23 )	4.21 ( 2.02 )	2.07 ( 0.89 )
STREPTOCOCCAL INFECTION	5	10488	1612	23539330	25.43	INFECTIONS AND INFESTATIONS	6.96 ( 2.89 - 16.75 )	6.96 ( 25.43 )	6.94 ( 3.33 )	2.79 ( 1.61 )
CONCOMITANT DISEASE AGGRAVATED	5	10488	2005	23538937	18.82	GENERAL DISORDERS AND ADMINISTRATION SITE CONDITIONS	5.6 ( 2.33 - 13.46 )	5.59 ( 18.82 )	5.58 ( 2.68 )	2.48 ( 1.3 )
VIRAL UPPER RESPIRATORY TRACT INFECTION	5	10488	2030	23538912	18.49	INFECTIONS AND INFESTATIONS	5.53 ( 2.3 - 13.3 )	5.53 ( 18.49 )	5.51 ( 2.65 )	2.46 ( 1.28 )
PERICARDITIS	5	10488	2247	23538695	15.93	CARDIAC DISORDERS	4.99 ( 2.08 - 12.01 )	4.99 ( 15.93 )	4.98 ( 2.39 )	2.32 ( 1.14 )
LOWER RESPIRATORY TRACT CONGESTION	4	10489	787	23540155	37.77	RESPIRATORY, THORACIC AND MEDIASTINAL DISORDERS	11.41 ( 4.27 - 30.47 )	11.4 ( 37.77 )	11.35 ( 4.99 )	3.5 ( 2.21 )
INCORRECT DOSE ADMINISTERED BY PRODUCT	4	10489	761	23540181	39.3	INJURY, POISONING AND PROCEDURAL COMPLICATIONS	11.8 ( 4.42 - 31.52 )	11.79 ( 39.3 )	11.74 ( 5.16 )	3.55 ( 2.26 )
DRUG REACTION WITH EOSINOPHILIA AND SYSTEMIC SYMPTOMS	4	10489	1098	23539844	25.09	SKIN AND SUBCUTANEOUS TISSUE DISORDERS	8.18 ( 3.06 - 21.83 )	8.17 ( 25.09 )	8.15 ( 3.58 )	3.03 ( 1.73 )
TONSILLITIS	4	10489	1945	23538997	11.3	INFECTIONS AND INFESTATIONS	4.62 ( 1.73 - 12.31 )	4.61 ( 11.3 )	4.61 ( 2.03 )	2.2 ( 0.91 )
WRONG DOSE	4	10489	1048	23539894	26.62	INJURY, POISONING AND PROCEDURAL COMPLICATIONS	8.57 ( 3.21 - 22.87 )	8.56 ( 26.62 )	8.53 ( 3.75 )	3.09 ( 1.8 )
IMPETIGO	4	10489	385	23540557	84.53	INFECTIONS AND INFESTATIONS	23.32 ( 8.71 - 62.46 )	23.31 ( 84.53 )	23.08 ( 10.12 )	4.53 ( 3.23 )
BEHCET'S SYNDROME	4	10489	303	23540639	109.16	VASCULAR DISORDERS	29.63 ( 11.05 - 79.47 )	29.62 ( 109.16 )	29.24 ( 12.81 )	4.87 ( 3.57 )
THERAPY PARTIAL RESPONDER	4	10489	1434	23539508	17.62	GENERAL DISORDERS AND ADMINISTRATION SITE CONDITIONS	6.26 ( 2.35 - 16.71 )	6.26 ( 17.62 )	6.24 ( 2.75 )	2.64 ( 1.35 )
ATTENTION DEFICIT HYPERACTIVITY DISORDER	4	10489	1957	23538985	11.19	PSYCHIATRIC DISORDERS	4.59 ( 1.72 - 12.24 )	4.59 ( 11.19 )	4.58 ( 2.01 )	2.19 ( 0.9 )
AUTISM SPECTRUM DISORDER	4	10489	1677	23539265	14.12	PSYCHIATRIC DISORDERS	5.35 ( 2.01 - 14.28 )	5.35 ( 14.12 )	5.34 ( 2.35 )	2.42 ( 1.12 )
INFLAMMATORY BOWEL DISEASE	4	10489	1280	23539662	20.55	GASTROINTESTINAL DISORDERS	7.01 ( 2.63 - 18.72 )	7.01 ( 20.55 )	6.99 ( 3.08 )	2.81 ( 1.51 )
BETA HAEMOLYTIC STREPTOCOCCAL INFECTION	4	10489	224	23540718	149.68	INFECTIONS AND INFESTATIONS	40.08 ( 14.91 - 107.74 )	40.06 ( 149.68 )	39.38 ( 17.21 )	5.3 ( 3.99 )
OTITIS MEDIA	3	10490	795	23540147	19.68	INFECTIONS AND INFESTATIONS	8.47 ( 2.72 - 26.32 )	8.47 ( 19.68 )	8.44 ( 3.27 )	3.08 ( 1.63 )
MUSCLE CONTRACTIONS INVOLUNTARY	3	10490	1269	23539673	10.45	NERVOUS SYSTEM DISORDERS	5.3 ( 1.71 - 16.47 )	5.3 ( 10.45 )	5.29 ( 2.05 )	2.4 ( 0.96 )
JOINT ANKYLOSIS	3	10490	145	23540797	130.61	MUSCULOSKELETAL AND CONNECTIVE TISSUE DISORDERS	46.43 ( 14.8 - 145.67 )	46.42 ( 130.61 )	45.5 ( 17.48 )	5.51 ( 4.05 )
LYMPHOCYTE COUNT ABNORMAL	3	10490	323	23540619	56.14	INVESTIGATIONS	20.84 ( 6.69 - 64.98 )	20.84 ( 56.14 )	20.65 ( 7.98 )	4.37 ( 2.92 )
CHRONIC INFANTILE NEUROLOGICAL CUTANEOUS AND ARTICULAR SYNDROME	3	10490	3	23540939	3362.24	CONGENITAL, FAMILIAL AND GENETIC DISORDERS	2244.13 ( 452.88 - 11120.23 )	2243.49 ( 3362.24 )	1122.25 ( 294.1 )	10.13 ( 8.32 )
WEIGHT ABNORMAL	3	10490	1226	23539716	10.99	INVESTIGATIONS	5.49 ( 1.77 - 17.05 )	5.49 ( 10.99 )	5.48 ( 2.12 )	2.45 ( 1.01 )
C-REACTIVE PROTEIN ABNORMAL	3	10490	1032	23539910	13.99	INVESTIGATIONS	6.52 ( 2.1 - 20.26 )	6.52 ( 13.99 )	6.51 ( 2.52 )	2.7 ( 1.26 )
BUTTERFLY RASH	3	10490	379	23540563	47.07	SKIN AND SUBCUTANEOUS TISSUE DISORDERS	17.76 ( 5.7 - 55.33 )	17.76 ( 47.07 )	17.63 ( 6.81 )	4.14 ( 2.69 )
POLYARTHRITIS	3	10490	1057	23539885	13.54	MUSCULOSKELETAL AND CONNECTIVE TISSUE DISORDERS	6.37 ( 2.05 - 19.78 )	6.37 ( 13.54 )	6.35 ( 2.46 )	2.67 ( 1.22 )
ELECTRIC SHOCK SENSATION	3	10490	1246	23539696	10.74	NERVOUS SYSTEM DISORDERS	5.4 ( 1.74 - 16.78 )	5.4 ( 10.74 )	5.39 ( 2.09 )	2.43 ( 0.99 )
RHINOVIRUS INFECTION	3	10490	890	23540052	17.03	INFECTIONS AND INFESTATIONS	7.56 ( 2.43 - 23.5 )	7.56 ( 17.03 )	7.54 ( 2.92 )	2.91 ( 1.47 )
PNEUMONIA VIRAL	3	10490	806	23540136	19.34	INFECTIONS AND INFESTATIONS	8.35 ( 2.69 - 25.96 )	8.35 ( 19.34 )	8.32 ( 3.22 )	3.06 ( 1.61 )
SCARLET FEVER	3	10490	140	23540802	135.39	INFECTIONS AND INFESTATIONS	48.09 ( 15.32 - 150.94 )	48.07 ( 135.39 )	47.09 ( 18.08 )	5.56 ( 4.09 )

## Sheet:  anakinra MD+PH
PT	a	b	c	d	XX	soc_name_en	ROR(95%Cl)	PRR	EBGM(EBGM05)	IC(IC025)
OFF LABEL USE	385	4528	212146	14429569	1401.26	INJURY, POISONING AND PROCEDURAL COMPLICATIONS	5.78 ( 5.21 - 6.42 )	5.41 ( 1401.26 )	5.4 ( 4.95 )	2.43 ( 2.28 )
PYREXIA	95	4818	109305	14532410	93.36	GENERAL DISORDERS AND ADMINISTRATION SITE CONDITIONS	2.62 ( 2.14 - 3.21 )	2.59 ( 93.36 )	2.59 ( 2.18 )	1.37 ( 1.07 )
CONDITION AGGRAVATED	83	4830	72580	14569135	141.76	GENERAL DISORDERS AND ADMINISTRATION SITE CONDITIONS	3.45 ( 2.78 - 4.29 )	3.41 ( 141.76 )	3.41 ( 2.84 )	1.77 ( 1.45 )
INJECTION SITE REACTION	70	4843	20509	14621206	577.75	GENERAL DISORDERS AND ADMINISTRATION SITE CONDITIONS	10.3 ( 8.14 - 13.05 )	10.17 ( 577.75 )	10.14 ( 8.32 )	3.34 ( 3 )
HAEMOPHAGOCYTIC LYMPHOHISTIOCYTOSIS	66	4847	2422	14639293	5090.9	IMMUNE SYSTEM DISORDERS	82.3 ( 64.35 - 105.27 )	81.21 ( 5090.9 )	79.08 ( 64.36 )	6.31 ( 5.95 )
INJECTION SITE PAIN	65	4848	62465	14579250	92.83	GENERAL DISORDERS AND ADMINISTRATION SITE CONDITIONS	3.13 ( 2.45 - 4 )	3.1 ( 92.83 )	3.1 ( 2.52 )	1.63 ( 1.27 )
INJECTION SITE ERYTHEMA	55	4858	35349	14606366	157.03	GENERAL DISORDERS AND ADMINISTRATION SITE CONDITIONS	4.68 ( 3.59 - 6.1 )	4.64 ( 157.03 )	4.63 ( 3.71 )	2.21 ( 1.82 )
PRODUCT DOSE OMISSION ISSUE	44	4869	31713	14610002	104.66	INJURY, POISONING AND PROCEDURAL COMPLICATIONS	4.16 ( 3.09 - 5.6 )	4.13 ( 104.66 )	4.13 ( 3.22 )	2.05 ( 1.61 )
URTICARIA	40	4873	40501	14601214	51.42	SKIN AND SUBCUTANEOUS TISSUE DISORDERS	2.96 ( 2.17 - 4.04 )	2.94 ( 51.42 )	2.94 ( 2.27 )	1.56 ( 1.1 )
RHEUMATOID ARTHRITIS	33	4880	24830	14616885	73.06	MUSCULOSKELETAL AND CONNECTIVE TISSUE DISORDERS	3.98 ( 2.83 - 5.61 )	3.96 ( 73.06 )	3.96 ( 2.97 )	1.98 ( 1.49 )
INJECTION SITE PRURITUS	32	4881	18854	14622861	104.14	GENERAL DISORDERS AND ADMINISTRATION SITE CONDITIONS	5.08 ( 3.59 - 7.2 )	5.06 ( 104.14 )	5.05 ( 3.78 )	2.34 ( 1.83 )
DRUG REACTION WITH EOSINOPHILIA AND SYSTEMIC SYMPTOMS	31	4882	9509	14632206	241.75	SKIN AND SUBCUTANEOUS TISSUE DISORDERS	9.77 ( 6.86 - 13.92 )	9.72 ( 241.75 )	9.69 ( 7.21 )	3.28 ( 2.76 )
LUNG DISORDER	31	4882	12087	14629628	178.69	RESPIRATORY, THORACIC AND MEDIASTINAL DISORDERS	7.69 ( 5.4 - 10.95 )	7.64 ( 178.69 )	7.63 ( 5.67 )	2.93 ( 2.42 )
INTERSTITIAL LUNG DISEASE	27	4886	24152	14617563	44.08	RESPIRATORY, THORACIC AND MEDIASTINAL DISORDERS	3.34 ( 2.29 - 4.88 )	3.33 ( 44.08 )	3.33 ( 2.43 )	1.74 ( 1.19 )
ARTHRITIS	25	4888	15319	14626396	76.68	MUSCULOSKELETAL AND CONNECTIVE TISSUE DISORDERS	4.88 ( 3.3 - 7.24 )	4.86 ( 76.68 )	4.86 ( 3.5 )	2.28 ( 1.71 )
STILL'S DISEASE	24	4889	265	14641450	5895.96	MUSCULOSKELETAL AND CONNECTIVE TISSUE DISORDERS	271.22 ( 178.43 - 412.28 )	269.9 ( 5895.96 )	247.57 ( 174.4 )	7.95 ( 7.35 )
SERUM FERRITIN INCREASED	23	4890	1887	14639828	780.69	INVESTIGATIONS	36.49 ( 24.17 - 55.1 )	36.32 ( 780.69 )	35.9 ( 25.43 )	5.17 ( 4.57 )
SEPTIC SHOCK	22	4891	17023	14624692	46.44	INFECTIONS AND INFESTATIONS	3.86 ( 2.54 - 5.88 )	3.85 ( 46.44 )	3.85 ( 2.71 )	1.94 ( 1.34 )
EOSINOPHILIA	21	4892	7807	14633908	128.69	BLOOD AND LYMPHATIC SYSTEM DISORDERS	8.05 ( 5.24 - 12.36 )	8.02 ( 128.69 )	8 ( 5.58 )	3 ( 2.38 )
SWELLING	20	4893	18294	14623421	31.31	GENERAL DISORDERS AND ADMINISTRATION SITE CONDITIONS	3.27 ( 2.11 - 5.07 )	3.26 ( 31.31 )	3.26 ( 2.25 )	1.7 ( 1.07 )
MULTIPLE ORGAN DYSFUNCTION SYNDROME	18	4895	9496	14632219	68.78	GENERAL DISORDERS AND ADMINISTRATION SITE CONDITIONS	5.67 ( 3.57 - 9 )	5.65 ( 68.78 )	5.64 ( 3.83 )	2.5 ( 1.83 )
INJECTION SITE URTICARIA	17	4896	6628	14635087	97.96	GENERAL DISORDERS AND ADMINISTRATION SITE CONDITIONS	7.67 ( 4.76 - 12.35 )	7.64 ( 97.96 )	7.63 ( 5.12 )	2.93 ( 2.25 )
INJECTION SITE RASH	17	4896	8551	14633164	69.49	GENERAL DISORDERS AND ADMINISTRATION SITE CONDITIONS	5.94 ( 3.69 - 9.57 )	5.92 ( 69.49 )	5.92 ( 3.97 )	2.56 ( 1.88 )
INFLAMMATION	17	4896	11071	14630644	47.47	GENERAL DISORDERS AND ADMINISTRATION SITE CONDITIONS	4.59 ( 2.85 - 7.39 )	4.58 ( 47.47 )	4.57 ( 3.07 )	2.19 ( 1.51 )
HEPATOCELLULAR INJURY	15	4898	7608	14634107	60.6	HEPATOBILIARY DISORDERS	5.89 ( 3.55 - 9.78 )	5.88 ( 60.6 )	5.87 ( 3.84 )	2.55 ( 1.83 )
HEPATITIS	15	4898	10337	14631378	38.31	HEPATOBILIARY DISORDERS	4.33 ( 2.61 - 7.2 )	4.32 ( 38.31 )	4.32 ( 2.83 )	2.11 ( 1.39 )
LYMPHADENOPATHY	15	4898	10355	14631360	38.2	BLOOD AND LYMPHATIC SYSTEM DISORDERS	4.33 ( 2.61 - 7.19 )	4.32 ( 38.2 )	4.31 ( 2.82 )	2.11 ( 1.39 )
LOSS OF PERSONAL INDEPENDENCE IN DAILY ACTIVITIES	14	4899	7923	14633792	48.32	SOCIAL CIRCUMSTANCES	5.28 ( 3.12 - 8.92 )	5.27 ( 48.32 )	5.26 ( 3.39 )	2.39 ( 1.65 )
ACUTE RESPIRATORY DISTRESS SYNDROME	14	4899	7179	14634536	55.69	RESPIRATORY, THORACIC AND MEDIASTINAL DISORDERS	5.83 ( 3.45 - 9.85 )	5.81 ( 55.69 )	5.8 ( 3.74 )	2.54 ( 1.79 )
VIRAL INFECTION	13	4900	7286	14634429	45.51	INFECTIONS AND INFESTATIONS	5.33 ( 3.09 - 9.19 )	5.32 ( 45.51 )	5.31 ( 3.37 )	2.41 ( 1.64 )
PERICARDITIS	13	4900	4542	14637173	86.19	CARDIAC DISORDERS	8.55 ( 4.96 - 14.75 )	8.53 ( 86.19 )	8.51 ( 5.39 )	3.09 ( 2.32 )
RASH ERYTHEMATOUS	13	4900	12214	14629501	19.33	SKIN AND SUBCUTANEOUS TISSUE DISORDERS	3.18 ( 1.84 - 5.48 )	3.17 ( 19.33 )	3.17 ( 2.01 )	1.66 ( 0.89 )
STAPHYLOCOCCAL INFECTION	11	4902	9347	14632368	19.71	INFECTIONS AND INFESTATIONS	3.51 ( 1.94 - 6.35 )	3.51 ( 19.71 )	3.5 ( 2.14 )	1.81 ( 0.97 )
ILLNESS	11	4902	8797	14632918	21.93	GENERAL DISORDERS AND ADMINISTRATION SITE CONDITIONS	3.73 ( 2.06 - 6.75 )	3.73 ( 21.93 )	3.72 ( 2.27 )	1.9 ( 1.06 )
INJECTION SITE WARMTH	10	4903	7244	14634471	23.55	GENERAL DISORDERS AND ADMINISTRATION SITE CONDITIONS	4.12 ( 2.21 - 7.67 )	4.11 ( 23.55 )	4.11 ( 2.44 )	2.04 ( 1.17 )
BLOOD LACTATE DEHYDROGENASE INCREASED	10	4903	7828	14633887	20.68	INVESTIGATIONS	3.81 ( 2.05 - 7.09 )	3.81 ( 20.68 )	3.8 ( 2.26 )	1.93 ( 1.06 )
FUNGAL INFECTION	10	4903	7417	14634298	22.65	INFECTIONS AND INFESTATIONS	4.02 ( 2.16 - 7.49 )	4.02 ( 22.65 )	4.01 ( 2.39 )	2.01 ( 1.13 )
HEPATIC CYTOLYSIS	10	4903	6483	14635232	28.11	HEPATOBILIARY DISORDERS	4.6 ( 2.47 - 8.57 )	4.6 ( 28.11 )	4.59 ( 2.73 )	2.2 ( 1.33 )
RED BLOOD CELL SEDIMENTATION RATE INCREASED	9	4904	3445	14638270	53.1	INVESTIGATIONS	7.8 ( 4.05 - 15.01 )	7.79 ( 53.1 )	7.77 ( 4.49 )	2.96 ( 2.04 )
CONTRAINDICATED PRODUCT ADMINISTERED	9	4904	6056	14635659	23.87	INJURY, POISONING AND PROCEDURAL COMPLICATIONS	4.44 ( 2.31 - 8.53 )	4.43 ( 23.87 )	4.42 ( 2.56 )	2.15 ( 1.23 )
INJECTION SITE INDURATION	9	4904	3931	14637784	44.64	GENERAL DISORDERS AND ADMINISTRATION SITE CONDITIONS	6.83 ( 3.55 - 13.15 )	6.82 ( 44.64 )	6.81 ( 3.94 )	2.77 ( 1.85 )
SKIN REACTION	9	4904	4239	14637476	40.3	SKIN AND SUBCUTANEOUS TISSUE DISORDERS	6.34 ( 3.29 - 12.2 )	6.33 ( 40.3 )	6.32 ( 3.65 )	2.66 ( 1.74 )
HEPATOSPLENOMEGALY	8	4905	1044	14640671	165.79	HEPATOBILIARY DISORDERS	22.87 ( 11.4 - 45.88 )	22.84 ( 165.79 )	22.67 ( 12.66 )	4.5 ( 3.54 )
ALVEOLAR PROTEINOSIS	8	4905	202	14641513	892.94	RESPIRATORY, THORACIC AND MEDIASTINAL DISORDERS	118.22 ( 58.29 - 239.76 )	118.03 ( 892.94 )	113.57 ( 62.85 )	6.83 ( 5.84 )
RHEUMATOID FACTOR POSITIVE	7	4906	892	14640823	148.85	INVESTIGATIONS	23.42 ( 11.13 - 49.29 )	23.39 ( 148.85 )	23.21 ( 12.45 )	4.54 ( 3.51 )
INJECTION SITE NODULE	7	4906	1877	14639838	64.2	GENERAL DISORDERS AND ADMINISTRATION SITE CONDITIONS	11.13 ( 5.3 - 23.39 )	11.11 ( 64.2 )	11.08 ( 5.95 )	3.47 ( 2.45 )
CLUBBING	7	4906	111	14641604	1224.42	MUSCULOSKELETAL AND CONNECTIVE TISSUE DISORDERS	188.21 ( 87.64 - 404.18 )	187.94 ( 1224.42 )	176.85 ( 93.3 )	7.47 ( 6.41 )
ABSCESS	6	4907	4281	14637434	14.48	INFECTIONS AND INFESTATIONS	4.18 ( 1.88 - 9.32 )	4.18 ( 14.48 )	4.17 ( 2.13 )	2.06 ( 0.97 )
BACTERAEMIA	6	4907	4250	14637465	14.65	INFECTIONS AND INFESTATIONS	4.21 ( 1.89 - 9.38 )	4.21 ( 14.65 )	4.2 ( 2.15 )	2.07 ( 0.98 )
GASTROINTESTINAL INFECTION	6	4907	1893	14639822	45.17	INFECTIONS AND INFESTATIONS	9.46 ( 4.24 - 21.09 )	9.45 ( 45.17 )	9.42 ( 4.82 )	3.24 ( 2.14 )
AMYLOIDOSIS	6	4907	777	14640938	125.38	IMMUNE SYSTEM DISORDERS	23.04 ( 10.31 - 51.47 )	23.01 ( 125.38 )	22.84 ( 11.66 )	4.51 ( 3.42 )
HEPATITIS ACUTE	5	4908	3247	14638468	14.02	HEPATOBILIARY DISORDERS	4.59 ( 1.91 - 11.05 )	4.59 ( 14.02 )	4.58 ( 2.2 )	2.2 ( 1.02 )
POLYARTHRITIS	5	4908	1963	14639752	28.54	MUSCULOSKELETAL AND CONNECTIVE TISSUE DISORDERS	7.6 ( 3.16 - 18.28 )	7.59 ( 28.54 )	7.57 ( 3.63 )	2.92 ( 1.74 )
POSTERIOR REVERSIBLE ENCEPHALOPATHY SYNDROME	5	4908	3296	14638419	13.69	NERVOUS SYSTEM DISORDERS	4.52 ( 1.88 - 10.88 )	4.52 ( 13.69 )	4.52 ( 2.17 )	2.17 ( 1 )
ANTIBODY TEST POSITIVE	5	4908	522	14641193	131.65	INVESTIGATIONS	28.57 ( 11.84 - 68.97 )	28.55 ( 131.65 )	28.28 ( 13.53 )	4.82 ( 3.64 )
OLIGOHYDRAMNIOS	5	4908	970	14640745	66.79	PREGNANCY, PUERPERIUM AND PERINATAL CONDITIONS	15.38 ( 6.38 - 37.04 )	15.36 ( 66.79 )	15.29 ( 7.33 )	3.93 ( 2.75 )
ALDOLASE INCREASED	5	4908	126	14641589	559.17	INVESTIGATIONS	118.38 ( 48.41 - 289.49 )	118.26 ( 559.17 )	113.79 ( 53.85 )	6.83 ( 5.63 )
POST LUMBAR PUNCTURE SYNDROME	5	4908	271	14641444	260.22	INJURY, POISONING AND PROCEDURAL COMPLICATIONS	55.04 ( 22.72 - 133.37 )	54.99 ( 260.22 )	54.01 ( 25.75 )	5.76 ( 4.56 )
LUNG NEOPLASM	5	4908	1449	14640266	41.76	NEOPLASMS BENIGN, MALIGNANT AND UNSPECIFIED (INCL CYSTS AND POLYPS)	10.29 ( 4.28 - 24.78 )	10.28 ( 41.76 )	10.25 ( 4.92 )	3.36 ( 2.18 )
INJECTION SITE IRRITATION	5	4908	2152	14639563	25.29	GENERAL DISORDERS AND ADMINISTRATION SITE CONDITIONS	6.93 ( 2.88 - 16.67 )	6.92 ( 25.29 )	6.91 ( 3.31 )	2.79 ( 1.61 )
BACTERIAL SEPSIS	5	4908	1200	14640515	52.28	INFECTIONS AND INFESTATIONS	12.43 ( 5.16 - 29.93 )	12.42 ( 52.28 )	12.37 ( 5.93 )	3.63 ( 2.45 )
PHARYNGITIS	5	4908	3065	14638650	15.31	INFECTIONS AND INFESTATIONS	4.87 ( 2.02 - 11.7 )	4.86 ( 15.31 )	4.86 ( 2.33 )	2.28 ( 1.1 )
INJECTION SITE OEDEMA	4	4909	458	14641257	95.43	GENERAL DISORDERS AND ADMINISTRATION SITE CONDITIONS	26.05 ( 9.73 - 69.73 )	26.03 ( 95.43 )	25.81 ( 11.32 )	4.69 ( 3.39 )
INJECTION SITE INFLAMMATION	4	4909	1334	14640381	28.11	GENERAL DISORDERS AND ADMINISTRATION SITE CONDITIONS	8.94 ( 3.35 - 23.87 )	8.94 ( 28.11 )	8.91 ( 3.92 )	3.16 ( 1.86 )
JUVENILE IDIOPATHIC ARTHRITIS	4	4909	663	14641052	63.76	MUSCULOSKELETAL AND CONNECTIVE TISSUE DISORDERS	17.99 ( 6.73 - 48.1 )	17.98 ( 63.76 )	17.88 ( 7.85 )	4.16 ( 2.86 )
FOETAL GROWTH RESTRICTION	4	4909	1778	14639937	19.37	PREGNANCY, PUERPERIUM AND PERINATAL CONDITIONS	6.71 ( 2.51 - 17.9 )	6.7 ( 19.37 )	6.69 ( 2.94 )	2.74 ( 1.45 )
STAPHYLOCOCCAL SEPSIS	4	4909	2191	14639524	14.47	INFECTIONS AND INFESTATIONS	5.44 ( 2.04 - 14.53 )	5.44 ( 14.47 )	5.43 ( 2.39 )	2.44 ( 1.15 )
BLOOD FIBRINOGEN DECREASED	4	4909	449	14641266	97.48	INVESTIGATIONS	26.57 ( 9.92 - 71.13 )	26.55 ( 97.48 )	26.32 ( 11.55 )	4.72 ( 3.42 )
GESTATIONAL DIABETES	4	4909	1454	14640261	25.22	PREGNANCY, PUERPERIUM AND PERINATAL CONDITIONS	8.2 ( 3.07 - 21.9 )	8.2 ( 25.22 )	8.18 ( 3.6 )	3.03 ( 1.74 )
TUMOUR NECROSIS FACTOR RECEPTOR-ASSOCIATED PERIODIC SYNDROME	4	4909	13	14641702	2798.78	CONGENITAL, FAMILIAL AND GENETIC DISORDERS	917.73 ( 299.13 - 2815.59 )	916.98 ( 2798.78 )	701.46 ( 274.56 )	9.45 ( 7.99 )
ESCHERICHIA SEPSIS	4	4909	1320	14640395	28.48	INFECTIONS AND INFESTATIONS	9.04 ( 3.39 - 24.13 )	9.03 ( 28.48 )	9.01 ( 3.96 )	3.17 ( 1.88 )
ARTHRITIS BACTERIAL	4	4909	1628	14640087	21.78	INFECTIONS AND INFESTATIONS	7.33 ( 2.75 - 19.56 )	7.32 ( 21.78 )	7.31 ( 3.21 )	2.87 ( 1.58 )
TYPE IV HYPERSENSITIVITY REACTION	4	4909	1096	14640619	35.75	IMMUNE SYSTEM DISORDERS	10.88 ( 4.08 - 29.07 )	10.88 ( 35.75 )	10.84 ( 4.77 )	3.44 ( 2.14 )
CELLULITIS STAPHYLOCOCCAL	3	4910	227	14641488	110.77	INFECTIONS AND INFESTATIONS	39.41 ( 12.61 - 123.15 )	39.39 ( 110.77 )	38.89 ( 14.99 )	5.28 ( 3.83 )
PNEUMONIA STAPHYLOCOCCAL	3	4910	846	14640869	25.9	INFECTIONS AND INFESTATIONS	10.57 ( 3.4 - 32.86 )	10.57 ( 25.9 )	10.53 ( 4.08 )	3.4 ( 1.95 )
OTITIS MEDIA	3	4910	1246	14640469	15.91	INFECTIONS AND INFESTATIONS	7.18 ( 2.31 - 22.3 )	7.18 ( 15.91 )	7.16 ( 2.77 )	2.84 ( 1.39 )
NON-NEUTRALISING ANTIBODIES POSITIVE	3	4910	24	14641691	988.08	INVESTIGATIONS	372.75 ( 112.21 - 1238.29 )	372.52 ( 988.08 )	331.24 ( 121.3 )	8.37 ( 6.83 )
INFILTRATION ANAESTHESIA	3	4910	13	14641702	1671.49	SURGICAL AND MEDICAL PROCEDURES	688.16 ( 196.04 - 2415.68 )	687.74 ( 1671.49 )	558.97 ( 195.47 )	9.13 ( 7.52 )
ORAL MUCOSAL EXFOLIATION	3	4910	293	14641422	84.77	GASTROINTESTINAL DISORDERS	30.53 ( 9.79 - 95.25 )	30.51 ( 84.77 )	30.21 ( 11.66 )	4.92 ( 3.46 )
VASCULITIC RASH	3	4910	373	14641342	65.51	SKIN AND SUBCUTANEOUS TISSUE DISORDERS	23.98 ( 7.7 - 74.73 )	23.97 ( 65.51 )	23.79 ( 9.19 )	4.57 ( 3.12 )
CUTANEOUS VASCULITIS	3	4910	1406	14640309	13.52	SKIN AND SUBCUTANEOUS TISSUE DISORDERS	6.36 ( 2.05 - 19.76 )	6.36 ( 13.52 )	6.35 ( 2.46 )	2.67 ( 1.22 )
JOINT ARTHROPLASTY	3	4910	531	14641184	44.44	SURGICAL AND MEDICAL PROCEDURES	16.85 ( 5.41 - 52.42 )	16.84 ( 44.44 )	16.75 ( 6.48 )	4.07 ( 2.62 )
SPINAL STENOSIS	3	4910	751	14640964	29.85	MUSCULOSKELETAL AND CONNECTIVE TISSUE DISORDERS	11.91 ( 3.83 - 37.03 )	11.9 ( 29.85 )	11.86 ( 4.59 )	3.57 ( 2.12 )
VARICELLA	3	4910	781	14640934	28.5	INFECTIONS AND INFESTATIONS	11.45 ( 3.68 - 35.6 )	11.45 ( 28.5 )	11.41 ( 4.42 )	3.51 ( 2.06 )
ABDOMINAL COMPARTMENT SYNDROME	3	4910	230	14641485	109.27	GASTROINTESTINAL DISORDERS	38.9 ( 12.45 - 121.53 )	38.87 ( 109.27 )	38.38 ( 14.8 )	5.26 ( 3.81 )
LARYNGOMALACIA	3	4910	108	14641607	235.84	CONGENITAL, FAMILIAL AND GENETIC DISORDERS	82.83 ( 26.29 - 260.97 )	82.78 ( 235.84 )	80.57 ( 30.84 )	6.33 ( 4.86 )
PNEUMONIA LIPOID	3	4910	58	14641657	434.02	RESPIRATORY, THORACIC AND MEDIASTINAL DISORDERS	154.24 ( 48.31 - 492.43 )	154.15 ( 434.02 )	146.62 ( 55.51 )	7.2 ( 5.71 )
[truncated: 22 more rows]

## Sheet:  anakinra CN
PT	a	b	c	d	XX	soc_name_en	ROR(95%Cl)	PRR	EBGM(EBGM05)	IC(IC025)
[truncated: 107 more rows]

## Sheet: rilonacept MD+PH
PT	a	b	c	d	XX	pt_name_cn	soc_name_en	soc_name_cn	ROR(95%Cl)	PRR	EBGM(EBGM05)	IC(IC025)
[truncated: 10 more rows]

[truncated: 1 more sheets: rilonacept CN]
