# Supplementary material for: Disproportionality Analysis of Adverse Events Associated with IL-1 Inhibitors in the FDA Adverse Event Reporting System (FAERS)
Source: Pharmaceuticals (Basel). 2025 Dec 1;18(12):1827. doi: 10.3390/ph18121827 (PMC12736109; doi:10.3390/ph18121827)
Supplement: Supplementary file 1 [file pharmaceuticals-18-01827-s001.zip › Supplementary Table S6.xlsx]

## Sheet: POTS_demo
primaryid	AGE	SEX	OCCP_COD	GetDataYear	REPORTER_COUNTRY	OUTC_COD	DRUGNAME	INDI_PT
1840917410	44	F	CN	213	UNITED STATES	OT	KINERET	SCHNITZLER'S SYNDROME MONOCLONAL GAMMOPATHY PRODUCT USED FOR UNKNOWN INDICATION COVID-19 PROPHYLAXIS
204989952	45	F	CN	222	UNITED STATES	OT	KINERET	MONOCLONAL GAMMOPATHY
207005961	7	M	CN	222	UNITED STATES	NA	KINERET	IMMUNE SYSTEM DISORDER
211488391	33	F	CN	223	UNITED STATES	NA	KINERET	PYREXIA

## Sheet: Sheet1
primaryid	AGE	SEX	OCCP_COD	GetDataYear	REPORTER_COUNTRY	OUTC_COD	DRUGNAME	INDI_PT (Indications for Anakinra)
7357027	5	F	MD	111	UNITED STATES	LT	RILONACEPT 220 MG REGENERON PHARMACEUTICALS	JUVENILE ARTHRITIS
7393823	5	F	MD	111	UNITED STATES	HO	RILONACEPT 220 MG	JUVENILE ARTHRITIS
7819598	5	F	MD	114	UNITED STATES	HO	RILONACEPT	JUVENILE ARTHRITIS
